# Supplementary material for: PABPN1 loss-of-function causes APA-shift in oculopharyngeal muscular dystrophy
Source: HGG Adv. 2024 Jan 11;5(2):100269. doi: 10.1016/j.xhgg.2024.100269 (PMC10840355; doi:10.1016/j.xhgg.2024.100269)
Supplement: Table S3. Transcripts with APA-shift in mouse, cell line, and human samples [file mmc2.xlsx]

## Sheet: Mouse
feature	logFC	pvals	padj	FVB1	FVB2	FVB3	FVB4	FVB5	A17-1	A17-2	A17-3	A17-4	A17-5
ENSMUST00000050905	0.350252	8.80799e-10	6.41703e-06	0.870834	0.909072	0.894184	0.904046	0.886626	1.25273	1.22323	1.26419	1.24884	1.22704
ENSMUST00000113685	0.350187	9.23247e-10	6.41703e-06	0.870994	0.909072	0.894184	0.904046	0.886626	1.25249	1.22323	1.26443	1.24884	1.22688
ENSMUST00000007959	2.06847	2.00027e-09	9.26859e-06	-0.985203	-1.2578	-1.10692	-1.19794	-1.1773	0.852443	1	0.936341	0.840801	0.987616
ENSMUST00000116403	2.71239	6.06383e-09	1.68586e-05	-0.534336	-0.314873	-0.241008	-0.540568	-0.652077	2.16993	2.43296	2.18587	2.06711	2.42321
ENSMUST00000179341	0.603103	5.0346e-09	1.68586e-05	-0.198367	-0.204497	-0.159141	-0.210719	-0.245154	0.383733	0.418477	0.455986	0.371559	0.367881
ENSMUST00000090006	3.39772	9.95818e-09	2.30714e-05	-3.64386	-3.10434	-3.5325	-3.33985	-3.25634	-0.108934	0.174029	0.201634	-0.0395284	-0.115477
ENSMUST00000022062	2.3241	1.28424e-08	2.55031e-05	-1.30581	-1.04328	-1.06954	-1.02124	-1.13691	1.20219	1.29177	1.14622	1.15628	1.24727
ENSMUST00000180036	1.06418	1.84198e-08	2.84505e-05	0.367628	0.321215	0.389006	0.350072	0.286599	1.42266	1.45426	1.4687	1.38314	1.30666
ENSMUST00000060987	1.06418	1.84198e-08	2.84505e-05	0.367628	0.321215	0.389006	0.350072	0.286599	1.42266	1.45426	1.4687	1.38314	1.30666
ENSMUST00000020576	4.8702	2.3621e-08	3.14938e-05	-4.36048	-3.8519	-3.45943	-4.1006	-3.7829	1.06667	1.01807	1.25353	0.650926	0.806478
ENSMUST00000021001	3.7911	2.7187e-08	3.14938e-05	-3.45346	-3.08746	-2.7849	-2.98185	-3.21036	1.11407	0.496676	0.878438	0.48693	0.461331
ENSMUST00000023599	2.20985	2.66707e-08	3.14938e-05	-2.91329	-3	-3.20945	-2.83094	-3.07973	-0.67319	-0.893085	-0.777608	-0.886044	-0.754244
ENSMUST00000005826	4.13302	4.53298e-08	3.87752e-05	-2.6158	-2.44294	-2.70929	-2.46481	-3.11239	1.22529	1.80069	0.994171	1.64307	1.65662
ENSMUST00000177761	3.57955	5.02089e-08	3.87752e-05	-3	-2.96963	-2.67807	-2.61891	-3.35755	0.758992	0.584963	1	0.415037	0.514573
ENSMUST00000088644	3.57955	5.02089e-08	3.87752e-05	-3	-2.96963	-2.67807	-2.61891	-3.35755	0.758992	0.584963	1	0.415037	0.514573
ENSMUST00000060043	3.53191	4.91268e-08	3.87752e-05	-3	-2.96963	-2.67807	-2.61891	-3.35755	0.652077	0.584963	1	0.415037	0.383329
ENSMUST00000224182	2.64005	3.71995e-08	3.87752e-05	-0.389947	-0.0687128	-0.0848889	-0.268489	-0.490326	2.27684	2.43296	2.33787	2.28951	2.56071
ENSMUST00000037947	2.15836	4.36908e-08	3.87752e-05	0.584963	0.270089	0.425306	0.22741	0.423211	2.40054	2.36923	2.53605	2.80735	2.60962
ENSMUST00000044250	3.92819	6.14971e-08	4.49932e-05	-0.624491	-0.847997	-0.113657	-0.36257	-0.756074	3.74147	3.10852	3.71272	3	3.37346
ENSMUST00000055241	3.04768	7.78993e-08	5.41439e-05	-3.30117	-3.14886	-3.26679	-3.16323	-2.68966	-0.371094	0.0715533	0.297681	-0.283172	-0.0462937
ENSMUST00000089824	4.07446	1.12397e-07	6.33423e-05	-1.71621	-0.830075	-1.32193	-1.46949	-1	2.71621	3.20945	2.80735	2.53605	2.76553
ENSMUST00000027863	3.59503	1.06575e-07	6.33423e-05	-1.03242	-0.684498	-0.190522	-0.758992	-0.740913	2.80735	3.24793	2.42884	2.8893	3.19438
ENSMUST00000033541	3.40841	1.13917e-07	6.33423e-05	1.5325	1.0555	1.25987	0.762961	1.29662	4.67807	5	4.67243	4.13955	4.45943
ENSMUST00000060232	3.26998	1.03155e-07	6.33423e-05	0.060121	-0.485427	-0.532874	-0.584963	-0.0749621	3.18133	3.26679	2.96963	2.69515	2.61891
ENSMUST00000109313	3.01601	1.07656e-07	6.33423e-05	0.754888	0.38272	0	0.351472	0.214739	3.53605	3.30378	3.67557	3.26849	3
ENSMUST00000231569	3.79826	1.44947e-07	6.77748e-05	-3.90689	-4.45943	-3.64386	-4.39232	-3.80735	-0.485427	0	0.184425	-0.289507	-0.628031
ENSMUST00000232395	3.79826	1.44947e-07	6.77748e-05	-3.90689	-4.45943	-3.64386	-4.39232	-3.80735	-0.485427	0	0.184425	-0.289507	-0.628031
ENSMUST00000232660	3.79826	1.44947e-07	6.77748e-05	-3.90689	-4.45943	-3.64386	-4.39232	-3.80735	-0.485427	0	0.184425	-0.289507	-0.628031
ENSMUST00000166123	2.24934	1.36532e-07	6.77748e-05	-0.584963	-0.209453	-0.49304	-0.0794345	-0.273018	1.62149	2.16993	1.9102	2.04891	1.85626
ENSMUST00000222388	2.23956	1.46266e-07	6.77748e-05	-0.584963	-0.209453	-0.49304	-0.0794345	-0.273018	1.62149	2.16993	1.86129	2.04891	1.85626
ENSMUST00000117648	3.70778	1.66188e-07	7.45218e-05	-3.70044	-4.32193	-3.64386	-4.39232	-3.77259	-0.485427	-0.192645	0.275634	-0.304855	-0.584963
ENSMUST00000170883	3.15033	1.74638e-07	7.5864e-05	0.556393	0.731804	0.339486	0.393342	0.0901978	3.60666	3.56478	3.77259	3.45943	3.45943
ENSMUST00000065865	0.480401	1.82767e-07	7.69891e-05	0.269461	0.280108	0.34192	0.250808	0.311359	0.832543	0.807355	0.736966	0.756331	0.722466
ENSMUST00000057500	2.24654	2.51895e-07	0.000102988	-1.59826	-1.50069	-1.42884	-1.12455	-1.43195	0.86821	0.765535	0.813988	0.967334	0.733354
ENSMUST00000168891	1.2594	2.95758e-07	0.000117467	-1.18556	-1.10535	-1.37346	-1.08651	-1.06343	0.209453	0.049753	0	0.0565835	0.166897
ENSMUST00000049295	3.58198	3.47883e-07	0.000127261	0.216811	-0.36257	0.70044	0.0458037	0.182203	3.60486	4.24793	3.93411	3.30986	3.59585
ENSMUST00000225674	2.65339	3.47068e-07	0.000127261	-0.389947	-0.0347654	-0.0430687	-0.212994	-0.490326	2.39232	2.43296	2.42033	2.28951	2.56071
ENSMUST00000177019	2.65339	3.47068e-07	0.000127261	-0.389947	-0.0347654	-0.0430687	-0.212994	-0.490326	2.39232	2.43296	2.42033	2.28951	2.56071
ENSMUST00000085248	2.88254	4.06548e-07	0.000139448	-2.30117	-2.52356	-2.05658	-1.77138	-2.5025	0.597902	0.746243	1.05311	0.491853	0.368387
ENSMUST00000169860	2.88254	4.06548e-07	0.000139448	-2.30117	-2.52356	-2.05658	-1.77138	-2.5025	0.597902	0.746243	1.05311	0.491853	0.368387
ENSMUST00000086046	2.55854	4.11292e-07	0.000139448	-4.38802	-4.64065	-4.20344	-4.29278	-3.94536	-1.54862	-1.83773	-1.38434	-1.78958	-2.11727
ENSMUST00000026093	3.28878	4.36403e-07	0.000139688	-2.90046	-3.14839	-2.5025	-2.76553	-3.3388	0.247928	0.598637	0.775785	0.34645	-0.180572
ENSMUST00000106112	2.61427	4.34191e-07	0.000139688	-2.26748	-2.29866	-2.32193	-2.09686	-2.81629	0.635589	0.0565835	-0.103623	0.370112	0.311461
ENSMUST00000035086	1.98918	4.42145e-07	0.000139688	1.47393	1.1375	0.874469	1.03395	1.078	3.16993	3.27302	2.77761	3.07529	3.24793
ENSMUST00000162003	3.30324	4.75106e-07	0.000146766	-2	-2.14136	-2.80735	-2.54649	-2.2303	1.02975	1.52356	0.870717	0.495957	0.870717
ENSMUST00000006027	3.75131	5.43582e-07	0.000164268	-2.16227	-1.94937	-1.28758	-1.46778	-2	2.68182	1.96683	1.81558	1.91073	1.51457
ENSMUST00000177497	2.6425	5.79106e-07	0.000167712	-0.389947	-0.0347654	-0.0430687	-0.180572	-0.490326	2.39232	2.37851	2.42033	2.32193	2.56071
ENSMUST00000043269	2.6425	5.79106e-07	0.000167712	-0.389947	-0.0347654	-0.0430687	-0.180572	-0.490326	2.39232	2.37851	2.42033	2.32193	2.56071
ENSMUST00000002518	0.721866	6.03221e-07	0.00017113	-0.602665	-0.589514	-0.568104	-0.663929	-0.699778	0.145277	0.174903	0.0181931	0.143554	0.00341466
ENSMUST00000118174	6.12621	6.15932e-07	0.000171242	-3.90689	-2.96963	-2.90689	-4.39232	-2.8413	3.07039	3	3.20163	2.37851	1.96347
ENSMUST00000222588	2.76086	6.42183e-07	0.000171673	-1.29546	-1.14684	-1	-0.963474	-0.688056	1.41504	2.16993	1.44746	1.848	1.83007
ENSMUST00000223206	2.76086	6.42183e-07	0.000171673	-1.29546	-1.14684	-1	-0.963474	-0.688056	1.41504	2.16993	1.44746	1.848	1.83007
ENSMUST00000033695	3.24463	6.58467e-07	0.000172705	-3.80735	-3.08746	-3.16993	-3.32193	-3.32193	-0.415037	0	0.514573	-0.321928	-0.263034
ENSMUST00000115364	3.47404	6.96453e-07	0.000176025	-0.860597	-1.05063	-0.294447	-1	-1.12776	2.7318	3.27684	2.39917	2.32193	2.30705
ENSMUST00000033380	3.47404	6.96453e-07	0.000176025	-0.860597	-1.05063	-0.294447	-1	-1.12776	2.7318	3.27684	2.39917	2.32193	2.30705
ENSMUST00000078332	3.33986	8.26849e-07	0.000198173	-1.98185	-2.14136	-2.80735	-2.53343	-2.20645	1.09115	1.61667	0.912537	0.495957	0.912537
ENSMUST00000161648	3.33986	8.26849e-07	0.000198173	-1.98185	-2.14136	-2.80735	-2.53343	-2.20645	1.09115	1.61667	0.912537	0.495957	0.912537
ENSMUST00000160972	3.33986	8.26849e-07	0.000198173	-1.98185	-2.14136	-2.80735	-2.53343	-2.20645	1.09115	1.61667	0.912537	0.495957	0.912537
ENSMUST00000143829	2.44327	8.53572e-07	0.00020111	-1.8625	-2.66297	-2.16993	-2.29546	-2.25634	0.0978473	0.434403	0.0259952	0.388565	0.0223678
ENSMUST00000114186	4.40456	1.04939e-06	0.00022954	-6.70044	-6.86419	-5.54226	-6.29002	-6.05745	-2.34483	-1.71621	-1.4458	-1.76553	-2.1592
ENSMUST00000052838	4.13495	1.0492e-06	0.00022954	-3	-1.87447	-1.73697	-2	-2	1.58496	2	1.75002	2.2854	2.44294
ENSMUST00000025270	3.5746	1.0568e-06	0.00022954	-1	-1.43741	-0.447459	-1.58496	-1.23704	3	2.10434	2.16146	2.71049	2.18982
ENSMUST00000114195	2.76648	1.00235e-06	0.00022954	-0.63743	-0.222392	-0.678072	-1	-0.222392	2.22239	2.07039	1.97199	2.58496	2.22239
ENSMUST00000163666	1.83896	1.05634e-06	0.00022954	-0.652077	-0.793549	-0.917538	-0.910733	-1.078	1.35755	0.788496	0.879706	0.929611	0.887525
ENSMUST00000165307	3.95086	1.11708e-06	0.000238901	-2.58496	-2.37851	-2.66297	-1.65208	-1.78427	1.16993	1.32193	2.32193	1.80735	2.07039
ENSMUST00000161326	3.58732	1.183e-06	0.000249164	-0.598637	-1.04891	-0.784271	-0.60921	-0.765535	3.11221	3.2854	2.73383	2.53434	2.46428
ENSMUST00000031695	3.36075	1.23718e-06	0.000256687	-3.32193	-2.70044	-3.45943	-2.90689	-3.32193	0.807355	0.415037	0.192645	-0.321928	0
ENSMUST00000031160	1.63119	1.29219e-06	0.000264158	-3.58496	-3.26303	-3.14296	-3.26679	-3.24793	-1.88264	-1.32193	-1.73697	-1.74193	-1.66626
ENSMUST00000074301	4.40852	1.31445e-06	0.000264813	-6.71425	-6.89482	-5.54226	-6.29462	-6.07039	-2.34483	-1.71621	-1.46395	-1.78241	-2.16636
ENSMUST00000020657	1.70563	1.3445e-06	0.000266998	-0.532221	-0.0541558	-0.364997	-0.266787	-0.301656	1.54543	1.29278	1.70627	1.30633	1.15754
ENSMUST00000023686	4.30196	1.40284e-06	0.000267135	-4.32193	-3.70044	-3.32193	-3.70044	-4.70044	-0.106915	0	1.078	0.0931094	0.70044
ENSMUST00000059018	3.50224	1.38526e-06	0.000267135	-0.921997	-0.2824	-0.550197	-0.575502	-1.1304	3.12928	2.53605	3.30581	2.88452	2.19502
ENSMUST00000049385	1.48889	1.39856e-06	0.000267135	1.35737	1.01429	1.38277	1.30312	1.18139	2.88965	2.46752	2.95478	2.66529	2.70614
ENSMUST00000210309	2.50656	1.4712e-06	0.000276367	1.07039	0.647119	1.26919	1.01282	1.10893	3.51096	4.02554	3.5518	3.41093	3.14202
ENSMUST00000070070	4.14967	1.58752e-06	0.000294241	-0.530515	-0.736966	-0.514573	-1.41504	-1.23447	2.50901	3.80735	3.02554	3.7761	3.19878
ENSMUST00000110636	3.77884	1.73864e-06	0.000295071	-1.41504	-2	-2.078	-2.5025	-2.11548	2.04439	2.32193	1.28011	1.16993	1.96683
ENSMUST00000110637	3.77884	1.73864e-06	0.000295071	-1.41504	-2	-2.078	-2.5025	-2.11548	2.04439	2.32193	1.28011	1.16993	1.96683
ENSMUST00000110638	3.77884	1.73864e-06	0.000295071	-1.41504	-2	-2.078	-2.5025	-2.11548	2.04439	2.32193	1.28011	1.16993	1.96683
ENSMUST00000033176	2.90319	1.66443e-06	0.000295071	2.50035	2.51341	2.79886	2.54986	2.46949	5.45121	5.96	5.21544	5.39575	5.32553
ENSMUST00000102553	2.60484	1.70765e-06	0.000295071	-4.45943	-4.32193	-4.64386	-3.74416	-4.08746	-1.6477	-1.77761	-1.22239	-1.58496	-2
ENSMUST00000034270	2.02002	1.62334e-06	0.000295071	0.065376	-0.150417	-0.049753	0.147342	-0.199309	1.99585	2.07146	2.32193	1.8365	1.68762
ENSMUST00000085913	1.46981	1.76181e-06	0.000295071	0.494535	0.567368	0.214125	0.371308	0.463768	2.05063	2.13327	1.81727	1.67618	1.7828
ENSMUST00000034244	0.861199	1.74237e-06	0.000295071	-2.17632	-2.20039	-2.09311	-2.00468	-2.27255	-1.11103	-1.4245	-1.3355	-1.27191	-1.29812
ENSMUST00000045905	4.81635	1.80393e-06	0.000298164	-2.80735	-2.76553	-2.54432	-2.78136	-3.64386	1.94342	2.078	1.72935	2.04439	1.74416
ENSMUST00000062658	3.77023	1.85434e-06	0.000298164	-1.41504	-2	-2.078	-2.45943	-2.11548	2.04439	2.32193	1.28011	1.16993	1.96683
ENSMUST00000110635	3.77023	1.85434e-06	0.000298164	-1.41504	-2	-2.078	-2.45943	-2.11548	2.04439	2.32193	1.28011	1.16993	1.96683
ENSMUST00000160786	3.67343	1.86607e-06	0.000298164	-1.77052	-2.02385	-2.5025	-2.40939	-2.05063	1.80735	2.20163	1.24511	1.11103	1.24511
ENSMUST00000102843	3.81608	1.98473e-06	0.000299701	-4.80735	-4.09954	-5.22239	-5.07682	-4.49185	-0.378512	-1.73697	-0.685891	-0.728698	-1.08746
ENSMUST00000102842	3.81608	1.98473e-06	0.000299701	-4.80735	-4.09954	-5.22239	-5.07682	-4.49185	-0.378512	-1.73697	-0.685891	-0.728698	-1.08746
ENSMUST00000102841	3.81608	1.98473e-06	0.000299701	-4.80735	-4.09954	-5.22239	-5.07682	-4.49185	-0.378512	-1.73697	-0.685891	-0.728698	-1.08746
ENSMUST00000060992	3.81608	1.98473e-06	0.000299701	-4.80735	-4.09954	-5.22239	-5.07682	-4.49185	-0.378512	-1.73697	-0.685891	-0.728698	-1.08746
ENSMUST00000031556	3.49801	2.00505e-06	0.000299701	-1.90689	-1.16993	-1	-0.584963	-1.11548	2.29278	2.58496	1.89308	2.05445	2.88753
ENSMUST00000080299	3.01524	1.91e-06	0.000299701	-0.395929	0.63743	-0.0671142	0.186413	-0.263034	2.8365	2.9542	3.65535	2.92057	2.80735
ENSMUST00000030797	3.45911	2.04291e-06	0.000302112	-5.16993	-4.12928	-4.55459	-5.08746	-4.75489	-0.777608	-1.152	-0.966833	-1.56071	-1.94342
ENSMUST00000042662	2.62526	2.10308e-06	0.000307737	-1.64386	-1.83007	-2.58496	-2.03562	-1.89308	0.866733	0.415037	0.788496	0.270089	0.798366
ENSMUST00000106653	2.57825	2.13664e-06	0.00030939	1.12711	0.695994	1.34514	1.03882	1.1375	3.95842	4.02554	3.61331	3.40475	3.2338
ENSMUST00000099277	2.49584	2.57272e-06	0.000364933	-2.58496	-3.16993	-2.80735	-2.58496	-3	-0.289507	-0.263034	-0.263034	-0.530515	-0.321928
ENSMUST00000015877	1.75129	2.56986e-06	0.000364933	-1.5518	-1.49399	-0.924051	-1.32193	-1.38702	0.136062	0.635236	0.5025	0.559427	0.244419
ENSMUST00000162364	2.23739	2.64466e-06	0.000371347	-0.704544	-1.44746	-1.13124	-1.3388	-1.22239	1.25376	1.22239	0.563901	1.3356	0.966833
ENSMUST00000159514	1.92076	2.70813e-06	0.000376457	-0.793549	-1.27302	-1.18057	-0.866733	-0.917538	0.968291	1.14975	1.12738	0.846087	0.48089
ENSMUST00000234148	3.58863	2.81486e-06	0.000384516	-0.841302	-1.12338	-0.371969	-1.71882	-1.27684	3	2.29278	2.24393	2.80735	2.26679
ENSMUST00000123614	3.4704	2.8242e-06	0.000384516	-0.540568	-0.584963	-0.678072	-1.32193	-0.584963	2.35755	2.54432	2.36923	2.8679	3.5025
ENSMUST00000092404	3.32327	2.85339e-06	0.000384516	-1.22239	-0.736966	-0.321928	0	-0.847997	2.43296	3.16993	3.12928	2.32193	2.43296
ENSMUST00000020027	2.57213	2.93207e-06	0.000384516	-4.29768	-4.73697	-4.70044	-4.01495	-4.01792	-1.71621	-1.32193	-2.29956	-1.69515	-1.87447
ENSMUST00000037324	1.7628	2.92088e-06	0.000384516	-0.985203	-1.12433	-0.986825	-1.07566	-1.20945	0.885541	0.509014	0.89503	0.479993	0.662965
ENSMUST00000109072	1.7628	2.92088e-06	0.000384516	-0.985203	-1.12433	-0.986825	-1.07566	-1.20945	0.885541	0.509014	0.89503	0.479993	0.662965
ENSMUST00000120912	1.67454	3.07091e-06	0.00039896	-3.58496	-3.26303	-3.14296	-3.2854	-3.24793	-1.81943	-1.22239	-1.66985	-1.67807	-1.76184
ENSMUST00000044895	3.01221	3.14188e-06	0.00040069	-2.14684	-1.62449	-1.36257	-1.44057	-1.69188	1.152	1	2.09954	1.26303	1.28011
ENSMUST00000044792	3.01221	3.14188e-06	0.00040069	-2.14684	-1.62449	-1.36257	-1.44057	-1.69188	1.152	1	2.09954	1.26303	1.28011
ENSMUST00000114748	0.677687	3.24684e-06	0.000410312	-0.074496	-0.0347344	-0.0485893	0.00570236	-0.0932938	0.624198	0.630938	0.748577	0.529339	0.609972
ENSMUST00000153700	4.42412	3.44321e-06	0.000416209	-3.53998	-4.11548	-3.00666	-3.8865	-4.48266	0.581935	0.881356	0.91584	0.566848	0.143364
ENSMUST00000046490	4.42412	3.44321e-06	0.000416209	-3.53998	-4.11548	-3.00666	-3.8865	-4.48266	0.581935	0.881356	0.91584	0.566848	0.143364
ENSMUST00000027792	2.61849	3.40661e-06	0.000416209	1.22239	1.02748	1.44057	1.60266	0.884523	3.45943	4.24793	3.90689	3.45943	4.1964
ENSMUST00000144843	2.50192	3.39788e-06	0.000416209	-1.93289	-2.87447	-2.23266	-2.32193	-2.35364	0.0480943	0.434403	-0.0255351	0.337035	0
ENSMUST00000121326	1.63242	3.40795e-06	0.000416209	-2	-2.09954	-2.07039	-2.27302	-2.54432	-0.788496	-0.415037	-0.754888	-0.632268	-0.234465
ENSMUST00000025474	3.48886	3.48088e-06	0.000417135	-1	-1.87447	-1.22239	-1.41504	-0.514573	2.58496	2.58496	2	1.58496	2.66297
ENSMUST00000063520	1.91897	3.57848e-06	0.000425166	-0.893085	-1.27302	-1.11548	-0.851137	-0.900464	0.957565	1.14975	1.12738	0.846087	0.48089
ENSMUST00000122312	3.55507	4.02045e-06	0.000473629	-5.08746	-5.12928	-4.45943	-5.75489	-4.49185	-1.66297	-1	-0.917538	-1.73697	-1.83007
ENSMUST00000002885	3.11752	4.13886e-06	0.00047549	-5.39232	-6.30378	-5.44294	-5.67243	-5.1964	-2.3505	-2	-2.34792	-2.47393	-3.24793
ENSMUST00000116495	3.09134	4.12517e-06	0.00047549	-1.80735	-1	-1.58496	-2.08746	-2.07039	1.32193	1.90689	1.16993	1.22239	1.2854
ENSMUST00000112194	3.09134	4.12517e-06	0.00047549	-1.80735	-1	-1.58496	-2.08746	-2.07039	1.32193	1.90689	1.16993	1.22239	1.2854
ENSMUST00000058351	1.1409	4.23922e-06	0.000479101	-1.86507	-1.72772	-1.96992	-1.79378	-1.91275	-0.793549	-0.587427	-0.503662	-0.809722	-0.870365
ENSMUST00000102783	1.1409	4.23922e-06	0.000479101	-1.86507	-1.72772	-1.96992	-1.79378	-1.91275	-0.793549	-0.587427	-0.503662	-0.809722	-0.870365
ENSMUST00000007012	2.05005	4.33395e-06	0.000483938	1.44448	1.54781	1.29068	1.34792	1.12199	3.66469	3.36923	3	3.66469	3.30451
ENSMUST00000034466	0.995987	4.35165e-06	0.000483938	-1.46395	-1.33039	-1.34211	-1.49581	-1.59074	-0.342888	-0.607683	-0.255655	-0.57289	-0.463947
ENSMUST00000037942	4.54531	4.49551e-06	0.000487048	-3.32193	-3.45943	-2	-3.39232	-2.52356	1.44057	2.32193	1.32193	1.45943	1.48543
ENSMUST00000135464	4.52562	4.45293e-06	0.000487048	-4.12928	-4.56478	-3.64386	-4.47573	-4.58496	0.301656	0.31034	0.259087	0.31259	0.0458037
ENSMUST00000073025	3.37403	4.43897e-06	0.000487048	-1.98185	-2.12199	-2.76553	-2.50696	-2.19438	1.15528	1.82312	0.912537	0.495957	0.912537
ENSMUST00000110082	2.81223	4.51976e-06	0.000487048	2.78338	2.98854	3.11704	2.74375	2.91341	5.15934	5.81164	5.73978	6.03088	5.86561
ENSMUST00000020957	4.09487	4.88105e-06	0.000510427	-2.87447	-3.54432	-3	-2.20945	-3.77259	1.5025	0	1.09311	1.17834	1.29956
ENSMUST00000024906	3.46241	4.89868e-06	0.000510427	-3	-2.90689	-3	-1.87447	-2.41504	0.925999	0.485427	1.20945	0.561879	0.932886
ENSMUST00000075695	2.91756	4.85979e-06	0.000510427	-1.1375	-0.710493	-0.621488	-1.152	-1.10692	2.07039	1.77761	1.42321	2.56071	2.02748
ENSMUST00000092777	2.91756	4.85979e-06	0.000510427	-1.1375	-0.710493	-0.621488	-1.152	-1.10692	2.07039	1.77761	1.42321	2.56071	2.02748
ENSMUST00000197134	1.32215	4.92031e-06	0.000510427	-0.328326	-0.360747	0	0.0403577	-0.0636586	1.27258	1.03653	1.2303	1.28204	1.07696
ENSMUST00000111564	3.07966	5.02322e-06	0.00051344	-2.53605	-2.14684	-2.18982	-3.24793	-2.558	0.662965	1.17834	0.70044	0.147557	0.0303736
ENSMUST00000111566	3.07966	5.02322e-06	0.00051344	-2.53605	-2.14684	-2.18982	-3.24793	-2.558	0.662965	1.17834	0.70044	0.147557	0.0303736
ENSMUST00000034878	2.33944	5.25785e-06	0.000529633	-1.6845	-1.38466	-2	-1.58496	-1.47999	0.584963	1.03242	1.07215	0.655352	0.21818
ENSMUST00000120690	2.33944	5.25785e-06	0.000529633	-1.6845	-1.38466	-2	-1.58496	-1.47999	0.584963	1.03242	1.07215	0.655352	0.21818
ENSMUST00000094028	3.41799	5.30452e-06	0.00053049	-3.80735	-3.45943	-3.80735	-4.16993	-3.64386	0.263034	0	-0.530515	-0.70044	-0.830075
ENSMUST00000125040	3.54392	5.57279e-06	0.000553339	-2.48543	-2.45943	-1.93289	-3.43741	-2.80735	1.152	1.48543	0.436099	0.823122	0.70044
ENSMUST00000137363	3.09406	5.94694e-06	0.000574086	-2.43296	-2.14684	-2.18982	-3.1964	-2.47393	0.83289	1.25634	0.70044	0.147557	0.0931094
ENSMUST00000111561	3.09406	5.94694e-06	0.000574086	-2.43296	-2.14684	-2.18982	-3.1964	-2.47393	0.83289	1.25634	0.70044	0.147557	0.0931094
ENSMUST00000056482	2.93362	5.9308e-06	0.000574086	-0.736966	-1.28011	-1.47393	-1.18442	-1.06413	2.11548	1.87447	1.73697	1.06413	2.1375
ENSMUST00000222375	1.83842	5.87339e-06	0.000574086	-0.671377	-0.285402	-0.567041	-0.13245	-0.297681	1.23447	1.94753	1.44626	1.32193	1.28798
ENSMUST00000026495	0.671137	6.02273e-06	0.000577393	-0.0684519	-0.044669	-0.0656798	-0.00660705	-0.100057	0.6196	0.615788	0.733623	0.510058	0.591154
ENSMUST00000087933	3.37743	6.10346e-06	0.000581125	-1	-1	-0.152003	0.137504	-0.736966	3.32193	2.58496	2.58496	3.05889	2.58496
ENSMUST00000037099	1.59422	6.33211e-06	0.000598794	-2.58496	-2.73697	-2.90689	-2.70044	-2.66297	-1.32193	-1	-0.807355	-1.32193	-1.16993
ENSMUST00000060226	4.52595	6.38029e-06	0.000599273	-4.24793	-4.68182	-3.68182	-4.50779	-4.62936	0.268489	0.199309	0.212545	0.200697	0
ENSMUST00000120356	3.42207	6.45684e-06	0.000602393	-4.85798	-5.12928	-4.32193	-5.61471	-4.35755	-1.848	-1	-0.830075	-1.66297	-1.83007
ENSMUST00000138283	3.16733	6.85905e-06	0.000631193	-2.32193	-2.70044	-3.32193	-3.45943	-3.32193	0.415037	0.584963	-0.485427	-0.263034	0.459432
ENSMUST00000049911	2.48954	6.90176e-06	0.000631193	-2	-1.05063	-1.24793	-1.34395	-1.03747	1	1.77761	1.18057	0.961526	0.847997
ENSMUST00000074144	2.02855	6.82531e-06	0.000631193	-1.21412	-0.956931	-1.20163	-1.58496	-0.76033	0.802554	0.454566	0.840522	1.01838	1.30875
ENSMUST00000113996	2.90902	7.06025e-06	0.000637302	-0.736966	-1.28011	-1.41504	-1.18442	-1	2.11548	1.87447	1.73697	1.06413	2.1375
ENSMUST00000050328	2.90067	7.04053e-06	0.000637302	-3.32193	-2.58496	-2.70044	-3.58496	-3.45943	0	0.125531	-0.662965	-0.263034	-0.347923
ENSMUST00000086471	1.86432	7.56942e-06	0.000678855	0.154723	-0.108934	0.0892673	-0.359896	-0.127756	1.79751	1.97199	1.28758	1.87447	2.03747
ENSMUST00000055738	2.32458	7.7811e-06	0.000693365	-3.40599	-3.73335	-3.10434	-3.75174	-4.05311	-0.934412	-1.51019	-1.23078	-1.26748	-1.48278
ENSMUST00000035458	4.295	7.91175e-06	0.000696084	-2.32193	-3.58496	-2.58496	-3.45943	-2.11548	1.22239	1	1.48543	2.11548	1.58496
ENSMUST00000033139	4.295	7.91175e-06	0.000696084	-2.32193	-3.58496	-2.58496	-3.45943	-2.11548	1.22239	1	1.48543	2.11548	1.58496
ENSMUST00000168106	3.71027	8.03182e-06	0.000702204	-0.678072	-0.485427	-1.22239	0	0	2.58496	3.32193	2.73697	4.12928	3.39232
ENSMUST00000114444	3.22703	8.12897e-06	0.000706255	-2.48543	-2.08746	-1.47805	-2.85244	-2.54432	1.152	1.48543	0.4975	0.758992	0.793549
ENSMUST00000113999	2.90552	8.41309e-06	0.000717487	-0.736966	-1.28011	-1.35364	-1.12553	-0.932886	2.11548	1.87447	1.90689	1.06413	2.1375
ENSMUST00000084038	1.88615	8.40803e-06	0.000717487	1.38702	1.69834	1.55582	1.30778	1.49185	3.24286	3.39232	3.79141	3.03726	3.40775
ENSMUST00000118733	1.88615	8.40803e-06	0.000717487	1.38702	1.69834	1.55582	1.30778	1.49185	3.24286	3.39232	3.79141	3.03726	3.40775
ENSMUST00000107358	5.24877	8.6799e-06	0.000726863	-3.11548	-3.61471	-2.90689	-2.28011	-3.53605	2.12928	2.2303	2.27302	1.89812	2.25987
ENSMUST00000004143	5.24877	8.6799e-06	0.000726863	-3.11548	-3.61471	-2.90689	-2.28011	-3.53605	2.12928	2.2303	2.27302	1.89812	2.25987
ENSMUST00000173084	2.47394	8.67251e-06	0.000726863	-2	-1.05063	-1.16993	-1.34395	-1.03747	1.09311	1.77761	1.18057	0.961526	0.754888
ENSMUST00000098190	2.42032	8.92569e-06	0.000734178	-0.785875	0	0.172467	-0.584963	-0.230613	2.30039	2.52026	2.07241	1.82443	1.95515
ENSMUST00000029946	2.42032	8.92569e-06	0.000734178	-0.785875	0	0.172467	-0.584963	-0.230613	2.30039	2.52026	2.07241	1.82443	1.95515
ENSMUST00000084747	2.42032	8.92569e-06	0.000734178	-0.785875	0	0.172467	-0.584963	-0.230613	2.30039	2.52026	2.07241	1.82443	1.95515
ENSMUST00000110030	1.94528	9.24789e-06	0.000751783	-0.0565835	-0.334419	0.440573	0.137504	-0.137504	2.17834	1.80735	1.4975	2.32193	1.97085
ENSMUST00000028909	1.94528	9.24789e-06	0.000751783	-0.0565835	-0.334419	0.440573	0.137504	-0.137504	2.17834	1.80735	1.4975	2.32193	1.97085
ENSMUST00000002818	3.53334	9.38044e-06	0.000754793	-4.04439	-2.9542	-3.24793	-3.45943	-2.51457	0	0.884523	0.0458037	0.403356	0.112475
ENSMUST00000028251	3.42139	9.39351e-06	0.000754793	-4.16993	-3.85798	-3.80735	-4.20945	-5.20945	-0.321928	-0.847997	-0.807355	-0.754888	-1.41504
ENSMUST00000067630	1.34964	9.49121e-06	0.000758261	2	1.89812	2.23704	2.16993	1.66297	3.39232	3.08746	3.58496	3.37851	3.27302
ENSMUST00000022322	3.10822	9.59029e-06	0.000761798	-1.36923	-2.37851	-1.91254	-1.12832	-1.68353	1.8679	1.30666	1.24101	1.14439	1.50901
ENSMUST00000001204	2.83054	1.009e-05	0.000796937	2.82085	3.02554	3.15826	2.77124	2.9417	5.15934	6.07468	5.73978	6.03088	5.86561
ENSMUST00000087511	2.52331	1.03784e-05	0.000811396	0.584963	0.485427	0.485427	0.736966	0.514573	2.8365	2.9386	3.43741	3.37851	2.83289
ENSMUST00000025483	2.34161	1.03898e-05	0.000811396	-2.3505	-1.67243	-2.70044	-2.6009	-2.36565	-0.0641303	0.247928	-0.293731	-0.302563	0.430634
ENSMUST00000020285	3.19802	1.05056e-05	0.00081586	-3.72792	-3.57154	-3.61738	-4.76377	-3.53398	-0.111893	-0.125531	-1.03953	-1.25565	-0.691878
ENSMUST00000016703	1.60464	1.07821e-05	0.000832678	0.229482	0	0.454566	0.567041	0.5025	1.92892	2.24101	1.85982	1.558	2.18903
ENSMUST00000114765	3.54087	1.14439e-05	0.000874078	-5.83289	-5.43741	-6.11894	-6.26679	-5.44294	-3.02554	-1.39232	-2.16993	-2.44931	-2.35755
ENSMUST00000106454	1.59694	1.14082e-05	0.000874078	0.229482	0	0.49304	0.567041	0.5025	1.92892	2.24101	1.85982	1.558	2.18903
ENSMUST00000027153	2.01058	1.15661e-05	0.000878582	1.47325	1.43657	1.27922	1.37767	1.04372	3.54934	3.68806	2.90689	3.37113	3.1479
ENSMUST00000037362	3.12251	1.17439e-05	0.000887241	0.36257	0	-0.321928	-0.514573	0.459432	3	3.32193	2.58496	2.73697	3.9542
ENSMUST00000095715	4.03975	1.22834e-05	0.000908255	3	2.58496	1.95109	1.58496	1.66626	5.30378	5.58496	6.59991	6.61471	6.88264
ENSMUST00000030074	3.87116	1.22081e-05	0.000908255	-2.58496	-1.58496	-2.80735	-3	-3	0.830075	0.485427	1.70044	1.19265	2.16993
ENSMUST00000220578	2.85674	1.22203e-05	0.000908255	2.05063	3	3.04439	3.24793	3.05889	5.67243	5.2854	6.08746	5.83289	5.80735
ENSMUST00000184020	-4.65148	1.22076e-05	0.000908255	2.90689	3.40599	3.28951	3.29768	4.97728	-1.17688	-0.347923	-1.88264	-1.23563	-0.736966
ENSMUST00000079086	0.721005	1.23567e-05	0.000908842	-2.56294	-2.82782	-2.60486	-2.54432	-2.56071	-1.73697	-1.8625	-1.926	-1.89616	-2.074
ENSMUST00000018470	3.11776	1.26567e-05	0.000926004	-3.26679	-2.62449	-2.54749	-1.76184	-2.57154	0.767023	1	0.445411	0.0478285	0.556393
ENSMUST00000072113	2.12211	1.2726e-05	0.0009262	-1.58496	-1.87447	-2.48938	-2.14684	-1.70402	0.201634	0.584963	0.0857299	0.292181	-0.353637
ENSMUST00000041956	2.93441	1.30123e-05	0.000927607	-1.1375	-0.788496	-0.691878	-1.152	-1.10692	2.07039	1.77761	1.35908	2.56071	2.02748
ENSMUST00000103168	2.93441	1.30123e-05	0.000927607	-1.1375	-0.788496	-0.691878	-1.152	-1.10692	2.07039	1.77761	1.35908	2.56071	2.02748
ENSMUST00000153076	2.93441	1.30123e-05	0.000927607	-1.1375	-0.788496	-0.691878	-1.152	-1.10692	2.07039	1.77761	1.35908	2.56071	2.02748
ENSMUST00000024979	2.93441	1.30123e-05	0.000927607	-1.1375	-0.788496	-0.691878	-1.152	-1.10692	2.07039	1.77761	1.35908	2.56071	2.02748
ENSMUST00000162606	2.32973	1.33044e-05	0.000943594	-0.652077	-0.799701	-0.0801703	-1.16993	-0.5025	2.30378	1.76553	1.58496	1.47805	1.31194
ENSMUST00000064477	3.68333	1.35517e-05	0.000956253	-3.45943	-2.32193	-3.58496	-2.16993	-3.16993	1.19265	1.22239	0	0.584963	0.710493
ENSMUST00000188313	3.49153	1.3903e-05	0.000976086	-1.16993	-1.41504	-0.415037	0	-0.736966	3.32193	2.58496	2.58496	2.64386	2.58496
ENSMUST00000100001	3.74123	1.4683e-05	0.00100364	-3.45943	-2.32193	-3.58496	-2.16993	-3.32193	1.19265	1.22239	0	0.584963	0.847997
ENSMUST00000106677	3.39129	1.4873e-05	0.00100364	-1.19265	-1.078	-0.773724	-0.870717	-1.18763	1.75633	2.73039	2.79874	2	2.56828
ENSMUST00000049527	3.39129	1.4873e-05	0.00100364	-1.19265	-1.078	-0.773724	-0.870717	-1.18763	1.75633	2.73039	2.79874	2	2.56828
ENSMUST00000160027	3.37762	1.44856e-05	0.00100364	2.04439	3.07895	2.47207	2.62094	2.62975	5.68182	6.71425	6.34873	5.74147	5.24793
ENSMUST00000194558	2.40005	1.46539e-05	0.00100364	-5.85798	-5.93074	-5	-5.16993	-5.39232	-3.02554	-3.10434	-2.70044	-3.08746	-3.43296
ENSMUST00000100489	2.28841	1.47208e-05	0.00100364	-2.41504	-2.73697	-1.88349	-2.01089	-1.73361	0.345775	0.397335	-0.407175	0.0227201	0.303392
ENSMUST00000067976	2.18729	1.45589e-05	0.00100364	-4.24793	-4.04439	-4.02237	-4.64386	-3.79008	-1.68806	-2.24793	-2.45943	-1.91427	-1.5025
ENSMUST00000033662	2.03873	1.47963e-05	0.00100364	-4.13386	-4.1661	-3.81558	-4.6105	-4.04127	-2.14568	-2	-1.99318	-2.13465	-2.30012
ENSMUST00000200830	3.75742	1.50335e-05	0.00100472	0	0.0418202	0.109624	-0.401363	0.0297473	3.58496	4.42626	4.03562	3.29768	3.22239
ENSMUST00000087195	3.75742	1.50335e-05	0.00100472	0	0.0418202	0.109624	-0.401363	0.0297473	3.58496	4.42626	4.03562	3.29768	3.22239
ENSMUST00000080536	3.80469	1.52513e-05	0.00100478	-4.64386	-3.75489	-3.85798	-3.54432	-4.39232	-0.263034	0.514573	0	-0.0995357	-1.32193
ENSMUST00000121802	1.88481	1.51978e-05	0.00100478	1.38702	1.72583	1.55582	1.32549	1.51	3.24286	3.39232	3.848	3.03726	3.40775
ENSMUST00000084500	1.32473	1.51685e-05	0.00100478	-1.70044	-1.96683	-2.09761	-1.89308	-1.63604	-0.615989	-0.401098	-0.544996	-0.589535	-0.518729
ENSMUST00000029796	3.50108	1.55264e-05	0.00101808	-5.52356	-4.45943	-5.75489	-5.9542	-5.26679	-1.87447	-1.70044	-1.47999	-2.34792	-2.05063
ENSMUST00000238977	6.08297	1.58536e-05	0.00103465	-6.80305	-6.44708	-4.81669	-6.15843	-6.59991	-0.409113	-0.0641303	0.250543	0.134301	-0.321928
ENSMUST00000081989	3.20141	1.65546e-05	0.00107535	-1	-0.584963	-1.22239	-1.80735	-1.80735	2.58496	2	1	2	2
ENSMUST00000237400	2.35055	1.67726e-05	0.00107943	-2.40599	-1.70044	-2.78136	-2.70782	-2.42884	-0.241008	0.247928	-0.247928	-0.341037	0.31034
ENSMUST00000033049	-1.17422	1.67497e-05	0.00107943	5.05772	5.04067	5.1164	5.24924	5.25739	3.9653	3.73516	4.26849	3.91461	3.96675
ENSMUST00000057428	6.10628	1.69554e-05	0.00108616	-6.84549	-6.48784	-4.84891	-6.20107	-6.63807	-0.426815	-0.0641303	0.201634	0.134301	-0.334984
ENSMUST00000098574	3.51901	1.76497e-05	0.0011171	-5.55459	-4.49185	-5.90689	-5.97728	-5.35755	-1.95109	-1.73697	-1.50696	-2.39855	-2.09954
ENSMUST00000196280	3.49349	1.77599e-05	0.0011171	-5.52356	-4.45943	-5.80735	-5.9542	-5.30378	-1.926	-1.70044	-1.50696	-2.34792	-2.09954
ENSMUST00000029445	2.85484	1.7651e-05	0.0011171	-2.19265	-2.64386	-3	-1.62149	-2.12553	0.504473	0.791413	0.665581	0.866733	-0.137504
ENSMUST00000166033	2.56868	1.76826e-05	0.0011171	0.667425	0.169925	1.27009	1.22239	0.952694	3.53998	3.72247	3.45943	3.44846	2.95561
ENSMUST00000112907	3.03469	1.82035e-05	0.00111968	-3.39232	-2.66297	-3.45943	-3.20945	-3	-0.536053	0.415037	0.485427	-0.263034	-0.652077
ENSMUST00000112904	3.03469	1.82035e-05	0.00111968	-3.39232	-2.66297	-3.45943	-3.20945	-3	-0.536053	0.415037	0.485427	-0.263034	-0.652077
ENSMUST00000112903	3.03469	1.82035e-05	0.00111968	-3.39232	-2.66297	-3.45943	-3.20945	-3	-0.536053	0.415037	0.485427	-0.263034	-0.652077
ENSMUST00000033634	3.03469	1.82035e-05	0.00111968	-3.39232	-2.66297	-3.45943	-3.20945	-3	-0.536053	0.415037	0.485427	-0.263034	-0.652077
ENSMUST00000153488	2.84724	1.78862e-05	0.00111968	0.169925	-0.152003	-0.70044	-0.514573	-0.347923	2.41504	2	2.58496	2.32193	3.36923
ENSMUST00000048519	3.70077	1.84127e-05	0.00112755	-0.736966	-1.1375	0.222392	0	-0.137504	2.73697	4	2.80735	4.16993	3
ENSMUST00000172107	3.11639	1.85578e-05	0.00113146	0.736966	-0.347923	-0.616671	-0.13245	0.415037	3.62449	3.64386	2.3388	3.02975	3
ENSMUST00000235412	1.83042	1.91409e-05	0.00116191	-1.39232	-0.947533	-1.41504	-0.646363	-1.34395	0.736966	0.415037	0.956931	0.956931	0.341037
ENSMUST00000105256	2.72742	1.9369e-05	0.00117064	-0.965235	-1.66297	-1	-1.7866	-1.20811	1.6545	1.85798	1.7829	0.981853	0.736966
ENSMUST00000174688	3.48812	1.94601e-05	0.00117106	0.584963	1.11548	0.459432	-0.192645	0.925999	3.75489	3.58496	5.08746	3.56071	4.34577
ENSMUST00000155676	4.32549	1.9733e-05	0.00118236	-2.67807	-1.39855	-1.68806	-2	-2.03953	1.82597	2.64386	2.71272	3.29278	1.34792
ENSMUST00000160507	3.25978	1.99512e-05	0.00119031	1.11165	0.547488	0.620411	0.523874	0.350647	4.71272	3.53605	3.38313	3.66626	4.15482
ENSMUST00000076694	2.5786	2.00842e-05	0.00119312	5.26086	4.93923	5.22536	5.38459	5.21723	7.31677	8.31741	7.70506	7.98982	7.59121
ENSMUST00000105255	2.72224	2.03946e-05	0.0012064	-1.03395	-1.76081	-1.03103	-1.80735	-1.2713	1.6545	1.77052	1.70044	0.911463	0.669851
ENSMUST00000119014	2.97812	2.11719e-05	0.00122629	-1.58496	-1.58496	-1	-2.32193	-2.32193	1	1.58496	1.58496	1.32193	0.584963
ENSMUST00000163832	2.4934	2.11048e-05	0.00122629	-3.45943	-3.87447	-2.80735	-3.93074	-3.53605	-0.523562	-1.51457	-1.46949	-0.881356	-0.752072
ENSMUST00000023393	2.4934	2.11048e-05	0.00122629	-3.45943	-3.87447	-2.80735	-3.93074	-3.53605	-0.523562	-1.51457	-1.46949	-0.881356	-0.752072
ENSMUST00000029447	2.42759	2.10478e-05	0.00122629	2.22239	1.41504	1.58496	1.848	1.52356	4.05889	3.90689	3.58496	4.75489	4.42626
ENSMUST00000092569	2.35302	2.10361e-05	0.00122629	-3.58496	-4.04439	-3.32193	-3.77259	-3.20163	-1.18442	-1.19265	-1.18057	-1.46949	-1.13327
ENSMUST00000014022	2.8995	2.12794e-05	0.0012274	-1.80735	-0.874469	-0.736966	-0.378512	-1.28951	2.16993	1.58496	2.45943	1.32193	1.87447
ENSMUST00000109556	3.32749	2.22224e-05	0.00126087	-3	-3	-2	-2.80735	-3	1	1	0.192645	1	-0.36257
ENSMUST00000093301	3.32749	2.22224e-05	0.00126087	-3	-3	-2	-2.80735	-3	1	1	0.192645	1	-0.36257
ENSMUST00000060632	3.32749	2.22224e-05	0.00126087	-3	-3	-2	-2.80735	-3	1	1	0.192645	1	-0.36257
ENSMUST00000026976	3.15417	2.20836e-05	0.00126087	0	0.530515	1.48543	1.05889	0.788496	3.49185	4.32193	4.10154	3.98706	3.7318
ENSMUST00000099224	3.42473	2.2685e-05	0.00128188	-0.917538	-0.0544478	-1.70782	-1.20163	-1.14886	2.1964	1.96347	2.43296	2.72792	2.77259
ENSMUST00000113600	2.50865	2.30395e-05	0.00129665	-3.08746	-3.64386	-3.9542	-4.03242	-3.63227	-1.074	-0.956931	-1.16993	-1.29866	-1.30743
ENSMUST00000108343	2.12562	2.40051e-05	0.00134554	-2.52356	-2.4975	-2.75002	-2.58496	-3.11042	-1.04731	-0.295456	-0.0857299	-0.866733	-0.543142
ENSMUST00000110579	3.9793	2.42685e-05	0.00135484	-1	-1.32193	-2	-0.807355	-2.32193	2	2.58496	3.70044	1.70044	2.45943
ENSMUST00000004200	1.70596	2.46165e-05	0.00136877	1.58496	1.07039	1.90689	1.58496	1.83007	3.36923	3.39232	3.27302	3.62449	2.848
ENSMUST00000113658	4.08376	2.47986e-05	0.00137097	-3.32193	-3.45943	-2.80735	-2	-4	1.80735	1.22239	0.192645	1.41504	0.192645
ENSMUST00000164506	2.35706	2.48532e-05	0.00137097	-3.58496	-4.04439	-3.32193	-3.77259	-3.20163	-1.18442	-1.19265	-1.18057	-1.44931	-1.13327
ENSMUST00000051356	2.16036	2.50148e-05	0.00137443	-2.54432	-2.52725	-2.80735	-2.64386	-3.14048	-1.07039	-0.295456	-0.0857299	-0.866733	-0.543142
ENSMUST00000092566	3.82064	2.53837e-05	0.00138921	-1.80735	-1.90689	-1.58496	-1.926	-2.66297	1.58496	0.830075	2.58496	2.37851	1.8365
ENSMUST00000052556	1.80945	2.56759e-05	0.00139969	-4.90689	-4.70044	-4.04439	-4.64386	-4.2854	-3.05889	-2.45943	-2.9386	-2.75489	-2.32193
ENSMUST00000159917	2.2581	2.59889e-05	0.00141122	-0.430634	-0.665581	0.197939	-1	-0.490986	2.35755	1.78136	1.54597	1.8413	1.37504
ENSMUST00000067786	3.89888	2.66408e-05	0.00144099	-4.24793	-5.93074	-5.49185	-4.85798	-4.36923	-1.03953	-0.938599	-0.584963	-1.78136	-1.05889
ENSMUST00000113598	2.44195	2.67964e-05	0.00144379	-2.98489	-3.53605	-3.87036	-3.9752	-3.52774	-1.03747	-0.912537	-1.14048	-1.31603	-1.27798
ENSMUST00000050552	2.56998	2.72558e-05	0.00146287	-2.08746	-2.26303	-1.926	-2	-1.58496	0.29956	0.347923	1.39855	0.563901	0.378512
ENSMUST00000201908	3.09983	2.76815e-05	0.00147433	-0.706269	-1	-1.078	-1.08746	-0.384664	2.14684	3	2.58496	1.926	1.58496
ENSMUST00000200776	3.09983	2.76815e-05	0.00147433	-0.706269	-1	-1.078	-1.08746	-0.384664	2.14684	3	2.58496	1.926	1.58496
ENSMUST00000092143	4.29771	2.8144e-05	0.00149324	-4.52356	-5.24793	-5.83289	-3.90689	-3.90689	-1.19265	-0.321928	0.652077	-0.777608	-0.289507
ENSMUST00000231039	5.35175	2.86803e-05	0.00151017	-0.115477	0.115477	0.378512	0	0.152003	6.14975	5.49185	4.9542	6.10852	4.58496
ENSMUST00000023101	5.35175	2.86803e-05	0.00151017	-0.115477	0.115477	0.378512	0	0.152003	6.14975	5.49185	4.9542	6.10852	4.58496
ENSMUST00000027766	2.53493	2.89103e-05	0.00151083	5.05889	3.80735	4.58958	4.75132	4.97728	6.90288	7.33985	6.94642	7.73132	6.9386
ENSMUST00000170472	2.53493	2.89103e-05	0.00151083	5.05889	3.80735	4.58958	4.75132	4.97728	6.90288	7.33985	6.94642	7.73132	6.9386
ENSMUST00000100827	2.76477	3.0061e-05	0.00155925	0.584963	-0.530515	0.540568	0.321928	0.125531	3.32193	2.9386	2.05889	3.45943	3.08746
ENSMUST00000022543	2.22157	3.00029e-05	0.00155925	-2.80735	-3	-2.73697	-3.45943	-3.52356	-1	-1.58496	-0.447459	-0.621488	-0.765535
ENSMUST00000124342	3.32986	3.04845e-05	0.00156371	-5.07529	-5.30378	-3.94307	-4.73697	-4.41128	-1.23563	-1.05063	-1.35908	-1.57731	-1.59845
ENSMUST00000186265	3.32986	3.04845e-05	0.00156371	-5.07529	-5.30378	-3.94307	-4.73697	-4.41128	-1.23563	-1.05063	-1.35908	-1.57731	-1.59845
ENSMUST00000167504	2.30275	3.03052e-05	0.00156371	1.54916	2.16721	2.32847	1.91857	1.70627	3.94902	4.94251	3.83289	4.43463	4.02438
ENSMUST00000175912	1.86378	3.09016e-05	0.00157349	-0.222392	0.321928	0.192645	0	0.125531	1.70044	1.58496	2.32193	1.80735	2.32193
ENSMUST00000069430	1.86378	3.09016e-05	0.00157349	-0.222392	0.321928	0.192645	0	0.125531	1.70044	1.58496	2.32193	1.80735	2.32193
ENSMUST00000113952	4.93545	3.10842e-05	0.00157514	-2.80735	-3.70044	-2.58496	-3	-2.80735	0.906891	3.24793	1.66297	2.22239	1.73697
ENSMUST00000221628	3.42616	3.16138e-05	0.00157514	-6.50779	-6.80735	-5.62936	-7.09803	-6.71425	-3.75489	-3.56478	-2.2578	-2.51245	-3.53605
ENSMUST00000030078	3.41928	3.15538e-05	0.00157514	-2.32193	-1.848	-0.691878	-0.874469	-1.63227	1.89812	2.05889	1.37851	1.70782	2.6845
ENSMUST00000107528	3.41928	3.15538e-05	0.00157514	-2.32193	-1.848	-0.691878	-0.874469	-1.63227	1.89812	2.05889	1.37851	1.70782	2.6845
ENSMUST00000139560	3.03079	3.11689e-05	0.00157514	-1.32193	-1	-0.321928	-1.41504	-0.736966	2.80735	1.58496	1.32193	2.32193	2.32193
ENSMUST00000020931	2.35426	3.14817e-05	0.00157514	-0.736966	0.263034	-0.415037	0	0.321928	1.87447	2.58496	2.11548	2.16993	2.45943
ENSMUST00000223450	3.53417	3.22144e-05	0.00159933	0.334695	0.269033	0.321928	0.580983	0.284394	4.20359	3.79297	4.51388	3.32017	3.63126
ENSMUST00000040340	4.2715	3.24784e-05	0.00160178	-1.58496	-3.16993	-2.80735	-2.5025	-2.22239	1	3	1.39232	2.41504	1.26303
ENSMUST00000008573	2.2024	3.24942e-05	0.00160178	-1.73697	-0.70044	-1.41504	-1.73697	-1.64386	1	1	0.862496	0.616671	0.29956
ENSMUST00000045743	3.23426	3.35108e-05	0.00164605	-4.38082	-4.36923	-3.46815	-3.98868	-3.44057	-0.900464	-1.67807	0	-0.643856	-0.253757
ENSMUST00000021772	2.3047	3.37062e-05	0.00164982	-1	-1.28011	-2.08746	-1.06413	-1.19265	0.547488	1	1.12928	1.22239	1
ENSMUST00000199420	1.67812	3.39606e-05	0.00165644	-1.04117	-1.03082	-1.09065	-0.523424	-0.3901	1.25414	0.598902	0.704544	0.629085	1.12776
ENSMUST00000029446	1.67767	3.43834e-05	0.0016712	-1.04117	-1.03082	-1.09065	-0.523424	-0.387878	1.25414	0.598902	0.704544	0.629085	1.12776
ENSMUST00000174269	3.41106	3.45736e-05	0.00167459	0.584963	1.37851	0.874469	0	1.44057	4.75489	3.58496	5.08746	3.56071	4.34577
ENSMUST00000127477	2.61016	3.4698e-05	0.00167478	2.81378	2.43786	2.87036	2.68419	2.96473	5.05889	5.74953	4.76965	5.4363	5.80735
ENSMUST00000026487	3.69526	3.54559e-05	0.00169886	1.65711	0.913585	1.64046	1.38857	1.51625	4.84688	5.66297	4.51307	5.94486	4.62449
ENSMUST00000017961	2.77507	3.56857e-05	0.00169886	-6.39803	-7.84549	-6.6865	-6.66297	-6.73245	-3.68806	-4.37504	-3.71621	-4.06413	-4.60666
ENSMUST00000109425	2.77507	3.56857e-05	0.00169886	-6.39803	-7.84549	-6.6865	-6.66297	-6.73245	-3.68806	-4.37504	-3.71621	-4.06413	-4.60666
ENSMUST00000165649	2.76145	3.55395e-05	0.00169886	-0.39486	-0.580916	-0.561879	-0.355095	-0.419714	2.22033	2.90689	1.95477	2.03775	2.37504
ENSMUST00000151937	4.24833	3.63053e-05	0.00172246	2.5502	2.72437	3.10852	3.16993	2.77529	7.56986	6.15987	6.87652	7.92481	7.03892
ENSMUST00000108246	3.50584	3.69788e-05	0.00174844	2.42999	2	2.14543	2.0268	2.14543	4.92481	6.39232	5.61961	5.67243	5.6677
ENSMUST00000102889	2.67111	3.71273e-05	0.00174952	3.48543	3.27302	3.45943	2.34104	2.50779	5.93074	5.12928	6.16993	5.2854	5.90689
ENSMUST00000069817	0.755525	3.77073e-05	0.00177084	-1.44057	-1.52725	-1.69188	-1.78136	-1.64636	-0.736966	-1.078	-0.959358	-0.719892	-0.815575
ENSMUST00000006435	2.85215	3.83423e-05	0.0017946	-3.52356	-3.85798	-4.45943	-3.5025	-4.80735	-1.848	-1	-1.24101	-0.938599	-0.862496
ENSMUST00000074425	3.62317	3.86063e-05	0.00180089	-3.58496	-3.80735	-2.85798	-4.52356	-4.70044	-0.807355	0.263034	-0.192645	0.378512	-1
ENSMUST00000074653	2.71666	3.92471e-05	0.00182466	-3.70044	-4.16993	-3.80735	-4.24793	-3.9542	-1.45943	-1.80735	-0.485427	-1.32193	-1.22239
ENSMUST00000047864	0.196259	3.95979e-05	0.00183484	-0.497334	-0.590386	-0.541795	-0.515174	-0.494971	-0.289258	-0.352138	-0.350251	-0.338207	-0.328512
ENSMUST00000150232	2.76257	4.01333e-05	0.00184733	3.57491	3.74723	3.47681	3.16993	3.34792	5.53605	5.91886	6.46489	6.5025	6.70736
ENSMUST00000111467	2.76257	4.01333e-05	0.00184733	3.57491	3.74723	3.47681	3.16993	3.34792	5.53605	5.91886	6.46489	6.5025	6.70736
ENSMUST00000197539	1.29853	4.1065e-05	0.00188397	-0.336283	-0.557995	0	-0.0450879	-0.149576	1.18799	1	1.1501	1.12653	0.939071
ENSMUST00000020886	2.99923	4.1869e-05	0.00191344	2.11548	1.96683	1.67807	1.94753	2.926	4.61471	4.61471	5.88264	4.79008	5.72792
ENSMUST00000017975	2.87835	4.19824e-05	0.00191344	-3.90689	-3.32193	-2.80735	-4.39232	-3.49185	-1.04182	-1.152	-0.0473057	-0.662965	-0.624491
ENSMUST00000088169	2.7966	4.3472e-05	0.00195568	0.180572	-0.211504	-0.160465	-0.0641303	-0.131245	3.06609	3.2854	2.28011	2.36257	2.60204
ENSMUST00000088171	2.7966	4.3472e-05	0.00195568	0.180572	-0.211504	-0.160465	-0.0641303	-0.131245	3.06609	3.2854	2.28011	2.36257	2.60204
ENSMUST00000065304	2.7966	4.3472e-05	0.00195568	0.180572	-0.211504	-0.160465	-0.0641303	-0.131245	3.06609	3.2854	2.28011	2.36257	2.60204
ENSMUST00000025667	2.7966	4.3472e-05	0.00195568	0.180572	-0.211504	-0.160465	-0.0641303	-0.131245	3.06609	3.2854	2.28011	2.36257	2.60204
ENSMUST00000025925	3.14516	4.37205e-05	0.00196051	1.43134	0.742504	1.24236	1.56242	0.82415	5.24793	4.48113	4.29278	3.87447	3.63227
ENSMUST00000081170	3.46464	4.49996e-05	0.00200129	-0.584963	-1.03395	-0.0874628	-1.09516	-1.11548	2.45943	2.65208	2.39993	3.87915	2.0156
ENSMUST00000110634	3.04136	4.48339e-05	0.00200129	0	-0.807355	-1.152	-1.26303	-1.22239	2.45943	2.90689	1.54057	1.42884	2.42626
ENSMUST00000175877	1.89456	4.52058e-05	0.00200129	-0.222392	0.321928	0.169925	0.180572	0.321928	1.70044	1.58496	2.32193	2.22239	2.41504
ENSMUST00000177162	1.89456	4.52058e-05	0.00200129	-0.222392	0.321928	0.169925	0.180572	0.321928	1.70044	1.58496	2.32193	2.22239	2.41504
ENSMUST00000042564	2.90432	4.55981e-05	0.0020087	-0.431157	-0.698173	-0.460841	-0.339024	-0.512335	2.32193	3.16099	2.1062	2.09565	2.3953
ENSMUST00000109737	2.01101	4.5662e-05	0.0020087	1.23266	1.45251	2.25376	1.9542	1.45372	3.8413	3.87447	4.07325	3.16993	3.44294
ENSMUST00000226208	2.31624	4.60131e-05	0.00201775	-1.53605	-1.09622	-1.19265	-2.22239	-1.30666	0.564785	0.932886	1.20511	0.835369	0.689071
ENSMUST00000026270	2.64131	4.62784e-05	0.002023	-2.90689	-4.16993	-3.70044	-3.90689	-3.32193	-1.39232	-0.222392	-0.561879	-1.48543	-1.1375
ENSMUST00000214644	2.70187	4.67392e-05	0.00203675	-1.32193	-1.70044	-2.11548	-2.39232	-1.65208	0.459432	1.70044	1.22239	0.392317	0.552541
ENSMUST00000149366	2.84487	4.72918e-05	0.00205438	-1.32193	-0.584963	-0.321928	-1.22239	-0.415037	2.80735	1.58496	1.32193	2.32193	2.32193
ENSMUST00000171211	4.13166	4.78424e-05	0.002059	-2.32193	-3.24793	-1.45943	-3.16993	-1.80735	1.70044	1.58496	1.16993	1.87447	2.32193
ENSMUST00000049239	4.13166	4.78424e-05	0.002059	-2.32193	-3.24793	-1.45943	-3.16993	-1.80735	1.70044	1.58496	1.16993	1.87447	2.32193
ENSMUST00000044373	2.75756	4.76879e-05	0.002059	0.70044	1.64386	0.584963	1.36257	0.716207	4.64386	3.90689	3.62449	3.58496	3.03562
ENSMUST00000231259	2.5006	5.06225e-05	0.00216524	-1.41504	-1.41504	-1.70044	-2.22239	-2.52356	0.263034	0.137504	0.514573	1.37851	0.932886
ENSMUST00000004965	2.5006	5.06225e-05	0.00216524	-1.41504	-1.41504	-1.70044	-2.22239	-2.52356	0.263034	0.137504	0.514573	1.37851	0.932886
ENSMUST00000029885	2.68205	5.09125e-05	0.00217096	-0.736966	-0.847997	-0.847997	-0.263034	-1.58496	2.32193	2.32193	1.48543	2	1
ENSMUST00000013338	3.90436	5.14745e-05	0.00218185	-1.39232	-2.90689	-1.71621	-2.72247	-1.83007	0.917538	1.58496	2.16993	1.23704	3.04439
ENSMUST00000028844	3.86448	5.14818e-05	0.00218185	-1.37851	-0.206451	0.371969	0.29956	0.23816	4.01792	3.85798	4.07039	3.33628	3.36457
ENSMUST00000052012	3.70469	5.30562e-05	0.00220819	-0.488101	-0.610053	-0.275007	-0.623437	-0.211055	2.58496	3.47573	4.08746	3.34453	2.82312
ENSMUST00000043596	3.70469	5.30562e-05	0.00220819	-0.488101	-0.610053	-0.275007	-0.623437	-0.211055	2.58496	3.47573	4.08746	3.34453	2.82312
ENSMUST00000119229	3.70469	5.30562e-05	0.00220819	-0.488101	-0.610053	-0.275007	-0.623437	-0.211055	2.58496	3.47573	4.08746	3.34453	2.82312
ENSMUST00000122022	3.70469	5.30562e-05	0.00220819	-0.488101	-0.610053	-0.275007	-0.623437	-0.211055	2.58496	3.47573	4.08746	3.34453	2.82312
ENSMUST00000120270	3.70469	5.30562e-05	0.00220819	-0.488101	-0.610053	-0.275007	-0.623437	-0.211055	2.58496	3.47573	4.08746	3.34453	2.82312
ENSMUST00000113611	3.70469	5.30562e-05	0.00220819	-0.488101	-0.610053	-0.275007	-0.623437	-0.211055	2.58496	3.47573	4.08746	3.34453	2.82312
ENSMUST00000005830	3.54646	5.41403e-05	0.00224658	0.321928	-0.321928	-0.115477	1	0	3.70044	4.39232	3.9542	2.44057	4.12928
ENSMUST00000031090	4.35365	5.55387e-05	0.00226406	-3.36923	-4.16993	-1.76553	-3.32193	-3.16993	0.523562	1.73697	1.52356	1.10962	1.078
ENSMUST00000067404	3.5584	5.51067e-05	0.00226406	-1.48543	-1	-0.234465	-0.688056	-2.12928	2.70782	2.9542	2.55943	2.05063	1.98272
ENSMUST00000111663	3.5584	5.51067e-05	0.00226406	-1.48543	-1	-0.234465	-0.688056	-2.12928	2.70782	2.9542	2.55943	2.05063	1.98272
ENSMUST00000078124	3.53256	5.53951e-05	0.00226406	0.375337	0.3583	0.418658	0.641865	0.357983	4.27171	3.83361	4.66188	3.35403	3.6937
ENSMUST00000169870	1.50836	5.49664e-05	0.00226406	-2.45943	-2.19265	-1.70044	-1.89308	-1.71621	-0.584963	-0.823122	-0.115477	-0.514573	-0.381871
ENSMUST00000139253	1.43119	5.55125e-05	0.00226406	4.74935	4.40067	5.23927	4.75726	4.58757	6.17469	5.75646	6.30858	6.25974	6.3906
ENSMUST00000233480	-0.947393	5.58889e-05	0.00227167	0	0	0	0	0	-1	-1	-1	-0.736966	-1
ENSMUST00000110567	4.14726	5.68783e-05	0.00227202	-2.32193	-3.24793	-1.45943	-3.24793	-1.80735	1.70044	1.58496	1.16993	1.87447	2.32193
ENSMUST00000110570	4.14726	5.68783e-05	0.00227202	-2.32193	-3.24793	-1.45943	-3.24793	-1.80735	1.70044	1.58496	1.16993	1.87447	2.32193
ENSMUST00000163279	2.88038	5.61054e-05	0.00227202	2.57878	1.96182	2.46234	2.14505	2.05816	4.66297	6.04439	5.16993	4.97102	4.75974
ENSMUST00000069221	2.78715	5.63422e-05	0.00227202	1	1.58496	0.621488	1.5025	1.85798	4.27302	3.66297	4.12928	3.43741	5
ENSMUST00000057897	2.2989	5.6438e-05	0.00227202	-1.51096	-1.07276	-1.16993	-2.22239	-1.29123	0.564785	0.932886	1.20511	0.835369	0.689071
ENSMUST00000136501	1.57482	5.68459e-05	0.00227202	4.35755	3.94173	4.09761	4.18982	4.20353	5.77698	5.44294	6.18587	5.80735	5.45121
ENSMUST00000238984	2.61437	5.72328e-05	0.00227312	-2.80735	-4.08746	-3.70044	-3.90689	-3.32193	-1.39232	-0.222392	-0.514573	-1.48543	-1.1375
ENSMUST00000029344	2.11327	5.71231e-05	0.00227312	0	1.16993	0.736966	0.584963	0.70044	2.32193	2.80735	2.43296	3.45943	2.73697
ENSMUST00000106399	3.50346	5.80285e-05	0.00228985	-2.32193	-3.08746	-1.42884	-1.66297	-1.24101	0.830075	1.73697	1.32193	2.16993	1.71621
ENSMUST00000086884	3.06663	5.81948e-05	0.00228985	-2	-0.917538	-0.169925	-1.32193	-0.847997	2.20163	1.70044	1.45943	2.80735	1.90689
ENSMUST00000036004	2.6817	5.86423e-05	0.00228985	-3.29278	-3.26303	-4	-3.36923	-2.43296	-0.31034	-1.04731	-0.247928	-0.652077	-0.691878
ENSMUST00000087351	2.6817	5.86423e-05	0.00228985	-3.29278	-3.26303	-4	-3.36923	-2.43296	-0.31034	-1.04731	-0.247928	-0.652077	-0.691878
ENSMUST00000024486	1.96045	5.86276e-05	0.00228985	-0.263034	-0.736966	0	-0.719892	-0.716207	1.4245	1.44746	1.45251	1.68806	1.35364
ENSMUST00000118784	1.96045	5.86276e-05	0.00228985	-0.263034	-0.736966	0	-0.719892	-0.716207	1.4245	1.44746	1.45251	1.68806	1.35364
ENSMUST00000170051	0.525124	5.96179e-05	0.00232026	0.250543	0.302563	0.14543	0.140178	0.100527	0.812373	0.547488	0.807355	0.640919	0.756729
ENSMUST00000197827	-0.463178	5.9755e-05	0.00232026	1.17688	1.28951	1.26573	1.24436	1.36151	0.957875	0.719264	0.784662	0.716693	0.843598
ENSMUST00000118209	0.267931	6.02312e-05	0.00233224	0.266312	0.280187	0.261826	0.306771	0.272649	0.598012	0.582068	0.540672	0.526293	0.480355
ENSMUST00000022293	2.04738	6.07517e-05	0.00234586	1.53279	1.83432	1.83054	1.76433	1.72887	4.21412	3.37069	4.06201	3.57531	3.70559
ENSMUST00000185269	2.56954	6.20254e-05	0.00238181	-2.45943	-3.35755	-3.70044	-3.43296	-3.89077	-0.758992	-0.0995357	-1.34792	-1.23447	-0.552541
ENSMUST00000182018	2.56954	6.20254e-05	0.00238181	-2.45943	-3.35755	-3.70044	-3.43296	-3.89077	-0.758992	-0.0995357	-1.34792	-1.23447	-0.552541
ENSMUST00000106402	3.50206	6.2475e-05	0.00238589	-2.41504	-3.16993	-1.42884	-1.66297	-1.34792	0.678072	1.73697	1.18442	2.16993	1.71621
ENSMUST00000020217	3.44994	6.24513e-05	0.00238589	-2.43063	-1.83007	-1.55325	-1.71882	-2.86507	1.4975	1.14684	1.39715	1.26849	1.54189
ENSMUST00000165594	2.46707	6.38902e-05	0.00243325	-3.39232	-4.55459	-4.04439	-4.14296	-4.52356	-1.48543	-1.1375	-1.22239	-2.28951	-2.18763
ENSMUST00000231141	2.65942	6.53793e-05	0.00248316	-3.29278	-3.26303	-4	-3.36923	-2.43296	-0.369234	-1.04731	-0.247928	-0.704544	-0.691878
ENSMUST00000135017	2.01361	6.585e-05	0.00249423	-0.736966	-1.28011	-1	-0.616671	-1	0.900464	0.823122	1.54432	0.61891	1.54749
ENSMUST00000106497	3.91442	6.75155e-05	0.00251618	-1.32193	-1.37851	0.415037	-0.652077	-0.925999	2.48543	4.32193	3.82443	2.64386	2.43296
ENSMUST00000021090	3.91442	6.75155e-05	0.00251618	-1.32193	-1.37851	0.415037	-0.652077	-0.925999	2.48543	4.32193	3.82443	2.64386	2.43296
ENSMUST00000106499	3.91442	6.75155e-05	0.00251618	-1.32193	-1.37851	0.415037	-0.652077	-0.925999	2.48543	4.32193	3.82443	2.64386	2.43296
ENSMUST00000169681	3.61082	6.74595e-05	0.00251618	-3.3505	-3	-1.93289	-3.60881	-2.73697	0.415037	0.459432	0.938599	0.925999	0.685891
ENSMUST00000239083	2.59683	6.72704e-05	0.00251618	-2.90689	-4.16993	-3.70044	-3.90689	-3.32193	-1.39232	-0.222392	-0.632268	-1.63743	-1.1375
ENSMUST00000057110	0.336056	6.70012e-05	0.00251618	-0.611435	-0.482393	-0.654865	-0.551642	-0.518467	-0.219566	-0.192645	-0.297386	-0.131245	-0.297681
ENSMUST00000029877	2.77861	6.92074e-05	0.00257233	0.956931	1.61891	1.64386	1.12199	1.09311	4.64386	3.45943	3.8413	3.65535	4.72792
ENSMUST00000002400	2.96607	7.00663e-05	0.00257765	-0.485427	-0.137504	0.862496	0.823122	0.321928	3.33985	4.11548	3.5502	2.70044	2.50901
ENSMUST00000023036	2.64216	6.97269e-05	0.00257765	2.12102	1.21759	2.13465	1.66091	1.60716	4.16993	3.58496	4.43105	4.57635	5.18982
ENSMUST00000051477	1.94088	7.00923e-05	0.00257765	-1.31259	-1.83007	-0.777608	-0.985786	-1.09954	0.368151	0.844722	0.877143	0.837729	0.771059
ENSMUST00000040440	1.06819	6.96911e-05	0.00257765	-3.52925	-3.1127	-3.29278	-3.12433	-2.9	-2	-1.94753	-2.00899	-2.46366	-2.19794
ENSMUST00000124834	3.14048	7.03287e-05	0.00257952	0	-0.169925	-1.19265	-0.29956	0.289507	2.80735	3.70044	2.26303	2.09954	3.45943
ENSMUST00000174391	2.47361	7.15808e-05	0.00261854	1	1.58496	0.469485	1.41504	1.85798	3.83289	3.66297	3.80735	3	4.39232
ENSMUST00000107487	2.98344	7.22054e-05	0.00262756	-2.90689	-3.45943	-3.27302	-3.45943	-2.22239	-0.688056	0.530515	-0.459432	-0.552541	0.765535
ENSMUST00000030340	2.59683	7.2114e-05	0.00262756	-0.222392	0	-0.121306	-0.224873	-0.110183	2.28204	3.09686	2.03317	2.36405	2.52925
ENSMUST00000108860	2.35584	7.25039e-05	0.00263153	-3.16993	-3.80735	-4.16993	-2.80735	-3.52356	-1	-0.736966	-1.87447	-1.08746	-1
ENSMUST00000197383	3.32186	7.27693e-05	0.00263429	-4.80735	-4.90689	-4.90689	-5	-4.16993	-1.41504	-1.73697	-2.32193	-1.22239	-0.485427
ENSMUST00000066466	3.43041	7.41331e-05	0.00267669	-2.5025	-3.16993	-1.42884	-1.73697	-1.39855	0.678072	1.51457	1.05889	1.94753	1.71621
ENSMUST00000031377	3.11201	7.5036e-05	0.00270227	1.28951	1.66297	2.152	1.41504	1.53605	4.1127	4.05889	5.57491	5.07325	4.79586
ENSMUST00000027650	4.7282	7.59151e-05	0.00271995	-3.80735	-2.20163	-2.22239	-2.41504	-1.152	2.926	2.70044	2.32193	1.83007	2.06413
ENSMUST00000114996	2.87605	7.59182e-05	0.00271995	-2.26303	-3.22239	-1.89308	-3.03562	-3.40599	0.514573	0.347923	0.383329	-0.607683	-0.0780025
ENSMUST00000023486	3.63814	7.82812e-05	0.0027891	-5.42626	-4.67243	-4.35755	-6.14975	-6.14975	-1.848	-1.28951	-0.750022	-2.1964	-2.48113
ENSMUST00000043961	3.17522	7.86375e-05	0.0027891	-1.58496	-1.58496	-1.58496	-0.584963	-2.32193	1.58496	2.58496	0.584963	1.58496	1.87447
ENSMUST00000021368	2.56218	7.88556e-05	0.0027891	-1.8365	-1	-1.46949	-1.62449	-1.8625	1	0.584963	1.80735	1.26303	0.36257
ENSMUST00000177927	1.95903	7.93344e-05	0.0027891	-2.32193	-3.45943	-2.80735	-2.90689	-3.16993	-1.16993	-0.736966	-0.36257	-1.37851	-1.22239
ENSMUST00000028118	1.74184	7.92263e-05	0.0027891	-0.353637	0.584963	0.169925	0.465664	0.271302	1.76553	2.48543	2.21299	1.87447	1.50901
ENSMUST00000087876	0.245107	7.98549e-05	0.0027891	-0.0952924	-0.0341589	-0.020131	-0.0623688	-0.0544184	0.17006	0.282765	0.147833	0.173368	0.185139
ENSMUST00000087871	0.245107	7.98549e-05	0.0027891	-0.0952924	-0.0341589	-0.020131	-0.0623688	-0.0544184	0.17006	0.282765	0.147833	0.173368	0.185139
ENSMUST00000109085	0.245107	7.98549e-05	0.0027891	-0.0952924	-0.0341589	-0.020131	-0.0623688	-0.0544184	0.17006	0.282765	0.147833	0.173368	0.185139
ENSMUST00000109084	0.245107	7.98549e-05	0.0027891	-0.0952924	-0.0341589	-0.020131	-0.0623688	-0.0544184	0.17006	0.282765	0.147833	0.173368	0.185139
ENSMUST00000238267	0.245107	7.98549e-05	0.0027891	-0.0952924	-0.0341589	-0.020131	-0.0623688	-0.0544184	0.17006	0.282765	0.147833	0.173368	0.185139
ENSMUST00000020312	2.76223	8.17162e-05	0.00284696	-3.70044	-3.64386	-3.05889	-3.85798	-4.80735	-1.16993	-1.73697	-0.263034	-1	-1.08746
ENSMUST00000076454	3.73123	8.22392e-05	0.0028571	-0.710493	-0.552541	0.222392	-0.777608	-1	3.06609	2.73697	2.69302	2.73697	4.60486
ENSMUST00000074613	0.637443	8.24184e-05	0.0028571	0.375145	0.265345	0.221253	0.28609	0.256945	0.879706	0.838249	0.779401	1.09464	1
ENSMUST00000058735	3.75479	8.30513e-05	0.00287131	-0.862496	-0.552541	0.222392	-0.836501	-1	3.06609	2.73697	2.59991	2.73697	4.60486
ENSMUST00000085385	2.01536	8.32412e-05	0.00287131	-3.32193	-3.80735	-2.58496	-3.16993	-3.58496	-1.16993	-1	-1.80735	-1	-1.41504
ENSMUST00000174282	3.29252	8.36201e-05	0.00287395	0.584963	1.37851	1.45943	-0.222392	1.44057	4.72792	3.54432	5.02237	3.53605	4.27302
ENSMUST00000106058	2.95167	8.37315e-05	0.00287395	-3.75489	-3.90689	-3.32193	-2.62449	-3.80735	-0.514573	-1.58496	-0.628031	-0.192645	0.263034
ENSMUST00000029770	3.22759	8.49963e-05	0.00291018	-4.70044	-4.80735	-4.80735	-4.90689	-3.9542	-1.41504	-1.73697	-2.2854	-1.22239	-0.378512
ENSMUST00000029414	3.51612	8.5547e-05	0.00292184	-2.93074	-3.66838	-1.77761	-3.22239	-3.7318	1.10692	0.584963	0.60311	0.0951572	-0.140481
ENSMUST00000058714	1.83869	8.65676e-05	0.00294945	-2.36923	-2.09516	-2.42146	-2.48678	-3.23947	-0.654146	-0.517535	-0.318024	-0.743755	-1.18521
ENSMUST00000115272	2.45511	8.76646e-05	0.00297953	-3.45943	-4.55459	-4.04439	-4.16993	-4.55459	-1.53605	-1.1375	-1.22239	-2.32193	-2.28951
ENSMUST00000005722	1.40161	8.91479e-05	0.00301519	1.14975	1.5119	1.91254	1.24727	1.17779	2.96963	2.8413	2.32847	3.06935	2.79856
ENSMUST00000163888	1.40161	8.91479e-05	0.00301519	1.14975	1.5119	1.91254	1.24727	1.17779	2.96963	2.8413	2.32847	3.06935	2.79856
ENSMUST00000030164	1.03746	8.967e-05	0.00302549	0.680382	0.837943	1.12374	1.26573	0.878438	1.77761	2.16993	2.04264	2.00705	1.97628
ENSMUST00000165123	1.90268	9.00598e-05	0.00303129	-1.19265	-1.04439	-1.04182	-1.82597	-1.2854	0.280108	1.37851	0.321928	0.514573	0.628031
ENSMUST00000026318	0.774661	9.07661e-05	0.00304768	-0.263034	-0.115477	-0.0874628	-0.211504	-0.251539	0.543622	0.878009	0.499102	0.530515	0.49304
ENSMUST00000030622	2.46405	9.15189e-05	0.00306555	-1.11548	-0.836501	-1.19265	-2.08746	-0.662965	0.459432	1.73697	1.58496	1.05889	1.58496
ENSMUST00000112529	5.27975	9.23738e-05	0.00308675	0.660514	0.514573	0.719892	0.557995	1	6.40939	6	7.09803	4.90689	5.43741
ENSMUST00000197146	1.41728	9.26217e-05	0.00308761	1.14975	1.4942	1.91254	1.21011	1.15433	2.96963	2.8413	2.32847	3.06935	2.79856
ENSMUST00000022691	3.37807	9.35784e-05	0.00310461	-3.80735	-4.32193	-2.58496	-3.32193	-2.5025	0.459432	1	-0.137504	-0.192645	-0.777608
ENSMUST00000187032	2.03946	9.33945e-05	0.00310461	-2.24101	-3.14296	-2.07039	-3.05889	-2.67807	-1.18057	-0.523562	-0.367732	-0.371969	-0.550197
ENSMUST00000021084	2.31156	9.38632e-05	0.00310665	-3.96578	-3.52774	-2.92961	-3.08746	-3.44556	-0.88718	-0.57836	-0.611435	-1.68806	-1.63333
ENSMUST00000176892	1.8193	9.45964e-05	0.00310871	0	0.321928	0.192645	0	0.125531	1.70044	1.58496	2.32193	1.80735	2.32193
ENSMUST00000170992	1.8193	9.45964e-05	0.00310871	0	0.321928	0.192645	0	0.125531	1.70044	1.58496	2.32193	1.80735	2.32193
ENSMUST00000134575	0.949414	9.42538e-05	0.00310871	-0.192645	-0.652077	-0.70044	-0.70044	-0.415037	0.540568	0.63743	0.241008	0.304855	0.36257
ENSMUST00000038382	2.61304	9.58513e-05	0.00314252	-3	-2.95777	-2.96347	-3.44478	-2.96083	-0.736966	-0.234465	-0.932886	0.350497	-0.707819
ENSMUST00000034982	4.29383	9.64124e-05	0.00315348	-2	0.415037	-1	-1	-0.152003	3.16993	2.80735	4.58496	2.58496	4.58496
ENSMUST00000163060	3.36327	9.67092e-05	0.00315576	-3.80735	-4.32193	-2.58496	-3.24793	-2.5025	0.459432	1	-0.137504	-0.192645	-0.777608
ENSMUST00000108500	0.248546	9.73331e-05	0.00316868	0.212806	0.22039	0.349942	0.276384	0.265097	0.566891	0.493464	0.465261	0.577602	0.464132
ENSMUST00000028999	1.56177	9.77728e-05	0.00317556	-3.47131	-2.49185	-2.79442	-2.9027	-3.13614	-1.35364	-0.954196	-1.36923	-1.77444	-1.53605
ENSMUST00000081702	2.65336	9.82221e-05	0.00318272	-1.90689	-1.80735	-1.152	-1.48543	-1.36257	1	0.847997	1.85415	0.347923	1.5025
ENSMUST00000136872	2.79426	9.84716e-05	0.00318338	3.57491	3.6477	3.47681	3.03242	3.1635	5.27302	5.91886	6.46489	6.5025	6.70736
ENSMUST00000041769	2.5932	0.000100721	0.00324855	-2.58496	-1.65208	-3.11548	-2.9386	-2.73697	0.678072	-0.192645	0.530515	-0.547488	-0.530515
ENSMUST00000170464	2.18243	0.000101527	0.00326697	-3.16993	-3	-2.11548	-2.9386	-2.73697	-0.321928	-1	-1.152	-0.70044	0.125531
ENSMUST00000037709	2.44056	0.000102469	0.00328964	-1.32193	-2.16993	-1.58496	-1	-2.32193	0.830075	1.32193	1.1375	0.514573	0
ENSMUST00000021273	2.87543	0.000105154	0.00336809	-0.925999	-1	-0.347923	-1.05445	-0.947533	1.91427	1.22239	2.36257	1.76553	2.8365
ENSMUST00000021467	2.55856	0.000107195	0.00342555	-0.777608	-1.58496	-1.58496	-0.584963	-0.241008	0.893085	1.73697	1.7885	1.77761	1.82312
ENSMUST00000102875	2.28934	0.000107725	0.00343461	2.2718	1.7993	1.89391	2.17834	2.06451	3.79874	4.18587	4.65535	4.06041	4.9542
ENSMUST00000187960	2.02489	0.000109598	0.00347836	-2.21299	-3.14296	-2.07039	-3.05889	-2.70044	-1.18057	-0.523562	-0.367732	-0.40439	-0.584963
ENSMUST00000030127	1.92904	0.000109462	0.00347836	-0.120294	-0.736966	-0.929611	0	-0.0297473	1.91146	1.41504	1.70526	1.46713	1.32971
ENSMUST00000028617	3.5614	0.000110439	0.00349707	-2.58496	-3.80735	-2.70044	-4.39232	-4.16993	0.584963	0	0.736966	0	-1.16993
ENSMUST00000059042	3.75333	0.000111402	0.0035177	-3.54432	-4.88264	-3.20945	-4.49185	-5.06609	-0.847997	0.0995357	-0.222392	-0.736966	-0.719892
ENSMUST00000199470	0.838916	0.000111597	0.0035177	-2.42999	-2.28951	-2.51096	-2.70044	-2.75077	-1.71272	-1.58496	-1.76553	-1.5979	-1.82597
ENSMUST00000057062	2.34387	0.000113352	0.00355365	-3.16993	-3.58496	-3.08746	-3.80735	-4.32193	-0.485427	-2	-1.16993	-1.45943	-1.1375
ENSMUST00000163528	2.34387	0.000113352	0.00355365	-3.16993	-3.58496	-3.08746	-3.80735	-4.32193	-0.485427	-2	-1.16993	-1.45943	-1.1375
ENSMUST00000132176	2.29573	0.000113815	0.00355365	-3.45943	-2.5025	-3.58496	-3.16993	-3.32193	-0.469485	-0.415037	-1.73697	-0.736966	-1.20163
ENSMUST00000017435	1.63658	0.000114016	0.00355365	-2.11548	-1.34104	-1.32193	-1.52356	-1.58496	-0.621488	0.321928	0.206451	0.321928	0.0671142
ENSMUST00000058496	1.63658	0.000114016	0.00355365	-2.11548	-1.34104	-1.32193	-1.52356	-1.58496	-0.621488	0.321928	0.206451	0.321928	0.0671142
ENSMUST00000112192	3.26997	0.000114381	0.00355706	-2.07039	-1	-1.58496	-2.5025	-2.80735	1.20163	1.90689	1.05889	1.04731	1.16993
ENSMUST00000014221	4.25596	0.000115202	0.00357461	-5.08746	-5.78136	-5.45943	-6.2854	-4.90689	-0.954196	0.29956	-1.93074	-1.48543	-2.16993
ENSMUST00000154371	3.62772	0.00011649	0.00360126	-3.39232	-3.70044	-2.24793	-1.73697	-2.64386	0.817136	1.39232	1.08092	0.285402	0.841302
ENSMUST00000108862	2.30903	0.000116838	0.00360126	-3	-3.80735	-4.16993	-2.80735	-3.45943	-1	-0.736966	-1.87447	-1.08746	-1
ENSMUST00000112862	0.275701	0.000116638	0.00360126	0.431716	0.411426	0.26976	0.314511	0.351472	0.691878	0.584963	0.592231	0.676885	0.611435
ENSMUST00000020637	4.16488	0.000117777	0.00362217	-3.9542	-2.96963	-5.04439	-5.55459	-4.18982	-0.523562	0.347923	-0.938599	-0.432959	0.658963
ENSMUST00000000305	2.10461	0.00011898	0.00365109	-0.736966	-1.48543	-1.37851	-1.07039	-0.691878	0.643856	1.58496	1.58496	0.793549	0.552541
ENSMUST00000015987	3.19459	0.000120255	0.00368208	0.157541	0.174029	0.0395284	-0.0614005	0.211504	2.43296	3.80735	3.45943	3.16993	3.62449
ENSMUST00000199300	3.47977	0.000122301	0.0037097	-2.73697	-3.52356	-1.54749	-1.9386	-1.58496	0.415037	1.51457	0.836501	1.94753	1.35364
ENSMUST00000034140	2.23305	0.000122445	0.0037097	-0.263034	-0.621488	-0.469485	0.14439	-0.436099	2	1.16993	1.77761	2.62449	1.94753
ENSMUST00000221654	2.17276	0.00012254	0.0037097	-4	-3.64386	-2.73697	-3.45943	-3.75489	-0.836501	-2.08746	-1	-1.63743	-1.16993
ENSMUST00000121200	1.55308	0.000122758	0.0037097	0.584963	1.26303	0.902703	0.641546	0.255257	2.36257	2.16993	2.12553	2.6845	2.07039
ENSMUST00000121493	1.55308	0.000122758	0.0037097	0.584963	1.26303	0.902703	0.641546	0.255257	2.36257	2.16993	2.12553	2.6845	2.07039
ENSMUST00000121785	1.55308	0.000122758	0.0037097	0.584963	1.26303	0.902703	0.641546	0.255257	2.36257	2.16993	2.12553	2.6845	2.07039
ENSMUST00000029815	2.65642	0.000124572	0.00375636	0.0614005	0.485427	0.308122	0	0.463947	3.12928	3.54432	3.24793	2.35755	2.32193
ENSMUST00000233828	3.13955	0.000125617	0.00377729	-3	-3	-1.26303	-1.87447	-2.70044	0.415037	1.22239	1.22239	1	0
ENSMUST00000179857	1.53994	0.00012581	0.00377729	4.85798	5.43463	4.75489	5.16323	4.62059	6.73471	6.49185	6.13955	7	6.16491
ENSMUST00000068259	4.04052	0.000128656	0.00385442	-3.45943	-5	-2.37851	-3.70044	-4.24793	-0.160465	1	-0.0931094	-0.192645	0.862496
ENSMUST00000197859	2.49087	0.000129517	0.00386852	2.85244	3.26946	2.67557	2.95217	2.96025	5.09351	6.13955	4.93336	5.83289	5.16491
ENSMUST00000055758	1.98557	0.000129962	0.00386852	-0.612977	-0.956931	-0.523562	-1.54749	-0.476438	1.1375	1	0.925999	1.27302	1.47393
ENSMUST00000112251	1.98557	0.000129962	0.00386852	-0.612977	-0.956931	-0.523562	-1.54749	-0.476438	1.1375	1	0.925999	1.27302	1.47393
ENSMUST00000161538	1.46706	0.000130887	0.00388774	-1.9386	-2.12928	-2.22239	-2.45943	-2.63227	-1	-1.16993	-0.796467	-0.211504	-0.868755
ENSMUST00000118592	3.02714	0.000131293	0.00389147	-2.32193	-3	-2.32193	-2.32193	-2.58496	0	0	0.678072	0.321928	1.58496
ENSMUST00000097543	1.94886	0.00013166	0.00389406	-2.76553	-3.27302	-3.45943	-2.72247	-2.90689	-1.58496	-1	-1.10692	-0.321928	-1.36923
ENSMUST00000023918	1.96584	0.000132205	0.00390186	-2.80735	-3.27302	-3.45943	-2.76553	-2.90689	-1.58496	-1	-1.10692	-0.321928	-1.36923
ENSMUST00000025774	1.68269	0.000133629	0.00393211	-1.9386	-2.078	-1.18442	-1.72583	-1.20945	0.0614005	0.36257	0.443607	-0.280108	-0.31034
ENSMUST00000025696	1.17398	0.000133795	0.00393211	-2.54432	-2.16993	-2.67243	-2.71272	-2.9386	-1.46949	-1.71621	-1.34104	-1.3388	-1.30256
ENSMUST00000063414	2.50667	0.000135715	0.00398011	-4.24793	-3.58496	-2.58496	-3.70044	-3.90689	-1.58496	-1	-0.321928	-1.26303	-1.32193
ENSMUST00000020822	2.92947	0.000137087	0.00399505	-0.547488	-1.08746	-1.16993	-1.07039	-2.08746	1.45943	1.58496	2.90689	0.925999	1.80735
ENSMUST00000108843	2.92947	0.000137087	0.00399505	-0.547488	-1.08746	-1.16993	-1.07039	-2.08746	1.45943	1.58496	2.90689	0.925999	1.80735
ENSMUST00000114464	1.54967	0.000136525	0.00399505	-2.86507	-2.89308	-2.24793	-2.1375	-2.8413	-0.961526	-1.35364	-1.18442	-0.830075	-0.906891
ENSMUST00000114608	2.79459	0.000138193	0.00401886	-2.45943	-3.16993	-3.45943	-2.16993	-2.22239	-1	0	0.169925	0.514573	0.807355
ENSMUST00000059595	3.32083	0.000138812	0.00402845	-0.807355	1.08746	0.222392	0	0.192645	4.04439	2.90689	3.32193	2.5025	4.52356
ENSMUST00000081834	3.13027	0.000139838	0.00404976	-1.80735	-0.530515	0	-1.32193	-0.378512	2.9386	1.70044	1.65208	3.22239	2.09954
ENSMUST00000029078	1.21016	0.00014157	0.00408291	-1.37851	-1.80735	-1.67807	-1.37851	-2	-0.528694	-0.520832	-0.219313	-0.437405	-0.485427
ENSMUST00000044369	0.706286	0.000141547	0.00408291	0.378512	0.125531	0.4975	0.415037	0.263034	1.28951	1	0.947533	0.836501	1.1375
ENSMUST00000084724	3.09218	0.000144184	0.00409877	-3	-2.80735	-2.32193	-2.58496	-2.80735	0	-0.415037	1.32193	0.447459	0.584963
ENSMUST00000108126	3.09218	0.000144184	0.00409877	-3	-2.80735	-2.32193	-2.58496	-2.80735	0	-0.415037	1.32193	0.447459	0.584963
ENSMUST00000108127	3.09218	0.000144184	0.00409877	-3	-2.80735	-2.32193	-2.58496	-2.80735	0	-0.415037	1.32193	0.447459	0.584963
ENSMUST00000027040	2.44004	0.000143296	0.00409877	1	1.36923	1.39232	2.37851	2.26303	4.64386	3.85798	3.87447	3.55459	4.67243
ENSMUST00000166429	1.93024	0.000144181	0.00409877	1.58496	1.80735	1.41504	1.32193	1.32193	4	2.80735	3.24793	3.52356	3.52356
ENSMUST00000053969	1.93024	0.000144181	0.00409877	1.58496	1.80735	1.41504	1.32193	1.32193	4	2.80735	3.24793	3.52356	3.52356
ENSMUST00000043082	1.36149	0.000142857	0.00409877	3.82782	3.29768	4.06609	3.68182	3.75489	5.16993	4.67243	5.58496	5.10154	4.90689
ENSMUST00000200171	3.45352	0.000144635	0.00410321	-2.73697	-3.52356	-1.54749	-1.80735	-1.58496	0.415037	1.51457	0.836501	1.94753	1.35364
ENSMUST00000141557	3.00146	0.000146162	0.00413807	-1.32193	-1.09954	-1.66297	0.192645	-0.652077	1.926	2.32193	1.67807	2.66297	1.87447
ENSMUST00000102690	2.13462	0.000146628	0.00414285	-4.08746	-3.64386	-2.80735	-3.45943	-3.75489	-0.836501	-2.16993	-1.1375	-1.68806	-1.24793
ENSMUST00000100026	2.40609	0.00014701	0.00414521	-0.415037	-1.32193	-0.192645	-0.678072	-1.22239	2.11548	1.22239	1.8625	2.19265	0.807355
ENSMUST00000025217	1.24102	0.000148025	0.00414858	-0.688913	-0.715359	-0.535037	-0.531046	-0.722466	0.467606	0.91427	0.237039	0.678072	0.715271
ENSMUST00000091672	1.072	0.000147709	0.00414858	-1	-1.34104	-1.67807	-1.61471	-1.3505	-0.383329	0	-0.415037	-0.378512	-0.447459
ENSMUST00000001480	0.935131	0.000148018	0.00414858	1.8365	1.67807	2.12338	1.5325	1.78022	3.04836	2.64386	2.64386	2.46713	2.82312
ENSMUST00000173341	3.72198	0.000148497	0.0041513	-3.5025	-4.85798	-3.12928	-4.42626	-5.04439	-0.807355	0.0995357	-0.222392	-0.70044	-0.719892
ENSMUST00000043951	2.51084	0.000148719	0.0041513	-0.454566	-0.604071	-0.402098	-0.0365259	-0.712718	2.21299	1.32193	2.41504	1.67807	2.71621
ENSMUST00000111817	3.53846	0.000150508	0.00418442	-0.415037	0.678072	0	0.289507	-1.32193	3.16993	2.39232	4.52356	4.02975	2.80735
ENSMUST00000079314	3.53846	0.000150508	0.00418442	-0.415037	0.678072	0	0.289507	-1.32193	3.16993	2.39232	4.52356	4.02975	2.80735
ENSMUST00000026617	2.6756	0.000151136	0.00419349	-1.37346	-1.5174	-0.893085	-1.03206	-1.31064	1.49825	0.459432	1.79256	1.98832	1.51281
ENSMUST00000082057	3.72691	0.000153886	0.00421989	-3.5025	-4.88264	-3.12928	-4.42626	-5.04439	-0.807355	0.0995357	-0.222392	-0.70044	-0.719892
ENSMUST00000111261	3.72691	0.000153886	0.00421989	-3.5025	-4.88264	-3.12928	-4.42626	-5.04439	-0.807355	0.0995357	-0.222392	-0.70044	-0.719892
ENSMUST00000025050	3.04137	0.000154516	0.00421989	-4.75489	-3	-3.34577	-3.66297	-2.9386	-0.836501	-0.662965	-0.247928	-1.29546	0.547488
ENSMUST00000144060	2.81428	0.000154044	0.00421989	-1.32193	-1.09954	-1.66297	0.192645	-0.716207	1.926	1.32193	1.67807	2.66297	1.87447
ENSMUST00000027986	2.07566	0.000154323	0.00421989	-2.58496	-3.16993	-2.11548	-3.35755	-2.37851	-0.584963	-0.289507	-0.275634	-1	-1.078
ENSMUST00000036691	0.806388	0.00015366	0.00421989	-1.926	-1.89308	-2.09516	-2.11548	-2.28293	-1.04439	-1.44057	-1.46949	-1.05063	-1.27563
ENSMUST00000204653	0.430308	0.000152996	0.00421989	-0.516015	-0.580846	-0.366242	-0.400671	-0.445917	-0.0604359	-0.026668	-0.0564533	0.0126276	-0.0272215
ENSMUST00000032138	0.430308	0.000152996	0.00421989	-0.516015	-0.580846	-0.366242	-0.400671	-0.445917	-0.0604359	-0.026668	-0.0564533	0.0126276	-0.0272215
ENSMUST00000143264	2.16147	0.000155206	0.00422075	-1.58496	-1	-0.415037	-1	-1	1	1.58496	1.80735	1	0.415037
ENSMUST00000109399	1.09012	0.000155458	0.00422075	-0.736966	-0.514573	-1	-0.736966	-0.36257	0.584963	0.514573	0.678072	0	0.321928
ENSMUST00000109401	1.09012	0.000155458	0.00422075	-0.736966	-0.514573	-1	-0.736966	-0.36257	0.584963	0.514573	0.678072	0	0.321928
ENSMUST00000028835	2.89471	0.000158444	0.00429343	0.169925	0	-0.830075	0.263034	0.152003	2.75489	3.70044	2.26303	2.05063	3.45943
ENSMUST00000025632	2.86501	0.000159357	0.00430976	1.9613	1.63413	1.7261	1.68657	1.76867	4.38576	5.14684	4.81642	3.81616	4.93664
ENSMUST00000030439	2.12483	0.000160774	0.00433965	-4.08746	-3.64386	-2.80735	-3.45943	-3.75489	-0.836501	-2.16993	-1.1375	-1.73697	-1.24793
ENSMUST00000185374	2.18774	0.000161651	0.00435486	-0.384143	-0.330645	-0.259644	-0.0500407	-0.318682	1.72583	2.4021	1.49033	2.36257	1.61471
ENSMUST00000027727	1.86767	0.000162047	0.00435709	2.47131	2.6199	2.53605	2.49325	2.74296	4.42999	4.21917	4.24793	4.22437	5.08037
ENSMUST00000171975	3.97435	0.00016273	0.00436592	0	0	0.514573	0.710493	0.283793	3.14684	4.20945	4.9542	3.8413	5.22882
ENSMUST00000204598	0.455604	0.000163004	0.00436592	0.102362	0.23816	0.116814	0.114333	0.150025	0.664816	0.75336	0.530515	0.485427	0.565597
ENSMUST00000172715	3.7093	0.000163518	0.00437127	-3.5025	-4.83289	-3.08746	-4.39232	-5.04439	-0.807355	0.0995357	-0.222392	-0.662965	-0.719892
ENSMUST00000161327	2.14266	0.000164096	0.00437832	0.652077	-0.36257	0.263034	-0.29956	0.321928	1.73697	3.16993	2.24793	1.96347	2.16993
ENSMUST00000034053	0.477868	0.000166178	0.00442536	-1.23312	-1.23236	-1.11646	-0.996218	-1.28728	-0.602665	-0.765535	-0.71792	-0.657677	-0.732304
ENSMUST00000128309	2.83855	0.000169528	0.00443805	-4.02975	-4.78136	-3.22239	-3.47032	-3.29956	-0.857981	-1.44057	-0.75336	-0.852443	-0.706269
ENSMUST00000237871	2.43945	0.000169136	0.00443805	-2.85798	-1.65208	-2.66297	-2.28011	-3.27302	0.415037	-0.36257	0.152003	-0.247928	-0.485427
ENSMUST00000118190	2.28642	0.000166992	0.00443805	0.584963	0.584963	0	1.45943	1.22239	3	3.45943	2.5025	3	3.32193
ENSMUST00000090433	1.98483	0.00016896	0.00443805	-1.9542	-3	-1.89308	-1.7885	-2.32193	-0.402759	0.311944	0.242361	-0.61193	-0.573185
ENSMUST00000125271	1.90167	0.000169146	0.00443805	-4.08746	-3.24793	-3.58496	-4.45943	-3.52356	-1.926	-1.58496	-1.52356	-2.08746	-2.27302
ENSMUST00000112835	1.90167	0.000169146	0.00443805	-4.08746	-3.24793	-3.58496	-4.45943	-3.52356	-1.926	-1.58496	-1.52356	-2.08746	-2.27302
ENSMUST00000112836	1.90167	0.000169146	0.00443805	-4.08746	-3.24793	-3.58496	-4.45943	-3.52356	-1.926	-1.58496	-1.52356	-2.08746	-2.27302
ENSMUST00000112185	1.73245	0.000169228	0.00443805	-0.321928	-0.874469	0.222392	-0.169925	-0.736966	1.41504	1.32193	1.58496	0.874469	1.58496
ENSMUST00000178440	1.73245	0.000169228	0.00443805	-0.321928	-0.874469	0.222392	-0.169925	-0.736966	1.41504	1.32193	1.58496	0.874469	1.58496
ENSMUST00000160852	-1.44698	0.00017044	0.00445355	-1.29546	-0.857981	-1.63743	-1.46949	-0.807355	-2.96347	-2.37851	-2.29956	-2.72247	-2.9386
ENSMUST00000030243	1.76782	0.000173128	0.00451529	0.228269	0.712198	1.36923	1.11042	1.16993	2.7625	2.9386	2.49825	3.08092	2.14886
ENSMUST00000032196	2.30034	0.000173769	0.00452352	-0.72792	-0.316857	0.176878	-0.222392	-0.23349	2.58496	1.5639	2.6865	1.87915	1.4634
ENSMUST00000150821	3.82714	0.000175232	0.00452607	-2.80735	-2.32193	-0.584963	-1.58496	-3	2.41504	1	2.58496	1.51457	1.32193
ENSMUST00000027979	3.82714	0.000175232	0.00452607	-2.80735	-2.32193	-0.584963	-1.58496	-3	2.41504	1	2.58496	1.51457	1.32193
ENSMUST00000123399	3.82714	0.000175232	0.00452607	-2.80735	-2.32193	-0.584963	-1.58496	-3	2.41504	1	2.58496	1.51457	1.32193
ENSMUST00000215007	3.28773	0.000175156	0.00452607	-1.80735	-1	-1.87447	-0.669851	-1.85415	1.80735	1.73697	1.44057	3.24793	1
ENSMUST00000208710	1.04206	0.000175495	0.00452607	6.85881	6.38306	7.03719	6.96238	7.0067	8.00115	8.06702	8.05887	7.67954	7.65185
ENSMUST00000026550	2.59632	0.000176152	0.00453461	-6.2854	-4.93074	-4.48113	-5.37504	-5.45943	-2.63227	-2.45943	-3.20945	-3.20945	-2.03953
ENSMUST00000166075	3.22449	0.000176725	0.00453727	-3.75489	-1.9386	-4	-3.16993	-3.39232	-0.121991	1.19265	0.0627358	-0.658963	-0.607683
ENSMUST00000033752	1.89967	0.000177234	0.00453727	-2.6845	-2.52356	-1.9542	-1.848	-2.96347	-0.275634	-1.24793	-0.447459	-0.273018	-0.231326
ENSMUST00000114465	1.89967	0.000177234	0.00453727	-2.6845	-2.52356	-1.9542	-1.848	-2.96347	-0.275634	-1.24793	-0.447459	-0.273018	-0.231326
ENSMUST00000112327	0.580553	0.000177617	0.00453871	-0.277534	-0.332575	-0.313158	-0.347923	-0.163499	0.29956	0.180572	0.133267	0.375509	0.479168
ENSMUST00000043624	3.35412	0.000178158	0.00454394	-3.16993	-2.16993	-3.45943	-1.80735	-2.45943	0.678072	1	0.874469	0.736966	0.415037
ENSMUST00000185956	0.177642	0.000178802	0.00454394	-0.0420641	0.0126184	0.0417823	0.00949997	0.0236215	0.166206	0.264456	0.143479	0.18106	0.178467
ENSMUST00000109087	0.177642	0.000178802	0.00454394	-0.0420641	0.0126184	0.0417823	0.00949997	0.0236215	0.166206	0.264456	0.143479	0.18106	0.178467
ENSMUST00000031866	2.68754	0.000184742	0.00468631	-0.263034	-1.848	-1.08746	-2	-1.48543	1.8413	2.05063	1	0.724366	1.1375
ENSMUST00000102946	4.22714	0.000185824	0.00468809	-3	-3.32193	-1.58496	-3.32193	-3	0.584963	2.32193	0.514573	0.678072	2.80735
ENSMUST00000021785	4.22714	0.000185824	0.00468809	-3	-3.32193	-1.58496	-3.32193	-3	0.584963	2.32193	0.514573	0.678072	2.80735
ENSMUST00000117077	3.50483	0.000185658	0.00468809	-1	-2.80735	-0.678072	-0.678072	-0.807355	2.22239	1.58496	2.22239	3.52356	2
ENSMUST00000116234	3.14483	0.000188814	0.00475489	-4.12928	-3.73697	-2.58496	-3.58496	-4.36457	-0.296982	-0.415037	-0.63743	-0.394279	-0.932886
ENSMUST00000165561	3.00921	0.000192336	0.00481741	-2.37851	-2.80735	-2.27302	-4.04439	-2.28951	0.70044	1.04439	0.295456	0.0430687	-0.830075
ENSMUST00000106302	2.36515	0.000192072	0.00481741	-4.32193	-3.85798	-3.64386	-4.52356	-4.75489	-1.11548	-2.45943	-2.36257	-2.05889	-1.28011
ENSMUST00000106305	2.36515	0.000192072	0.00481741	-4.32193	-3.85798	-3.64386	-4.52356	-4.75489	-1.11548	-2.45943	-2.36257	-2.05889	-1.28011
ENSMUST00000174155	3.68771	0.000195567	0.00485103	-3.45943	-4.80735	-3.04439	-4.35755	-5.04439	-0.807355	0.0995357	-0.222392	-0.624491	-0.719892
ENSMUST00000174354	3.68771	0.000195567	0.00485103	-3.45943	-4.80735	-3.04439	-4.35755	-5.04439	-0.807355	0.0995357	-0.222392	-0.624491	-0.719892
ENSMUST00000174513	3.68771	0.000195567	0.00485103	-3.45943	-4.80735	-3.04439	-4.35755	-5.04439	-0.807355	0.0995357	-0.222392	-0.624491	-0.719892
ENSMUST00000174772	3.68771	0.000195567	0.00485103	-3.45943	-4.80735	-3.04439	-4.35755	-5.04439	-0.807355	0.0995357	-0.222392	-0.624491	-0.719892
ENSMUST00000059555	2.71481	0.000194599	0.00485103	-2.80735	-2.70044	-1.26303	-2.11548	-1.58496	1.19265	0	0.736966	1.28011	-0.106915
ENSMUST00000102874	2.2113	0.000195772	0.00485103	6.27716	6.88613	7.33985	7.65105	6.92481	8.68299	8.93664	9.83289	9.82814	8.85487
ENSMUST00000022701	3.87095	0.000197107	0.004861	-3.16993	-3.70044	-1.41504	-2.45943	-2.70044	1	0.736966	1.20163	1.48543	1.48543
ENSMUST00000136800	3.81611	0.0001969	0.004861	1.7137	1.03395	1.68072	1.48352	1.56188	4.90154	6.34873	4.59495	6.01792	4.69116
ENSMUST00000159085	0.996275	0.000197224	0.004861	-0.263034	0.0506261	-0.263034	0.0588937	0.0627358	0.678072	0.63743	1	1.24793	1.06413
ENSMUST00000102528	3.08395	0.000198055	0.00487286	-2.79141	-4.18322	-2.37851	-2.43539	-2.7829	0.14439	-0.378512	0.518467	0.188445	0.375509
ENSMUST00000035295	1.22463	0.000198562	0.00487669	-2.08746	-1.8365	-1.76553	-1.22239	-1.75489	-0.736966	-0.289507	-0.280108	-0.874469	-0.36257
ENSMUST00000033158	4.00319	0.000200481	0.0049065	0.678072	-0.485427	0.241008	0	0.830075	3.63227	5.45943	3.47805	3.48113	5.22882
ENSMUST00000238916	2.21019	0.000200285	0.0049065	6.04682	6.67847	7.15381	7.44956	6.75656	8.48784	8.7211	9.63481	9.61471	8.67772
ENSMUST00000047889	2.49104	0.000201781	0.00492964	-7.21917	-6.89482	-6.17991	-7.76155	-6.69349	-4.11151	-4.26303	-3.71882	-4.92735	-5.27302
ENSMUST00000043893	3.41734	0.000205967	0.00496212	-4.08746	-3	-3.16993	-4.08746	-2.39232	-0.584963	1.48543	-0.378512	-0.612977	0.440573
ENSMUST00000121370	3.41734	0.000205967	0.00496212	-4.08746	-3	-3.16993	-4.08746	-2.39232	-0.584963	1.48543	-0.378512	-0.612977	0.440573
ENSMUST00000119756	3.41734	0.000205967	0.00496212	-4.08746	-3	-3.16993	-4.08746	-2.39232	-0.584963	1.48543	-0.378512	-0.612977	0.440573
ENSMUST00000101195	3.41734	0.000205967	0.00496212	-4.08746	-3	-3.16993	-4.08746	-2.39232	-0.584963	1.48543	-0.378512	-0.612977	0.440573
ENSMUST00000029875	2.88139	0.000204472	0.00496212	-1	-1.80735	-1.22239	-1.66297	-0.678072	1.58496	0.736966	2.39232	1	2.32193
ENSMUST00000021375	2.76692	0.000203948	0.00496212	-4.58496	-3.32193	-4.24793	-3.27302	-4.85798	-1.22239	-0.584963	-1.32193	-1.90689	-1.41504
ENSMUST00000188641	2.70666	0.000204621	0.00496212	1	-0.0473057	0.836501	0.621488	0.610053	3.70044	3.58496	2.42626	2.75489	4.08746
ENSMUST00000041314	1.15727	0.000204934	0.00496212	-1.81714	-2.11042	-1.70627	-1.66985	-1.85982	-0.469485	-0.817136	-0.574236	-0.392317	-1.12399
ENSMUST00000235476	1.16	0.000207562	0.00499191	-1.81714	-2.11042	-1.70627	-1.68353	-1.85982	-0.469485	-0.817136	-0.574236	-0.392317	-1.12399
ENSMUST00000043616	2.92957	0.000208315	0.00500136	-1.22239	-3.2854	-2.25634	-1.76553	-1.88753	0.452512	1.66297	0.523562	0.807355	0.784271
ENSMUST00000113673	-0.196119	0.000210609	0.00504772	0.199309	0.295456	0.263034	0.169925	0.203533	0.0544478	0	0.0962153	0	0
ENSMUST00000021370	4.17935	0.000214556	0.00510708	-2.58496	-4.24793	-4.24793	-2.11548	-3.70044	2.58496	0	1	0	0.415037
ENSMUST00000121034	2.09736	0.000214175	0.00510708	1.16993	0.295456	0.523562	0.152003	0.251539	2.20945	3	2.34792	3.32193	2
ENSMUST00000029507	2.09736	0.000214175	0.00510708	1.16993	0.295456	0.523562	0.152003	0.251539	2.20945	3	2.34792	3.32193	2
ENSMUST00000035982	0.932259	0.000214476	0.00510708	2.82312	3.43296	3.11894	3.1062	3.32193	4.42931	4.1964	3.91194	4.05889	3.8679
ENSMUST00000235957	3.19819	0.000215623	0.00511498	-4.64386	-5.42626	-5.08746	-6.16993	-5.50779	-3.58496	-1.32193	-2.16993	-1.87447	-1.89308
ENSMUST00000167487	1.62801	0.000215501	0.00511498	1.61471	1.02385	0.442518	0.811555	0.802061	2.96347	2.34395	2.32193	2.26679	2.9386
ENSMUST00000039571	2.66884	0.00021654	0.00512557	0.807355	0.485427	0.29956	0.337035	0.796467	4	2.80735	2.70044	2.80735	3.75489
ENSMUST00000110690	2.27185	0.000216807	0.00512557	0.499795	0.443189	0.815767	0.38529	0.417991	3.28951	3.32193	2.67974	2.27462	2.35548
ENSMUST00000029024	1.61416	0.000218299	0.00515208	0.5025	1.29546	0.765535	0.625604	0.295456	1.89812	2.32193	2.92057	1.94342	2.47131
ENSMUST00000236085	2.59081	0.000221673	0.00521501	-1.72935	-1.60666	-1.72247	-1.58496	-2.11042	0.453718	1.68281	1.18161	0.603341	0.278716
ENSMUST00000179865	1.80763	0.000221716	0.00521501	-1.28011	-1.06413	-1.34395	-0.910733	-1.64386	0.295456	0.932886	0	0.415037	1.152
ENSMUST00000090192	1.79136	0.000222926	0.00523461	-0.251539	-0.0614005	0.197939	-0.0703893	0.597241	1.67807	2.05889	2.58496	1.30256	1.74416
ENSMUST00000000594	2.90588	0.00022444	0.00526127	1.65208	2.52356	2	2.41504	1.9542	4.9542	3.80735	5.20945	5.45943	5.64386
ENSMUST00000037391	1.91271	0.000226467	0.00528207	-3.56071	-4.32193	-3.09686	-4.08746	-4.12928	-1.88753	-2.1375	-1.45066	-1.94753	-2.20945
ENSMUST00000114586	1.91271	0.000226467	0.00528207	-3.56071	-4.32193	-3.09686	-4.08746	-4.12928	-1.88753	-2.1375	-1.45066	-1.94753	-2.20945
ENSMUST00000080035	1.91271	0.000226467	0.00528207	-3.56071	-4.32193	-3.09686	-4.08746	-4.12928	-1.88753	-2.1375	-1.45066	-1.94753	-2.20945
ENSMUST00000035673	3.34053	0.00023049	0.00535792	-1	-1.32193	-0.415037	-2.80735	-1	1.45943	2.32193	2.87447	1.41504	2.08746
ENSMUST00000235400	1.15327	0.000230186	0.00535792	-1.79751	-2.11042	-1.68281	-1.66985	-1.85982	-0.469485	-0.817136	-0.574236	-0.369234	-1.12399
ENSMUST00000171461	4.39157	0.000236436	0.00548696	-3.08746	-2.80735	-4.58496	-5.45943	-4.70044	0.540568	0.874469	0.447459	0.192645	-0.736966
ENSMUST00000072376	4.3369	0.000238131	0.00549998	-3.39232	-2.87447	-4.70044	-5.61471	-4.72792	-0.0874628	0.652077	0.447459	0.192645	-0.830075
ENSMUST00000199019	1.38979	0.000238183	0.00549998	1.51847	1.152	1.09366	1.22741	1.85466	2.16619	2.9386	2.79256	3.16419	2.73361
ENSMUST00000199105	1.38979	0.000238183	0.00549998	1.51847	1.152	1.09366	1.22741	1.85466	2.16619	2.9386	2.79256	3.16419	2.73361
ENSMUST00000079949	2.32012	0.000239564	0.00552269	3.32193	2.16993	2.45943	2.80735	2.04439	5.72792	4.64386	4.22882	5.32193	4.48113
ENSMUST00000188630	-2.92313	0.000241655	0.00556166	0.584963	1.926	2	2	0.584963	-0.584963	-1.70044	-2.19265	-2.08746	-0.954196
ENSMUST00000037299	3.21333	0.000242754	0.00557773	-3.32193	-3.52356	-1.80735	-1.58496	-2.62449	1.64386	0	0	0.612977	0.947533
ENSMUST00000031081	2.85984	0.000249285	0.00568692	-2	-1	-1.58496	0	-1	1.58496	2	1.22239	2.32193	1.58496
ENSMUST00000031082	2.85984	0.000249285	0.00568692	-2	-1	-1.58496	0	-1	1.58496	2	1.22239	2.32193	1.58496
ENSMUST00000066509	2.52208	0.000248948	0.00568692	-2.45943	-3.16993	-3.45943	-2.16993	-2.22239	-1.26303	0	-0.192645	0	0.584963
ENSMUST00000114627	2.52208	0.000248948	0.00568692	-2.45943	-3.16993	-3.45943	-2.16993	-2.22239	-1.26303	0	-0.192645	0	0.584963
ENSMUST00000062684	1.65488	0.000249552	0.00568692	-4.26303	-4.40939	-3.79008	-4.54844	-4.14296	-2.78427	-1.8365	-2.46949	-2.89616	-2.89308
ENSMUST00000174552	2.36742	0.000250694	0.00570359	-2.58496	-2.80735	-2	-2.80735	-1.80735	0	1	-0.584963	0	-0.584963
ENSMUST00000057784	3.47572	0.000257572	0.00585051	-1.16993	-2.90689	-0.678072	-0.678072	-0.807355	2.22239	1.58496	1.80735	3.52356	2
ENSMUST00000170757	0.851257	0.000259002	0.00587339	-0.152003	0.216811	-0.29956	0.0824622	-0.0766213	0.954196	1	0.652077	0.941106	0.479993
ENSMUST00000170811	4.31151	0.000260174	0.00588691	-3.32193	-2.87447	-4.64386	-5.61471	-4.72792	-0.0874628	0.652077	0.447459	0.192645	-0.830075
ENSMUST00000197681	-0.997124	0.000260445	0.00588691	1.11784	1.32193	1.05311	1.16601	1.05714	0.355331	0.468149	-0.0465426	-0.0551416	0.00861313
ENSMUST00000217484	4.28965	0.000264973	0.00596984	0.365995	0.740133	0.816878	0.520995	0.482942	4.53797	5.38543	3.72528	4.70044	6.02606
ENSMUST00000167866	4.28965	0.000264973	0.00596984	0.365995	0.740133	0.816878	0.520995	0.482942	4.53797	5.38543	3.72528	4.70044	6.02606
ENSMUST00000190801	1.96	0.000266343	0.005991	-3	-3.16993	-3.58496	-3.70044	-2.58496	-1	-1	-1.22239	-0.847997	-2.16993
ENSMUST00000041047	4.83913	0.00026754	0.00600819	-1.80735	-2.32193	-1	-3.70044	-3.08746	2.26303	2.16993	2.9386	2.32193	2.58496
ENSMUST00000232139	1.79239	0.000268275	0.00601499	-0.251539	-0.0911479	0.197939	-0.0931094	0.597241	1.67807	2.05889	2.58496	1.25526	1.74416
ENSMUST00000062264	1.66729	0.000269894	0.00604155	-1.1375	-0.584963	-0.137504	-1.09954	-1.08746	0.874469	0.485427	1	0.830075	1.09954
ENSMUST00000049230	3.62136	0.000271026	0.00604961	-4.16993	-3.90689	-2.41504	-4	-3.24793	0.514573	-1	1.11548	0.736966	-1
ENSMUST00000017276	2.40249	0.000271125	0.00604961	-4.32193	-3.75489	-3.52356	-4.52356	-4.70044	-1.11548	-2.45943	-2.23704	-2	-1
ENSMUST00000084949	3.64471	0.000273248	0.00608036	-5.04439	-5.32193	-6.12928	-4.5025	-6.85798	-2.27302	-1.47393	-1.44057	-2.35755	-2.08746
ENSMUST00000036952	3.27882	0.000273378	0.00608036	-3.80735	-4.90689	-4.04439	-4.80735	-5.12928	-0.954196	-1.58496	0.112475	-1.58496	-2.28951
ENSMUST00000171691	1.98545	0.000274568	0.00608735	1.32193	1.90689	2.32193	2.75489	2	4.32193	3.70044	4.36923	3.8413	4
ENSMUST00000073556	1.98545	0.000274568	0.00608735	1.32193	1.90689	2.32193	2.75489	2	4.32193	3.70044	4.36923	3.8413	4
ENSMUST00000065917	1.40331	0.000275201	0.00609166	0.263034	0.415037	0.485427	0.678072	0.736966	1.45943	2.45943	1.848	2.05063	1.77761
ENSMUST00000181969	2.88875	0.000276008	0.00609906	-2.70044	-1.67807	-1.80735	-1.80735	-0.874469	1.32193	2.16993	0.584963	0.106915	1.39232
ENSMUST00000009617	2.5494	0.000276413	0.00609906	-5.61471	-5.70044	-4.61471	-5.80735	-6.24793	-3.23266	-3.08746	-1.91427	-3.1964	-3.80735
ENSMUST00000167111	2.04638	0.000277819	0.0061107	0.23816	0.314873	0.477322	0.421464	0.375039	2	3.08746	2.25634	2.18442	2.53051
ENSMUST00000089950	2.04638	0.000277819	0.0061107	0.23816	0.314873	0.477322	0.421464	0.375039	2	3.08746	2.25634	2.18442	2.53051
ENSMUST00000142820	1.66452	0.000278375	0.00611326	0.415037	1.34792	0.881356	0.710493	0.415037	2.07039	2.32193	3.16993	2.05889	2.47131
ENSMUST00000109057	3.26187	0.000281344	0.00615534	-3.85798	-4.90689	-4.08746	-4.85798	-5.16993	-0.954196	-1.58496	0	-1.61667	-2.41504
ENSMUST00000226244	1.85837	0.00028162	0.00615534	-3.32193	-3.90689	-2.58496	-3.16993	-3.70044	-1.16993	-2	-1.80735	-1	-1.41504
ENSMUST00000220367	1.85837	0.00028162	0.00615534	-3.32193	-3.90689	-2.58496	-3.16993	-3.70044	-1.16993	-2	-1.80735	-1	-1.41504
ENSMUST00000045555	2.50069	0.000284026	0.00618847	-2.45943	-3.16993	-3.45943	-2.16993	-2.11548	-1.26303	0	-0.192645	0	0.584963
ENSMUST00000114614	2.50069	0.000284026	0.00618847	-2.45943	-3.16993	-3.45943	-2.16993	-2.11548	-1.26303	0	-0.192645	0	0.584963
ENSMUST00000034138	3.97381	0.000285309	0.0062067	2.22651	1.8365	2.11974	1.51307	2.09516	4.9542	6.74147	6.17659	5.00643	6.78136
ENSMUST00000232841	0.524138	0.000290264	0.00630464	-0.125531	0.0320612	0.121306	-0.0159415	0.0582986	0.632268	0.710493	0.443989	0.557482	0.346651
ENSMUST00000107161	2.93882	0.000293635	0.0063186	-2.32193	-3.32193	-3.24793	-3.24793	-4.58496	0.222392	-0.485427	-0.289507	-0.36257	-1.11548
ENSMUST00000090804	2.93882	0.000293635	0.0063186	-2.32193	-3.32193	-3.24793	-3.24793	-4.58496	0.222392	-0.485427	-0.289507	-0.36257	-1.11548
ENSMUST00000102742	1.50491	0.000292692	0.0063186	1.68806	1.89308	1.52356	1.43296	0.900464	2.52356	2.80735	2.80735	3.5025	3.32193
ENSMUST00000121185	1.49867	0.0002933	0.0063186	-2.50635	-2.73419	-2.21632	-2.08092	-2.13191	-0.707359	-0.432959	-0.477579	-1.27302	-1.2854
ENSMUST00000117589	1.49867	0.0002933	0.0063186	-2.50635	-2.73419	-2.21632	-2.08092	-2.13191	-0.707359	-0.432959	-0.477579	-1.27302	-1.2854
ENSMUST00000153892	1.49867	0.0002933	0.0063186	-2.50635	-2.73419	-2.21632	-2.08092	-2.13191	-0.707359	-0.432959	-0.477579	-1.27302	-1.2854
ENSMUST00000020630	2.20308	0.000299981	0.00644519	2	1.58496	1.1375	1.1375	0.906891	3.58496	3.70044	2.5025	4.08746	3.90689
ENSMUST00000027036	2.97821	0.000301431	0.00646635	-5.75489	-4.90689	-4.02975	-4.67243	-5.22882	-2.12553	-2.07039	-1.76553	-1.93289	-1.80735
ENSMUST00000112237	1.89741	0.000302739	0.0064844	2.5615	2.66297	2.58496	2.52496	2.74296	4.79256	4.21917	4.24793	4.22437	5.08037
ENSMUST00000111380	3.29046	0.000305376	0.00653082	0.157541	0.211504	0.0395284	-0.0317089	0.249978	2.43296	3.80735	3.45943	3.16993	4.20945
ENSMUST00000033973	2.45586	0.000306161	0.00653755	0.678072	1.11548	1.19265	0.36257	0.241008	2.80735	3.32193	2.32193	4.16993	3.24793
ENSMUST00000004145	1.88219	0.000312778	0.00664821	-2.32193	-3.45943	-3.16993	-2.70044	-3.58496	-1.32193	-1.32193	-0.459432	-1.1375	-1.58496
ENSMUST00000107356	1.88219	0.000312778	0.00664821	-2.32193	-3.45943	-3.16993	-2.70044	-3.58496	-1.32193	-1.32193	-0.459432	-1.1375	-1.58496
ENSMUST00000072312	1.47208	0.000312132	0.00664821	-0.258734	-0.0727563	0.553936	-0.459432	0.325986	1.24793	1.95936	1.30666	1.65535	1.28011
ENSMUST00000111384	3.28233	0.000316598	0.00670889	0.157541	0.211504	0.0801703	-0.0317089	0.249978	2.43296	3.80735	3.45943	3.16993	4.20945
ENSMUST00000023830	2.03318	0.000316223	0.00670889	0.514573	1.28011	1.39232	1.28951	0.0995357	3	2.96347	3.60486	2.7866	2.38702
ENSMUST00000023072	3.64779	0.00031883	0.00673566	-3.96963	-4.97728	-3.73697	-4.71882	-6.08746	-0.819428	-1.39232	-1.05445	-1.47805	-0.50696
ENSMUST00000161123	1.67431	0.000318416	0.00673566	-1.5502	-1.29546	-0.879706	-2.08746	-1.83954	0	0.725825	0.204358	0.130061	-0.341037
ENSMUST00000030134	1.77642	0.000319448	0.00673846	0.137504	0.0671142	0.0740006	0.133267	0.229482	2.52356	1.70044	1.58496	1.926	1.7885
ENSMUST00000026243	1.56814	0.000321133	0.00676375	-2.32193	-2.80735	-2.90689	-2.80735	-2	-1	-0.263034	-1.24793	-1.32193	-1.16993
ENSMUST00000099329	2.24883	0.000321633	0.00676403	2.43296	1.34395	1.1375	1.26303	1.2115	3.45943	3	3.45943	4.58496	4.12928
ENSMUST00000047910	2.95142	0.000322707	0.0067715	2.16993	3.80735	2.01886	2.0614	2.53051	4.9386	4.52356	5.47573	5.80735	6.59991
ENSMUST00000095023	2.02148	0.000323068	0.0067715	-4.55459	-3.24793	-4.16993	-4.66297	-4.41504	-2.90689	-2.32193	-2.16993	-1.73697	-1.80735
ENSMUST00000098817	1.87867	0.00032345	0.0067715	3	3.09686	3.56071	2.42884	3.12928	5	5.32193	4.07039	5.40939	4.80735
ENSMUST00000021083	1.49267	0.000326753	0.0068201	-0.584963	0.180572	-0.395929	0.0458037	0.321928	1.38247	1.12928	1.4517	1.60266	1.46467
ENSMUST00000026196	1.29322	0.000326277	0.0068201	-4.65025	-4.25334	-5.15265	-4.27716	-4.54137	-2.79837	-3.24793	-3.33787	-3.43155	-3.59296
ENSMUST00000057795	1.2545	0.000327821	0.00683215	-0.137504	0	-0.830075	0	-0.29956	0.691878	0.847997	1.47393	1.152	0.839535
ENSMUST00000052865	3.31501	0.000329261	0.00685188	-3.39232	-3.75489	-1.926	-2	-3.05889	0.465664	0.906891	0.584963	0	0.485427
ENSMUST00000078482	1.31245	0.000331184	0.00688159	-1.58496	-1.58496	-1.80735	-1	-2	-0.584963	0	0	-0.415037	-0.415037
ENSMUST00000005234	4.32454	0.00033393	0.0069283	-3.36923	-3.45943	-5	-1.78427	-2.87447	0.247928	0.736966	1.79837	1.11103	1.24101
ENSMUST00000033824	2.25913	0.000336453	0.00697024	-5.2936	-5.09516	-6.10014	-5.56139	-6.43296	-3.43105	-3.07973	-3.52535	-3.6231	-3.52838
ENSMUST00000067664	0.556287	0.000337089	0.00697302	-3.82491	-3.66549	-3.79048	-3.8893	-4.09192	-3.15036	-3.3552	-3.25074	-3.35805	-3.36632
ENSMUST00000017610	1.97488	0.000338619	0.00699426	-0.584963	-1.77761	-1.75743	-0.730813	-1.39046	0.106915	1	0.944291	0.707447	0.874469
ENSMUST00000111758	3.7132	0.000348232	0.00708751	-1.58496	-2.58496	-2.32193	-2	-2	2.45943	1	0.807355	1	2.80735
ENSMUST00000171349	3.7132	0.000348232	0.00708751	-1.58496	-2.58496	-2.32193	-2	-2	2.45943	1	0.807355	1	2.80735
ENSMUST00000087485	3.7132	0.000348232	0.00708751	-1.58496	-2.58496	-2.32193	-2	-2	2.45943	1	0.807355	1	2.80735
ENSMUST00000112811	2.19428	0.000348212	0.00708751	-0.263034	1	0.584963	0	-0.263034	2.26303	2.45943	3.36923	1.71621	2.22239
ENSMUST00000112815	2.19428	0.000348212	0.00708751	-0.263034	1	0.584963	0	-0.263034	2.26303	2.45943	3.36923	1.71621	2.22239
ENSMUST00000031254	2.19428	0.000348212	0.00708751	-0.263034	1	0.584963	0	-0.263034	2.26303	2.45943	3.36923	1.71621	2.22239
ENSMUST00000146044	1.66807	0.00034766	0.00708751	0	-0.874469	0.222392	-0.169925	-0.736966	1.41504	1.32193	1.58496	0.874469	1.58496
ENSMUST00000112183	1.66807	0.00034766	0.00708751	0	-0.874469	0.222392	-0.169925	-0.736966	1.41504	1.32193	1.58496	0.874469	1.58496
ENSMUST00000043283	1.66807	0.00034766	0.00708751	0	-0.874469	0.222392	-0.169925	-0.736966	1.41504	1.32193	1.58496	0.874469	1.58496
ENSMUST00000133736	0.816185	0.000348197	0.00708751	-1.61891	-0.966833	-1.23447	-1.29768	-1.25634	-0.314873	-0.695145	-0.392317	-0.465664	-0.425306
ENSMUST00000107357	1.84366	0.000349789	0.00710881	-2.32193	-3.45943	-3.16993	-2.70044	-3.58496	-1.32193	-1.32193	-0.652077	-1.1375	-1.58496
ENSMUST00000092665	3.35497	0.000352205	0.00713884	-4	-4	-2.5025	-4.9542	-4.58496	-0.485427	-1	0	-0.459432	-1.32193
ENSMUST00000099173	1.96154	0.000353321	0.00713884	3.8679	3.90689	3.58496	3.15528	3.41504	6.14975	5.52356	4.89077	5.12928	6.04439
ENSMUST00000166171	1.96154	0.000353321	0.00713884	3.8679	3.90689	3.58496	3.15528	3.41504	6.14975	5.52356	4.89077	5.12928	6.04439
ENSMUST00000136933	1.35238	0.000353194	0.00713884	-1.4021	-1.30812	-1.32193	-1.29956	-1.05889	0.530515	-0.0780025	0.330149	-0.255257	-0.156119
ENSMUST00000028536	3.13324	0.000357642	0.00721566	-2	-1	-0.584963	-0.415037	-0.584963	2	1.32193	3.70044	1.73697	2.32193
ENSMUST00000177236	2.59427	0.000359247	0.00723752	-0.847997	-2	-1.58496	-1.26303	-1.70044	1.87447	1.32193	0.263034	0.415037	1.70044
ENSMUST00000236052	2.63707	0.000360258	0.00724739	-1.72935	-1.5025	-1.74416	-1.60486	-2.11042	0.517848	1.88982	1.18161	0.649503	0.255257
ENSMUST00000021802	1.19866	0.000361482	0.00726151	-1.37851	-1.29834	-1.07973	-1.85664	-1.67991	0	-0.118644	0.0412227	-0.530515	-0.691878
ENSMUST00000095762	1.46111	0.000362116	0.00726374	-4.42626	-3.80735	-3.67243	-3.85798	-4.39232	-2.1375	-2.32193	-2.72247	-2.45943	-3.20945
ENSMUST00000234416	2.03691	0.000362979	0.00727056	-5.33985	-5.67243	-6.58496	-5.1565	-5.84549	-3.70044	-3	-4.07039	-4.32193	-3.32193
ENSMUST00000037141	2.38209	0.000364727	0.00729506	-3.8413	-4.9542	-4.75489	-5.72792	-5.18982	-2.78136	-3.16993	-1.94342	-2.53051	-2.13245
ENSMUST00000102758	3.24737	0.000365293	0.00729589	-6.31792	-7.19967	-5.8806	-6.47131	-7.9901	-3.60234	-3.21131	-3.15583	-3.7321	-3.92114
ENSMUST00000001455	2.56095	0.000368503	0.00734944	-0.0365259	0.321928	-0.366128	-0.407175	0.24664	1.974	2.28951	1.80735	3.34577	3.14684
ENSMUST00000102866	2.41788	0.000376308	0.00748364	0.157541	0.0853915	0.302029	0.117836	-0.180572	1.94996	2.56478	3.39855	2.05063	2.60768
ENSMUST00000067996	2.41788	0.000376308	0.00748364	0.157541	0.0853915	0.302029	0.117836	-0.180572	1.94996	2.56478	3.39855	2.05063	2.60768
ENSMUST00000029092	2.31568	0.000384335	0.00763234	-3.45943	-4	-4.16993	-3.05889	-3.58496	-1.16993	-0.736966	-2.5025	-1.16993	-1.11548
ENSMUST00000172450	1.45233	0.00038495	0.00763364	0.678072	1.32193	1.73697	1.16993	1.26303	2.45943	2.80735	2.64386	2.85798	2.66297
ENSMUST00000115073	3.61119	0.000387451	0.00766138	-1.58496	-0.192645	-0.736966	-1.76553	-2.08746	4.08746	2	1.73697	1.37851	2.48543
ENSMUST00000069619	3.61119	0.000387451	0.00766138	-1.58496	-0.192645	-0.736966	-1.76553	-2.08746	4.08746	2	1.73697	1.37851	2.48543
ENSMUST00000003238	1.91132	0.000389166	0.00768437	-2.32193	-3.70044	-2.90689	-3.08746	-3.39232	-1.70044	-0.736966	-0.514573	-1.48543	-1.41504
ENSMUST00000112512	1.56762	0.000390811	0.0077059	1.58496	2.22239	1.80735	2.58496	1.48543	3.39232	3.90689	3.52356	3	3.70044
ENSMUST00000040241	3.7488	0.000394934	0.00776829	-0.415037	-0.807355	0.415037	0.169925	-2.32193	2.80735	3.32193	4.58496	3	2.07039
ENSMUST00000035721	3.07091	0.000395093	0.00776829	-3.32193	-3.90689	-2.80735	-4.08746	-2.5025	-0.893085	1.32193	-0.736966	-0.584963	-0.378512
ENSMUST00000020334	2.58219	0.000395924	0.00777365	2.74723	2.80735	3.29768	1.97728	2.39689	5.65821	4.75489	6.11894	5.40372	4.20163
ENSMUST00000113686	0.0013897	0.000397269	0.00778906	0.000747317	0.000927878	0.00047954	0.000332495	0.00125248	0.00236556	0.00170733	0.00268187	0.0018868	0.00204667
ENSMUST00000015100	2.86781	0.00040122	0.00784914	3.86625	4.11548	4.17493	4.10729	4.04669	6.53138	6.93074	6.10154	7.53916	7.54689
ENSMUST00000233506	1.35853	0.000401463	0.00784914	-3.822	-3.1964	-3.36257	-3.83289	-3.21842	-1.80177	-1.72247	-2.04333	-2.43463	-2.63743
ENSMUST00000000349	3.74231	0.000404052	0.00786956	-2.32193	-3.80735	-3.58496	-2.73697	-2.87447	1	1.80735	-1.09954	0.678072	1
ENSMUST00000090227	2.1051	0.000404772	0.00786956	-3.07039	-2.49185	-3.67243	-2.52356	-3.45943	-1.24101	0	-1.10434	-0.76184	-1.58496
ENSMUST00000073173	1.05269	0.000404425	0.00786956	-0.222392	-0.830075	-0.0874628	-0.321928	-0.662965	0.658963	0.938599	0.556393	0.652077	0.332575
ENSMUST00000111771	1.05269	0.000404425	0.00786956	-0.222392	-0.830075	-0.0874628	-0.321928	-0.662965	0.658963	0.938599	0.556393	0.652077	0.332575
ENSMUST00000141387	-0.584146	0.000406231	0.0078869	0.95858	0.721699	0.928107	0.610627	0.68966	0.263034	0	0.361508	0.045324	0.318076
ENSMUST00000023507	1.62744	0.000409536	0.00793996	-1.72247	-0.704544	-0.725825	-0.623437	-0.923379	0.494765	0.912537	1.34792	0.334419	0.347923
ENSMUST00000147117	1.54951	0.000412909	0.00799421	-5.35755	-6.19967	-5.87036	-6.04439	-6.59246	-4.05528	-4.58496	-4.70044	-4.30378	-4.67243
ENSMUST00000146623	3.21958	0.000414151	0.00800711	-2.90689	-3.39232	-2.45943	-4.64386	-4.24793	0.321928	-0.514573	0	-0.874469	-0.485427
ENSMUST00000027123	0.873306	0.000418289	0.00807589	-1.06559	-0.851901	-0.741266	-1.02584	-1.03016	-0.292782	0	-0.370838	0.111031	0.204358
ENSMUST00000065263	2.78264	0.000419173	0.00808173	-0.874469	-1.87447	-1.58496	-3.08746	-1.90689	0.192645	2	1.16993	0.415037	0.807355
ENSMUST00000016471	2.36245	0.000421049	0.00809544	-1.32193	0	-0.584963	-0.415037	-0.584963	2.52356	1.58496	2.48543	0.932886	1.37851
ENSMUST00000115134	2.36245	0.000421049	0.00809544	-1.32193	0	-0.584963	-0.415037	-0.584963	2.52356	1.58496	2.48543	0.932886	1.37851
ENSMUST00000102729	3.40124	0.000422479	0.00811171	-2.73697	-1.29956	-1.66297	-1.75489	-1.63743	1.43296	2	2.9542	1.22239	0.304855
ENSMUST00000024954	3.61967	0.000424791	0.00814485	-4.39232	-5.02237	-4.11548	-6.22882	-3.926	-1.04182	-0.736966	-1.61143	-1.28951	-0.906891
ENSMUST00000049470	2.72304	0.000426263	0.00816183	-2	-1.41504	-2.32193	-1.41504	-1.87447	0	1.22239	1.90689	0.289507	1.16993
ENSMUST00000048418	2.63993	0.000429741	0.00821709	-2.58496	-2.80735	-2.32193	-2.32193	-3	-1.16993	0.263034	0	0.584963	0.485427
ENSMUST00000115072	3.63704	0.000434401	0.00829479	-1.58496	0	-0.736966	-1.76553	-2.08746	4.08746	2	1.73697	1.37851	2.80735
ENSMUST00000017831	1.80279	0.000435881	0.00831163	-3.45943	-4.08746	-3.45943	-4.16993	-4.58496	-2.90689	-2	-2.11548	-2.22239	-1.5025
ENSMUST00000107909	4.55385	0.000440012	0.00837891	-2.05889	-1.04182	-1.44746	-1.48543	-0.321928	2.22239	5.52356	2.85798	3.02554	2.78427
ENSMUST00000092473	1.94567	0.000443625	0.00843616	-4.08746	-3	-2.80735	-3.32193	-3.52356	-0.584963	-2	-1.26303	-1.87447	-1.28951
ENSMUST00000026723	2.09908	0.000446519	0.0084796	-1.24793	-2.45943	-2.16993	-2.37851	-2.9386	-0.514573	0.137504	-0.371969	0.371969	-0.321928
ENSMUST00000239066	1.36419	0.00044949	0.00850118	-1.44057	-2	-1.152	-1.87447	-2.12928	0.0740006	-0.440573	-0.530515	-0.691878	-0.186413
ENSMUST00000023580	1.36419	0.00044949	0.00850118	-1.44057	-2	-1.152	-1.87447	-2.12928	0.0740006	-0.440573	-0.530515	-0.691878	-0.186413
ENSMUST00000033933	0.681632	0.000448445	0.00850118	-4.27798	-4.20945	-4.55459	-4.25873	-4.64386	-3.64386	-3.61471	-3.49185	-3.87915	-3.90689
ENSMUST00000199450	-0.938359	0.00045113	0.00852059	1.02857	1.25376	1	0.992138	0.986061	0.304257	0.468149	-0.0350469	-0.126316	-0.0423108
ENSMUST00000022078	2.78079	0.000452365	0.00853233	-3.70044	-3.45943	-1.76553	-3.08746	-2.80735	-1.45943	0.678072	0.0874628	0	-0.222392
ENSMUST00000142594	0.332223	0.000454744	0.00856558	-0.584963	-0.678072	-0.452512	-0.440573	-0.499571	-0.111031	-0.187627	-0.149378	-0.253757	-0.292782
ENSMUST00000069537	3.27958	0.000457459	0.00859343	-3.87447	-5.08746	-4.58496	-4.87447	-6.14975	-1.71049	-1.58496	-1.22239	-1.69188	-1.96347
ENSMUST00000178385	3.27958	0.000457459	0.00859343	-3.87447	-5.08746	-4.58496	-4.87447	-6.14975	-1.71049	-1.58496	-1.22239	-1.69188	-1.96347
ENSMUST00000119172	3.86644	0.000459028	0.00859391	-5.04439	-5.67243	-5.39232	-6.12928	-4.83289	-0.893085	0	-2.39855	-1.8625	-2.58496
ENSMUST00000190207	1.32006	0.000459001	0.00859391	-1.58496	-2	-1.24793	-1.28011	-1.48543	-0.0995357	-0.222392	-0.211504	-0.201634	-0.263034
ENSMUST00000239165	0.616045	0.000460576	0.00859391	-0.551015	-0.661584	-0.807355	-0.736966	-1.03953	0.0995357	-0.160465	-0.301656	-0.131245	-0.222392
ENSMUST00000111067	0.616045	0.000460576	0.00859391	-0.551015	-0.661584	-0.807355	-0.736966	-1.03953	0.0995357	-0.160465	-0.301656	-0.131245	-0.222392
ENSMUST00000238839	0.616045	0.000460576	0.00859391	-0.551015	-0.661584	-0.807355	-0.736966	-1.03953	0.0995357	-0.160465	-0.301656	-0.131245	-0.222392
ENSMUST00000112318	2.71775	0.000465583	0.0086757	-3.75489	-1.9386	-4.04439	-3.16993	-3.55459	-0.713696	0.371969	-0.455679	-1.1193	-0.956931
ENSMUST00000086199	1.55401	0.00046872	0.00871848	0.0931094	-0.964376	-0.425306	-0.925999	-0.480626	1.62015	1.17306	0.530515	0.662965	1.08017
ENSMUST00000022894	0.976786	0.000469134	0.00871848	-0.0931094	-0.685891	-0.847997	-0.628031	-0.646363	0.255257	0.520832	0.206451	0.545434	0.454566
ENSMUST00000050827	1.26098	0.000476605	0.0088455	0	0	-0.830075	0	-0.29956	0.691878	0.847997	1.47393	1.32193	0.839535
ENSMUST00000027232	0.518452	0.000486375	0.00901479	-0.14439	0.0159415	0.146841	-0.0320612	0.0582986	0.632268	0.710493	0.43105	0.548204	0.314873
ENSMUST00000102752	4.00344	0.000491466	0.00909702	-3	-2.45943	-0.584963	-2.32193	-3.90689	0.736966	1.22239	1.16993	2.80735	1.80735
ENSMUST00000067124	0.755043	0.000495054	0.00915125	0.0687128	-0.149378	-0.282934	-0.222392	-0.567041	0.819428	0.443607	0.426265	0.485427	0.447459
ENSMUST00000118155	1.27823	0.000496116	0.00915359	-2.50635	-2.79077	-2.54889	-2.1964	-2.19465	-1.0635	-0.754888	-0.874469	-1.53605	-1.61702
ENSMUST00000029147	1.20088	0.000496497	0.00915359	-2.72247	-2.64909	-2.47131	-2.2115	-2.17834	-0.825971	-1.08746	-1.40439	-1.7885	-1.12199
ENSMUST00000194201	-2.48481	0.000501829	0.00923964	-0.169925	1	-1	-0.63743	0	-2.22239	-2	-3	-3.20163	-2.80735
ENSMUST00000033673	2.92669	0.000503661	0.00926109	-4.52356	-3.24793	-4.08746	-5.20945	-5.12928	-2.5025	-0.192645	-1.66297	-1.44057	-1.76553
ENSMUST00000030121	3.15947	0.000509106	0.00933202	-3.41504	-3.74416	-4.72792	-2.80735	-4.88264	-0.247928	-1.28951	-0.632268	-0.839535	-0.770518
ENSMUST00000025505	2.16112	0.000509782	0.00933202	-0.847997	-1.926	-2	-2.32193	-1.9386	0.540568	0.652077	0.874469	0.469485	-0.765535
ENSMUST00000029476	2.15469	0.000508988	0.00933202	0.514573	-0.222392	0.736966	-0.241008	0.160465	1.76553	1.58496	2.67807	3.16993	2.52356
ENSMUST00000163080	1.95925	0.000510203	0.00933202	-4.49185	-3.3505	-3.39232	-2.848	-3.47805	-1.14439	-1.06413	-1.91754	-1.85415	-1.78427
ENSMUST00000036579	2.02131	0.000513241	0.00937525	-0.584963	-0.584963	-0.321928	-1.16993	-1	1.41504	1	2.22239	1.22239	0.584963
ENSMUST00000146297	1.96915	0.000520044	0.00948704	-1.58496	-1.58496	-0.807355	-0.415037	-0.436099	0.710493	1.32193	0.662965	1	1.32193
ENSMUST00000035076	1.7808	0.000522486	0.00951911	-1.45943	-1.22239	-0.234465	-0.76184	-1.55459	0.847997	0.485427	0.222392	1.11548	1
ENSMUST00000107773	0.56089	0.00052352	0.00952545	-0.219566	-0.316672	-0.323321	-0.248411	-0.362032	0.361674	0.280108	0.46158	0.106422	0.124663
ENSMUST00000015981	1.86816	0.000531668	0.00966106	5.48784	5.91089	5.77698	6.97728	6.21594	8.15482	8.24793	8.40088	7.58871	7.31741
ENSMUST00000042942	2.94402	0.00053944	0.0097895	0	-1.26303	-0.222392	0	-0.906891	3.90689	2.80735	2	1.848	1.76553
ENSMUST00000019911	0.310871	0.0005428	0.00983764	0.131245	0.0848889	0.209453	0.236067	0	0.523562	0.494765	0.380272	0.469485	0.347923
ENSMUST00000029382	2.44959	0.000544379	0.00985341	-0.652077	-0.192645	1.16993	0.796467	0.662965	2.58496	3.80735	2.22239	2.66297	2.75489
ENSMUST00000097856	0.881483	0.000547679	0.00990025	0.736966	0.750022	0.263034	0.796467	0.452512	1.58496	1.45943	1.53051	1.43296	1.39855
ENSMUST00000029629	2.68749	0.000551547	0.00995329	-0.938599	-1.16993	-0.36257	-0.943416	-1.14684	1.20163	1	2.45943	1.51457	2.70044
ENSMUST00000064910	1.53633	0.000552046	0.00995329	0.773724	0.657894	1.11189	0.819428	1.35199	3.11548	1.9386	2.47999	2.12553	2.73697
ENSMUST00000167965	0.430243	0.000557686	0.010042	0	0.222392	0.222392	0.347923	0.152003	0.616671	0.788496	0.584963	0.459432	0.646363
ENSMUST00000199808	2.71385	0.000562328	0.0101124	-0.874469	-1.73697	-1.37851	-3.08746	-1.90689	0.192645	2	1.16993	0.415037	0.807355
ENSMUST00000028668	1.97208	0.000566137	0.0101678	2.58496	2.80735	3.36923	3.22239	3.58496	5.64386	4.70044	4.55459	4.67243	5.85798
ENSMUST00000118571	1.65321	0.000570388	0.0102309	-2.09954	-1.67807	-1.71049	-2.65208	-1.35755	0.321928	-0.540568	0.152003	-0.624491	-0.540568
ENSMUST00000020986	2.94805	0.0005746	0.0102903	-4.27302	-5.40939	-6.02237	-5.14975	-4.66297	-1.58496	-1.58496	-1.58496	-3.70044	-2.32193
ENSMUST00000066257	1.44806	0.000575181	0.0102903	0.584963	0.830075	1.19265	0.807355	0.932886	1.71049	2.41504	2.58496	2.07039	2.80735
ENSMUST00000074002	2.45417	0.000579316	0.0103305	-5.2854	-6.09803	-6	-7.33092	-5.79008	-3.5325	-2.6845	-3.61143	-4.23522	-4.16993
ENSMUST00000108859	2.38138	0.000580401	0.0103305	-2	-1.58496	-2.32193	-0.415037	-2	0	0.584963	0.584963	1.41504	1
ENSMUST00000077451	2.18147	0.000578337	0.0103305	-3.70044	-4.39232	-3.80735	-4.52356	-4.70044	-2.90689	-2	-2.41504	-1.80735	-1.08746
ENSMUST00000151078	1.46469	0.000579715	0.0103305	-1.23704	-1	-1	-0.788496	-0.841302	1.03562	0.485427	0.758992	0.0473057	0.129283
ENSMUST00000095062	2.51408	0.000581315	0.0103336	-0.289507	0.643856	0.447459	0.710493	0.862496	3.27302	2.45943	2.12928	4.12928	2.9542
ENSMUST00000161856	3.80715	0.000582415	0.0103399	-0.263034	-3	-1.90689	-0.847997	-2.08746	1.9386	4	2	2.05889	0.932886
ENSMUST00000040270	1.87506	0.000584864	0.0103531	-4.70044	-4.12928	-4.35755	-5.12928	-5.58496	-3.16993	-3	-2.14684	-3.20945	-3
ENSMUST00000177642	1.22386	0.000585392	0.0103531	-1.22239	-0.584963	-0.478047	-1.20811	-0.975752	0.140178	-0.176878	0.745427	0.536053	0.405256
ENSMUST00000111455	1.22386	0.000585392	0.0103531	-1.22239	-0.584963	-0.478047	-1.20811	-0.975752	0.140178	-0.176878	0.745427	0.536053	0.405256
ENSMUST00000107208	1.62762	0.000588571	0.0103961	-4.39232	-3.64386	-4.64386	-4.85798	-4.16993	-2.26303	-2.32193	-2.66297	-2.90689	-3.41504
ENSMUST00000034989	2.19008	0.000595207	0.0105	-0.727474	-0.715271	-0.565063	-0.59048	-0.753085	1.53605	1.96153	0.975752	2.11103	1.01465
ENSMUST00000069718	1.98545	0.000597926	0.0105286	-4.64386	-3.70044	-4.90689	-4.32193	-5.24793	-2.58496	-2.45943	-2.16993	-2.90689	-2.77259
ENSMUST00000025729	1.46234	0.000598344	0.0105286	-2.848	-2.8365	-3.5025	-3.56071	-2.60881	-1.71621	-0.874469	-1.78427	-1.8625	-1.80735
ENSMUST00000041616	2.74693	0.000601456	0.0105454	-0.584963	-2	-1.87447	-0.777608	-1.87447	1.77761	2.58496	1.078	0.652077	0.530515
ENSMUST00000130704	1.99091	0.000604611	0.0105454	-0.584963	-0.584963	-0.321928	-1.16993	-0.847997	1.41504	1	2.22239	1.22239	0.584963
ENSMUST00000020441	1.99091	0.000604611	0.0105454	-0.584963	-0.584963	-0.321928	-1.16993	-0.847997	1.41504	1	2.22239	1.22239	0.584963
ENSMUST00000186033	1.8734	0.000601889	0.0105454	-3	-3.32193	-3.58496	-3.70044	-2.58496	-1	-1	-1.80735	-0.847997	-2.16993
ENSMUST00000080856	1.8734	0.000601889	0.0105454	-3	-3.32193	-3.58496	-3.70044	-2.58496	-1	-1	-1.80735	-0.847997	-2.16993
ENSMUST00000076431	1.59027	0.000604017	0.0105454	-2.12553	-1.32193	-2.3505	-1.75002	-1.42223	-0.552541	0.584963	-0.14439	-0.321928	-0.584963
ENSMUST00000230494	0.0241955	0.00060432	0.0105454	0	0.0079052	0.00403551	0.00294128	0	0.0187366	0.0314782	0.0222987	0.0267173	0.0366289
ENSMUST00000239062	2.60141	0.000607068	0.0105748	-2.58496	-2.80735	-2.32193	-2.32193	-2.80735	-1.16993	0.263034	0	0.584963	0.485427
ENSMUST00000050148	1.8496	0.000607815	0.0105748	1.22239	1.48543	2.75489	1.80735	1.85798	3.90689	3.16993	3.58496	4.32193	3.39232
ENSMUST00000033333	1.65034	0.00061357	0.0106615	-2.09954	-1.72247	-1.71049	-2.71621	-1.35755	0.251539	-0.540568	0.0995357	-0.624491	-0.540568
ENSMUST00000112939	1.19798	0.000615763	0.0106863	0.530515	-0.263034	0.169925	0.415037	0.415037	1.44746	1.73697	0.847997	1.76553	1.45943
ENSMUST00000020174	2.55912	0.000619452	0.0107369	0	0.5025	0.169925	1	0.736966	3.05889	3.45943	1.85798	3.9542	2.87447
ENSMUST00000167662	2.32488	0.000623255	0.0107856	-0.662965	-1	0.0995357	-0.584963	-0.387023	1.12553	1.73697	1.37851	1.848	3
ENSMUST00000105447	1.86455	0.000625438	0.0107856	-4	-2.87447	-2.70044	-3	-3.45943	-0.485427	-1.80735	-1.32193	-1.87447	-1.22239
ENSMUST00000089302	1.76886	0.000628469	0.0107856	-0.263034	-0.415037	0.652077	-0.0703893	-0.662965	1.71621	1.22239	2.5025	1.32193	1.32193
ENSMUST00000103099	1.61338	0.000627978	0.0107856	-4.39232	-3.64386	-4.64386	-4.85798	-4.12928	-2.52356	-2.16993	-2.58496	-2.90689	-3.41504
ENSMUST00000103098	1.61338	0.000627978	0.0107856	-4.39232	-3.64386	-4.64386	-4.85798	-4.12928	-2.52356	-2.16993	-2.58496	-2.90689	-3.41504
ENSMUST00000107213	1.61338	0.000627978	0.0107856	-4.39232	-3.64386	-4.64386	-4.85798	-4.12928	-2.52356	-2.16993	-2.58496	-2.90689	-3.41504
ENSMUST00000107212	1.61338	0.000627978	0.0107856	-4.39232	-3.64386	-4.64386	-4.85798	-4.12928	-2.52356	-2.16993	-2.58496	-2.90689	-3.41504
ENSMUST00000149019	1.61338	0.000627978	0.0107856	-4.39232	-3.64386	-4.64386	-4.85798	-4.12928	-2.52356	-2.16993	-2.58496	-2.90689	-3.41504
ENSMUST00000075242	0.379778	0.000629377	0.0107879	1.34104	1.26096	1.24393	1.33787	1.42531	1.66985	1.58496	1.83825	1.59864	1.81629
ENSMUST00000002292	1.72226	0.000637508	0.0109138	-3.27302	-3.11548	-3	-3.49185	-2.80735	-1.58496	-1.32193	-0.688056	-2.1375	-1.34395
ENSMUST00000034300	1.28463	0.000641765	0.0109732	-0.129283	0.507795	0	0.213595	0.0152668	1.51096	1.98272	1.16115	1.47014	0.905535
ENSMUST00000030184	0.563726	0.000643551	0.0109902	2.72596	2.74508	2.69488	2.81609	2.62402	3.38183	3.07712	3.48459	3.16264	3.31848
ENSMUST00000073308	1.98451	0.000646171	0.0110214	3.32193	2.75489	2.45943	3.22239	2.72247	5.72792	4.64386	4.22882	5.32193	4.48113
ENSMUST00000115222	2.76503	0.000650382	0.0110796	-1.32193	0	0.523562	0.36257	0.552541	2.75489	3	3.16993	2.5025	2.51457
ENSMUST00000084238	2.31462	0.000655451	0.0111251	-0.169925	-0.777608	-1.58496	-1.64386	-1.152	1.22239	1	0.321928	1.37851	2.32193
ENSMUST00000095014	1.58464	0.000654869	0.0111251	-3.32193	-2	-3	-2.80735	-3	-0.807355	-1.32193	-1.16993	-1.32193	-1.58496
ENSMUST00000186694	1.58464	0.000654869	0.0111251	-3.32193	-2	-3	-2.80735	-3	-0.807355	-1.32193	-1.16993	-1.32193	-1.58496
ENSMUST00000227250	0.0755971	0.000657351	0.0111437	-0.187933	-0.183122	-0.154171	-0.198414	-0.177918	-0.081877	-0.100929	-0.132104	-0.0814276	-0.127235
ENSMUST00000046206	3.26102	0.000663833	0.0112399	-2.70044	-3.70044	-4.16993	-4	-2.80735	0	-1.58496	1.1375	0.222392	-0.847997
ENSMUST00000107913	0.563145	0.000665678	0.0112574	2.72893	2.7487	2.69488	2.81609	2.62838	3.38516	3.07712	3.48459	3.1649	3.32094
ENSMUST00000136756	2.56781	0.000669453	0.0112938	2.82597	3.03953	3.32193	2.37851	3.23266	4.60486	5.04439	6.61471	5.44294	5.93074
ENSMUST00000220127	1.76607	0.000669159	0.0112938	-2.66297	-3.32193	-3.08746	-3	-2.75489	-2.08746	-1	-1.20163	-0.63743	-1.07039
ENSMUST00000029812	1.79407	0.000671306	0.0112976	-2.32193	-2.22239	-2.11548	-2.5025	-1.11548	-0.459432	0.125531	-0.263034	-1	0.289507
ENSMUST00000016463	0.709824	0.00067055	0.0112976	0.254573	0.279154	0.321928	0.283793	0.289507	1.15116	0.953206	0.875501	0.8009	1.1973
ENSMUST00000068282	0.783741	0.000675878	0.0113608	-1.2115	-1.1375	-0.773724	-1.18442	-1.06871	-0.505235	-0.137504	0.0759489	-0.415037	-0.475338
ENSMUST00000161861	1.92877	0.00067702	0.0113662	-1.58496	-1.32193	-2	-0.736966	-1	1.58496	0	0.736966	0.415037	0.263034
ENSMUST00000052472	2.35824	0.000684104	0.0114575	-1.848	-1.87447	-1.90689	-2.75489	-2.58496	0.584963	-0.807355	1	0.459432	-0.415037
ENSMUST00000110388	2.35824	0.000684104	0.0114575	-1.848	-1.87447	-1.90689	-2.75489	-2.58496	0.584963	-0.807355	1	0.459432	-0.415037
ENSMUST00000069651	2.75821	0.000686517	0.0114841	0.415037	0	-1	-1.58496	-0.807355	2.32193	1	2.16993	2	3.32193
ENSMUST00000069652	1.82804	0.000687418	0.0114853	0	0.736966	0.584963	1.22239	0.807355	2.58496	2.32193	3	1.58496	3
ENSMUST00000109587	1.99941	0.000701768	0.0117089	-1.80735	-1.58496	-0.906891	-0.485427	-0.436099	0.710493	1.32193	0.662965	0.758992	1.32193
ENSMUST00000020909	0.967734	0.000702486	0.0117089	-2.73118	-2.22517	-1.97269	-2.04439	-2.32193	-1.48113	-0.961526	-1.0282	-1.45747	-1.52838
ENSMUST00000032842	2.14968	0.000706444	0.0117467	-0.321928	-0.378512	-0.263034	-0.387023	-0.473931	2.09954	2	1	2.32193	1.5025
ENSMUST00000085017	2.14968	0.000706444	0.0117467	-0.321928	-0.378512	-0.263034	-0.387023	-0.473931	2.09954	2	1	2.32193	1.5025
ENSMUST00000025218	1.62357	0.000710245	0.0117958	2.76081	2.47131	1.95109	3.32193	3	3.84549	4.36457	4.71149	3.98995	4.71149
ENSMUST00000023749	3.26251	0.000720625	0.0119433	-6.80735	-5.26053	-4.53916	-6.2384	-5.20945	-2.15528	-2.4021	-2.76553	-2.38702	-2.03242
ENSMUST00000097542	2.70432	0.000720842	0.0119433	-1	-1	-1	-0.415037	-1.32193	1.58496	2.32193	2.80735	1.22239	0.847997
ENSMUST00000218828	2.96611	0.000722058	0.0119492	-1.848	-0.736966	-2.37851	-0.4975	-0.584963	2	1.32193	2.07039	1.58496	1.80735
ENSMUST00000034843	2.44085	0.000723494	0.0119587	-2.58496	-3.32193	-1.58496	-2.11548	-2.45943	-0.847997	-0.736966	0.263034	0.584963	0.874469
ENSMUST00000044113	1.28518	0.000724732	0.011965	-0.719892	-0.447459	-0.222392	-0.186413	0.389042	1.2854	1.43296	0.847997	0.584963	1.08746
ENSMUST00000137293	2.4805	0.00072917	0.0119672	-2.45943	-2	-1.80735	-1.16993	-3.32193	0.584963	0	-0.263034	1	0.321928
ENSMUST00000233197	1.45665	0.000728789	0.0119672	-1	-2	-1.58496	-1.87447	-1	-0.152003	0.169925	-0.378512	0.447459	-0.263034
ENSMUST00000118762	1.45665	0.000728789	0.0119672	-1	-2	-1.58496	-1.87447	-1	-0.152003	0.169925	-0.378512	0.447459	-0.263034
ENSMUST00000232874	1.45665	0.000728789	0.0119672	-1	-2	-1.58496	-1.87447	-1	-0.152003	0.169925	-0.378512	0.447459	-0.263034
ENSMUST00000048490	1.21478	0.000727643	0.0119672	-2.07039	-1.20163	-1.20163	-1.54432	-1.80735	-0.157541	-0.337035	-0.180572	-0.625604	-0.450661
ENSMUST00000102508	2.37786	0.000733315	0.012021	5.85798	3.85798	4.43741	4.71882	4.39232	7.56224	6.07682	7.76818	6.89482	6.85175
ENSMUST00000165555	0.884177	0.000743753	0.0121778	0	0	0	0	0	0.807355	0.807355	1.26303	0.777608	0.765535
ENSMUST00000100404	2.12294	0.000745432	0.0121909	0	-1.58496	0	-0.415037	-1	2	1	1.22239	1.80735	1.58496
ENSMUST00000111448	3.40747	0.000750774	0.0122494	-3.5025	-5.16993	-5.2854	-2.71272	-4.24793	-1.66297	0.5025	-1.53051	-0.353637	-0.836501
ENSMUST00000111449	3.40747	0.000750774	0.0122494	-3.5025	-5.16993	-5.2854	-2.71272	-4.24793	-1.66297	0.5025	-1.53051	-0.353637	-0.836501
ENSMUST00000112683	0.8	0.000753545	0.0122659	0	0	0	0	0.584963	1	1	1	0.584963	1
ENSMUST00000026295	0.8	0.000753545	0.0122659	0	0	0	0	0.584963	1	1	1	0.584963	1
ENSMUST00000102552	1.97407	0.000758718	0.0123356	0	0	1	0.736966	0	2.32193	2.80735	1.36257	3	2.11548
ENSMUST00000090678	3.1515	0.000761268	0.0123618	2.49476	2.15754	2.54749	2.55943	2.5025	6.03342	6.58496	5.56986	4.37156	5.45943
ENSMUST00000110463	1.82969	0.000762107	0.0123618	0.857981	1.41504	2.11548	0.736966	1.71621	2.88753	4	3.14684	2.66297	3.29278
ENSMUST00000239436	0.629829	0.000768236	0.0124467	-4.36457	-4.14684	-4.04439	-4.4021	-4.52356	-3.47805	-3.64386	-3.62936	-3.61143	-3.96963
ENSMUST00000032413	3.32428	0.000770176	0.0124636	-2	-3.80735	-1.1375	-3.08746	-3	0.830075	0	0.415037	1.28951	1.05445
ENSMUST00000049389	1.77354	0.000778796	0.0125884	-1	-0.584963	-0.736966	0	-1.58496	0.874469	1.11548	0.807355	0.485427	1.67807
ENSMUST00000116365	3.63378	0.000785235	0.0126469	-1	-1.04439	-2.45943	-1.96347	-3.24793	1.63005	1.74723	1.91427	1.37551	1.7866
ENSMUST00000005643	3.43574	0.000786964	0.0126469	-3.45943	-5.16993	-5.2854	-2.71272	-4.24793	-1.66297	0.628031	-1.53051	-0.353637	-0.777608
ENSMUST00000111451	3.43574	0.000786964	0.0126469	-3.45943	-5.16993	-5.2854	-2.71272	-4.24793	-1.66297	0.628031	-1.53051	-0.353637	-0.777608
ENSMUST00000092096	2.6244	0.000784538	0.0126469	2.16993	1.06413	2.16993	1.48543	1.82597	4.75489	4.45943	2.9542	4.45943	5.20945
ENSMUST00000020223	1.9467	0.000784895	0.0126469	-4.39232	-3.22239	-4	-3.27302	-2.85798	-1.23704	-1.58496	-1.23704	-1.45066	-2.5025
ENSMUST00000190157	1.62095	0.000788816	0.012662	-2.16993	-1	-1.87447	-1	-1.45943	0.222392	-0.321928	0.378512	0.321928	0
ENSMUST00000031773	2.10514	0.000789976	0.012666	0	-1.37851	-1.41504	-0.263034	-1.26303	1.32193	1.58496	1.58496	0.906891	0.807355
ENSMUST00000029149	1.94152	0.000795695	0.012743	-1.58496	-1.58496	-0.807355	-0.341037	-0.371969	0.710493	1.32193	0.662965	1	1.32193
ENSMUST00000068747	1.2134	0.000797359	0.012755	-1.26303	-0.584963	-0.478047	-1.20811	-0.975752	0.140178	-0.231326	0.745427	0.536053	0.366782
ENSMUST00000149415	1.86046	0.000813159	0.0129928	-2.70044	-2.87447	-2.58496	-3.05889	-4.08746	-1.28011	-1.08746	-0.823122	-2.03562	-0.777608
ENSMUST00000159311	2.24576	0.000816957	0.0130385	1.48543	1.58496	2.58496	1.078	1.16993	3.90689	3.80735	3.75489	4	3.66297
ENSMUST00000009120	3.43778	0.000818712	0.0130515	0.736966	-1	-0.736966	-1.41504	-0.678072	1.32193	3.80735	3.85798	1.9386	3.16993
ENSMUST00000120580	1.92294	0.000821223	0.0130765	1.58496	1.58496	1.58496	0.514573	1	2.22239	3.16993	3.32193	3.16993	4
ENSMUST00000030110	3.73257	0.000823337	0.0130952	-1.32193	-1.80735	-1	-1.1375	-0.485427	3.45943	2.32193	2.22239	3.90689	1
ENSMUST00000019998	1.96659	0.000828768	0.0131515	-2.16993	-1.58496	-2	-1.58496	-3.16993	0.215729	0.0874628	0.163499	-0.570316	-0.573185
ENSMUST00000160968	1.00327	0.000828306	0.0131515	0	0.0506261	-0.378512	0.0588937	0.0310269	0.584963	0.63743	1.16993	1.32193	1.06413
ENSMUST00000109910	1.95549	0.00083069	0.013167	-4.90689	-4.52356	-5.32193	-5.72792	-4.32193	-3.23266	-3	-2.70044	-2.9542	-3.1375
ENSMUST00000110061	1.15932	0.000832113	0.0131745	-2.22239	-1.73697	-2.80735	-2.20163	-2.09954	-0.906891	-1	-1.52356	-0.793549	-1.04731
ENSMUST00000022451	1.73107	0.0008364	0.0132273	-1.48543	-2.58496	-1.67807	-1.75489	-1.64386	-0.447459	0.807355	0.125531	-0.584963	-0.392317
ENSMUST00000053950	1.18944	0.000839887	0.0132673	0	-0.847997	-0.807355	-0.263034	-0.169925	0.788496	0.678072	0.485427	1.32193	0.584963
ENSMUST00000060251	2.74214	0.000841681	0.0132737	2.16993	2.52356	2.51785	2.59864	1.87168	5.27612	5.07325	4.70834	6.2854	4.04924
ENSMUST00000106291	1.56055	0.0008422	0.0132737	-3.94486	-2.72247	-3.30378	-3.05063	-2.78136	-1.59223	-1.89482	-1.35082	-1.38225	-1.78022
ENSMUST00000068726	1.20801	0.00084675	0.0133152	-1.26303	-0.584963	-0.478047	-1.20811	-0.975752	0.113211	-0.231326	0.745427	0.536053	0.366782
ENSMUST00000111452	1.20801	0.00084675	0.0133152	-1.26303	-0.584963	-0.478047	-1.20811	-0.975752	0.113211	-0.231326	0.745427	0.536053	0.366782
ENSMUST00000023869	2.24375	0.000854541	0.0134226	3.72792	4.14296	3.88264	3.76553	4	6.02237	5.12928	6.37504	6.76818	6.44294
ENSMUST00000045923	1.8961	0.000857962	0.0134607	2.80735	3.16993	2.90689	2.32193	3.16993	4.08746	5.2854	5.50779	4.24793	4.72792
ENSMUST00000111807	1.27074	0.000858905	0.0134607	-3.61891	-3.56986	-3.47805	-3.11894	-3.58496	-1.87447	-2.22239	-2.30743	-2.82018	-1.79256
ENSMUST00000217573	2.88404	0.000862161	0.0134965	-5.61471	-4.14296	-4.24793	-6.44294	-5.24793	-2.078	-3.27302	-1.41504	-2.09516	-2.41504
ENSMUST00000021929	3.12147	0.00087727	0.0137176	-1	-1.32193	-1.09954	-2.32193	-1.48543	1	3.32193	1.67807	0.70044	1.67807
ENSMUST00000084526	2.5586	0.000881371	0.0137508	0.514573	-0.459432	1	-0.584963	-1	1.45943	2.32193	2.32193	2.70044	3.45943
ENSMUST00000122092	2.5586	0.000881371	0.0137508	0.514573	-0.459432	1	-0.584963	-1	1.45943	2.32193	2.32193	2.70044	3.45943
ENSMUST00000059462	1.35221	0.000882379	0.0137511	1.48543	1.58496	0.793549	1.58496	1.10692	2.61471	3.22239	2.3505	3	2.12928
ENSMUST00000022446	4.22236	0.000915792	0.0142081	-2.32193	-3.16993	-0.584963	-3.45943	-3.32193	1.41504	1.32193	2.1375	1.66297	1.71621
ENSMUST00000046303	2.53673	0.000915111	0.0142081	-3	-3.90689	-3.90689	-3.80735	-2	-1.16993	-1	0.485427	-1.11548	-1.1375
ENSMUST00000119954	2.34643	0.000913571	0.0142081	0	-0.584963	-0.584963	1	-1	1.58496	2.58496	1.80735	3	1.58496
ENSMUST00000034567	1.94062	0.000914687	0.0142081	1.08342	1.61891	1.32193	1.3806	1.36839	3.53051	2.90689	3.88536	3.65535	2.49825
ENSMUST00000163746	3.07786	0.000919146	0.0142207	-2.58496	-2.11548	-0.807355	-1.58496	-0.63743	0.807355	1	2.80735	2.45943	0.584963
ENSMUST00000043227	2.93192	0.000920188	0.0142207	-0.321928	-0.222392	-1.32193	-1.73697	-2	0.874469	3.16993	1.41504	2.45943	1.1375
ENSMUST00000022551	2.93192	0.000920188	0.0142207	-0.321928	-0.222392	-1.32193	-1.73697	-2	0.874469	3.16993	1.41504	2.45943	1.1375
ENSMUST00000236954	-2.04935	0.000920701	0.0142207	1	1.58496	0.584963	0.415037	0	-0.584963	-1	-2.32193	-1.58496	-1.16993
ENSMUST00000009003	2.61137	0.00092397	0.0142236	0.289507	0	0.847997	0	-0.206451	2.27302	4.24793	2.24101	2.38466	2.8413
ENSMUST00000128941	2.24683	0.00092498	0.0142236	-1	-1.32193	0	-0.0931094	-1.44746	0.807355	2.41504	1.91754	0.784271	1.44746
ENSMUST00000065648	2.24683	0.00092498	0.0142236	-1	-1.32193	0	-0.0931094	-1.44746	0.807355	2.41504	1.91754	0.784271	1.44746
ENSMUST00000097526	2.24683	0.00092498	0.0142236	-1	-1.32193	0	-0.0931094	-1.44746	0.807355	2.41504	1.91754	0.784271	1.44746
ENSMUST00000229744	2.84599	0.000927341	0.0142442	1.22239	-0.222392	0.485427	1.48543	0.70044	2.73697	2.58496	4.90689	3.58496	4.08746
ENSMUST00000076313	2.12929	0.00093554	0.014352	1	1.16993	1.87447	0.807355	0.415037	3.45943	2.32193	3.45943	2.58496	4.08746
ENSMUST00000204702	2.09107	0.000937462	0.014352	1.32193	0.415037	0	0.222392	0	3.58496	1.80735	2	2.70044	2.32193
ENSMUST00000020896	1.26291	0.000937001	0.014352	-0.473931	0.137504	-0.343954	-0.665581	-0.459432	0.456378	1.49185	1.05311	1	0.507795
ENSMUST00000142071	1.98744	0.000939693	0.0143704	-1.58496	-1.58496	-0.807355	-0.247928	-0.289507	0.788496	1.32193	0.662965	1.12553	1.52356
ENSMUST00000112437	0.817381	0.000941074	0.0143757	-1.2115	-1.28951	-0.773724	-1.27462	-1.10434	-0.505235	-0.137504	0.0759489	-0.415037	-0.584963
ENSMUST00000102628	1.25336	0.000945797	0.014432	-2	-1.80735	-1.32193	-1.26303	-2.22239	-0.736966	0	-0.540568	-0.263034	-0.807355
ENSMUST00000058978	3.13369	0.000947846	0.0144365	0	0.192645	-0.192645	1	0.459432	2.45943	3.90689	3	2.80735	4.9542
ENSMUST00000041023	1.46797	0.000948172	0.0144365	0.321928	0.584963	-0.415037	-0.36257	0.415037	1.58496	1.32193	1	2.16993	1.80735
ENSMUST00000098414	3.47608	0.000952214	0.0144822	-3.58496	-2.58496	-3.80735	-1.19265	-2.53605	1.22239	0.736966	0.36257	0.459432	0.893085
ENSMUST00000027833	0.804233	0.000962913	0.0146289	-1.53605	-2.24793	-2.05063	-1.83007	-2.03953	-1.20645	-0.830075	-1.30256	-1	-1.34395
ENSMUST00000169504	2.72423	0.000964745	0.0146407	-2	-1.80735	-2.32193	-1.58496	-3	1	-1	1.32193	0.584963	1
ENSMUST00000021091	2.20231	0.000975401	0.0147863	0.847997	0.678072	-0.387023	-0.881356	-0.106915	2.12928	2.80735	1.80735	2.29278	2.12553
ENSMUST00000022429	0.72192	0.000976695	0.0147898	-0.669851	-0.752072	-0.646363	-0.830075	-0.886343	-0.137504	0.332575	0.0473057	-0.179324	-0.23816
ENSMUST00000102520	2.19181	0.000982048	0.0148547	0.847997	0.678072	-0.387023	-0.881356	-0.0544478	2.12928	2.80735	1.80735	2.29278	2.12553
ENSMUST00000233645	0.699689	0.000989979	0.0149584	0.869939	0.511899	0.522421	0.687213	1.06817	1.44361	1.29278	1.59991	1.20511	1.61667
ENSMUST00000198258	0.437243	0.000993463	0.0149947	-1.4021	-1.36257	-1.29278	-1.61382	-1.36457	-0.975752	-1	-0.724366	-1.03847	-1.11103
ENSMUST00000111754	2.1984	0.00100503	0.0151493	-1	-1.22239	0.125531	0.0995357	-1.34792	1	2.41504	1.91754	0.866733	1.44746
ENSMUST00000017572	2.06592	0.00100698	0.0151493	2.61599	2.3599	2.5025	2.62094	2.18107	4.25802	3.58496	5.0268	4.69581	5.04439
ENSMUST00000112139	1.2495	0.00100592	0.0151493	-2.45943	-1.58496	-1.65208	-2.23704	-1.58496	-0.906891	-0.584963	-0.628031	-0.788496	-0.36257
ENSMUST00000027297	2.71918	0.00100926	0.0151673	-4.08746	-4.08746	-3.58496	-2.90689	-4.16993	-0.169925	-1.32193	-1	-0.289507	-2.45943
ENSMUST00000030427	2.21907	0.00101491	0.0152357	-2.73697	-1.95936	-2.58496	-0.893085	-1.54432	0.736966	-0.485427	0.106915	0.95109	0.0671142
ENSMUST00000027775	2.56848	0.00102525	0.0153743	-3.52356	-2.58496	-1.5025	-2.80735	-3.52356	0.263034	-0.584963	-0.584963	-0.192645	0
ENSMUST00000027286	2.50921	0.00103321	0.015477	-4.04439	-2.35755	-2.848	-3.86507	-3.50779	-1.02046	-0.704544	-0.792558	-0.91427	-0.644905
ENSMUST00000113229	3.41513	0.00103752	0.0155249	-2.32193	-1.80735	-3.58496	-1.67807	-0.321928	0.710493	2.66297	1.10692	1.76553	1.11548
ENSMUST00000126637	3.03998	0.00104188	0.0155733	-2.58496	-2.11548	-0.807355	-1.5025	-0.530515	0.807355	1	2.80735	2.45943	0.584963
ENSMUST00000042166	2.40341	0.0010616	0.0158482	0.584963	0.584963	-0.584963	1.45943	1.22239	3	3.45943	2.5025	3	3.32193
ENSMUST00000054598	1.70378	0.00106369	0.0158482	-1	-0.758992	-0.447459	-0.4975	-0.469485	1.05445	0.584963	1.36257	1.8365	0.50696
ENSMUST00000114206	1.70378	0.00106369	0.0158482	-1	-0.758992	-0.447459	-0.4975	-0.469485	1.05445	0.584963	1.36257	1.8365	0.50696
ENSMUST00000041401	2.89765	0.00106658	0.0158743	-1.80735	-3.32193	-4.24793	-4	-3.80735	-1.22239	-0.321928	0.807355	-1.22239	-0.736966
ENSMUST00000164744	0.459401	0.00106985	0.0159059	-1	-1.08746	-1.11548	-0.954196	-1.15754	-0.485427	-0.736966	-0.485427	-0.5025	-0.807355
ENSMUST00000112142	1.45678	0.00107302	0.0159189	-2.58496	-1.58496	-1.65208	-2.04439	-1.46949	-0.584963	-0.36257	-0.387023	-0.547488	-0.169925
ENSMUST00000112144	1.45678	0.00107302	0.0159189	-2.58496	-1.58496	-1.65208	-2.04439	-1.46949	-0.584963	-0.36257	-0.387023	-0.547488	-0.169925
ENSMUST00000034876	1.86374	0.00107836	0.0159811	-4.85798	-5.04439	-4.24793	-6.02237	-4.79008	-2.63227	-3.16993	-3.24793	-3.80735	-2.7866
ENSMUST00000131871	1.16091	0.00108486	0.0160603	-5.87036	-6.17991	-6.82018	-5.94642	-6.54689	-5.48113	-5.12928	-4.96347	-4.72792	-5.25739
ENSMUST00000044116	2.02879	0.0010893	0.0161089	-3.16993	-2.45943	-1.58496	-2.80735	-3	-1.58496	0	-0.485427	-0.807355	0
ENSMUST00000110361	2.00602	0.00111458	0.0164653	-3.90689	-2.52356	-3.45943	-4.04439	-3.58496	-1.42884	-1.27302	-1.63743	-1.47999	-1.66985
ENSMUST00000034388	1.07362	0.00111897	0.0165126	-2.73697	-1.88753	-2.26303	-2.34792	-2.51096	-0.900464	-1.58496	-1.62449	-0.881356	-1.38702
ENSMUST00000029380	2.36181	0.00112356	0.0165627	0.893085	0	0.862496	0.387023	0.807355	4.16993	3.08746	2.4021	2.09954	3
ENSMUST00000059580	0.586412	0.0011301	0.0166414	-0.182203	-0.0864148	-0.59172	-0.14274	-0.291231	0.395929	0.249978	0.51245	0.0788554	0.400538
ENSMUST00000035934	2.17683	0.00113242	0.016658	-0.736966	0.392317	-0.106915	0.415037	-0.321928	1.26303	1.80735	1.70044	2.58496	3.16993
ENSMUST00000071064	1.0449	0.00114188	0.0167793	0	0.0995357	-0.283793	0	0.0303736	0.667425	0.63743	1.24793	1.39232	1.12553
ENSMUST00000201739	1.81302	0.00114957	0.0168745	-2.45943	-2.848	-1.30256	-1.97199	-2.73697	-1.26303	-0.180572	-0.351472	-0.0962153	-0.36257
ENSMUST00000109602	1.50954	0.00115567	0.0169461	0.688056	1.27563	0.251539	1.11548	0.505235	2	2.14684	1.62449	2.86507	2.74723
ENSMUST00000036665	1.44625	0.00115727	0.0169518	-3.45943	-3.05889	-4.16993	-3.90689	-3.05889	-1.66297	-2.22239	-2.66297	-2.1375	-1.73697
ENSMUST00000023071	1.18811	0.0011709	0.0171334	4.11151	4.06609	3.88264	4.13386	4.00899	5.45943	5.44294	5.2555	4.60204	5.3837
ENSMUST00000109097	3.22743	0.00117702	0.0172048	-3.32193	-3.70044	-1.58496	-1.80735	-1.32193	0.847997	1.1375	1.58496	0.415037	0.415037
ENSMUST00000106057	2.64793	0.00119438	0.0174402	-3.75489	-3.32193	-4.85798	-2.848	-3.80735	-1.1375	-2.58496	-0.628031	-0.847997	-0.152003
ENSMUST00000095070	2.42335	0.00119724	0.0174636	2.11548	0	0.584963	1	0.678072	3.08746	3.45943	2.11548	4.24793	3.58496
ENSMUST00000036509	0.132599	0.00119909	0.0174723	-0.654109	-0.714246	-0.602158	-0.600393	-0.629926	-0.555619	-0.480626	-0.517984	-0.498179	-0.485427
ENSMUST00000142424	-1.90517	0.00120639	0.0175602	-3.90689	-4.49185	-2.70044	-3.52356	-3.26303	-5.67243	-5.04439	-4.88264	-5.85798	-5.9542
ENSMUST00000172594	1.05842	0.00122579	0.017824	-2.04264	-1.68072	-1.62449	-1.38215	-1.63743	-0.748461	-0.415037	-0.0605415	-0.869416	-0.981853
ENSMUST00000123558	1.6279	0.0012317	0.0178911	-4.39232	-3.64386	-3.64386	-4.85798	-4.16993	-2.58496	-1.73697	-2.24793	-2.9542	-3.04439
ENSMUST00000068697	2.18451	0.00124531	0.01807	2.23522	2.43399	2.24936	2.5025	2.1822	5.20945	3.8413	3.93074	4.41504	5.12928
ENSMUST00000160484	0.473622	0.00125171	0.0181439	-0.353016	-0.687324	-0.486987	-0.721699	-0.497906	-0.0807313	-0.0216951	-0.0311946	-0.161638	-0.0835647
ENSMUST00000047232	3.78771	0.00126318	0.0182911	-2.80735	-1	-1	-1.73697	-3.45943	1.70044	2	1.48543	1.87447	1.87447
ENSMUST00000034740	4.00507	0.00127092	0.0183168	-4.55459	-3.18322	-1.44294	-3.24207	-4	0.642448	0.369234	0.874469	0.753839	0.962525
ENSMUST00000238315	4.00507	0.00127092	0.0183168	-4.55459	-3.18322	-1.44294	-3.24207	-4	0.642448	0.369234	0.874469	0.753839	0.962525
ENSMUST00000065111	2.4805	0.00127681	0.0183168	-2.45943	-2	-1.80735	-1.16993	-3.32193	1	0.321928	-1	1	0.321928
ENSMUST00000040429	2.4805	0.00127681	0.0183168	-2.45943	-2	-1.80735	-1.16993	-3.32193	1	0.321928	-1	1	0.321928
ENSMUST00000079869	2.43399	0.00127377	0.0183168	-0.736966	-0.192645	-2.16993	-0.152003	-1.41504	2.16993	1	0.678072	1.48543	2.16993
ENSMUST00000166592	2.09919	0.00127393	0.0183168	-2	-2.58496	-2.58496	-3.16993	-3.70044	0	-1.58496	-1.22239	-0.736966	0
ENSMUST00000186465	1.89255	0.00127311	0.0183168	1.45943	1	2.64386	1.73697	1.06413	3.11548	2.73697	3.80735	4.04439	3.66297
ENSMUST00000027421	1.89255	0.00127311	0.0183168	1.45943	1	2.64386	1.73697	1.06413	3.11548	2.73697	3.80735	4.04439	3.66297
ENSMUST00000019514	1.2186	0.00127614	0.0183168	-2.26053	-1.77259	-2.04731	-1.69834	-2.00749	-0.924449	-0.353637	-0.222392	-0.986325	-1.20645
ENSMUST00000017384	1.71617	0.00128021	0.0183466	-3.58496	-3.32193	-3.32193	-3.80735	-4	-1.58496	-2.32193	-1.26303	-2.70044	-1.58496
ENSMUST00000237742	1.78454	0.00128999	0.0184677	-4.70044	-4.04439	-4.35755	-5.12928	-5.58496	-3.58496	-3	-2.09954	-3.20945	-3
ENSMUST00000040538	2.0723	0.0012919	0.018476	-0.0588937	-0.621488	-0.520832	-1.12776	-1.65208	1.48113	1.22239	1.22781	1.27462	1.1745
ENSMUST00000140675	1.29383	0.00129563	0.0185103	-0.584963	0	0	0	-0.584963	1	0.321928	1.22239	1.16993	1.58496
ENSMUST00000234990	2.57453	0.00130144	0.0185313	-0.584963	-1.58496	-1.32193	-3	-1	2	0.736966	1.58496	0.736966	0.321928
ENSMUST00000002172	1.60458	0.0013051	0.0185313	-2	-2.5025	-1.80735	-2.5025	-2.16993	0	0	-1.22239	-0.736966	-1
ENSMUST00000238832	1.60458	0.0013051	0.0185313	-2	-2.5025	-1.80735	-2.5025	-2.16993	0	0	-1.22239	-0.736966	-1
ENSMUST00000239169	1.60458	0.0013051	0.0185313	-2	-2.5025	-1.80735	-2.5025	-2.16993	0	0	-1.22239	-0.736966	-1
ENSMUST00000191805	1.28783	0.00130104	0.0185313	-2.20163	-1.12553	-1.20163	-1.66297	-1.85798	-0.253757	-0.337035	0	-0.652077	-0.367732
ENSMUST00000226050	-1.63434	0.0012999	0.0185313	1	1.1375	0.415037	0.415037	0.263034	-2	-0.584963	-1	-0.678072	-0.678072
ENSMUST00000020775	1.66104	0.00131247	0.0185791	-0.841302	-0.160465	-0.678072	-0.75336	-1.1592	0.444785	1.73697	1.32193	0.316027	0.893085
ENSMUST00000107923	1.66104	0.00131247	0.0185791	-0.841302	-0.160465	-0.678072	-0.75336	-1.1592	0.444785	1.73697	1.32193	0.316027	0.893085
ENSMUST00000178105	1.66104	0.00131247	0.0185791	-0.841302	-0.160465	-0.678072	-0.75336	-1.1592	0.444785	1.73697	1.32193	0.316027	0.893085
ENSMUST00000001825	1.70147	0.001319	0.0186525	1.80735	2.5025	3.05889	3.39232	2.45943	4.52356	3.70044	4.58496	4.45943	4.45943
ENSMUST00000020397	1.86484	0.00132584	0.0187301	2.9542	3.45943	1.90689	2.28011	3.32193	4	4.32193	4.75489	5	5.16993
ENSMUST00000108797	3.52904	0.00133846	0.0188892	-0.652077	-0.912537	-2.39232	-1.7885	-3.20945	1.69515	1.74723	1.926	1.39993	1.922
ENSMUST00000221725	1.60112	0.00134502	0.0189626	-4.9542	-5.9542	-5.55459	-6.32193	-6.26679	-4.62449	-3.80735	-4.30743	-4.05889	-4.24793
ENSMUST00000033040	1.19614	0.00136291	0.0191953	-0.643856	-0.0780025	-0.788496	-0.201634	-0.157541	1.28011	0.917538	0.978626	0.115477	0.819428
ENSMUST00000097666	1.73374	0.0013756	0.0193545	0	-0.906891	0.115477	-1	-0.710493	0.925999	0.807355	1.90689	1.87447	0.652077
ENSMUST00000176207	2.65165	0.00138168	0.0193866	1.27302	1.77259	1.45943	1.58496	1.30485	3.39232	3.70044	5.50779	4.16993	3.88264
ENSMUST00000115050	2.17124	0.00138347	0.0193866	-0.321928	-1.73697	-1.32193	-1.32193	0	0.678072	0.807355	1.11548	2.41504	1.1375
ENSMUST00000045105	2.17124	0.00138347	0.0193866	-0.321928	-1.73697	-1.32193	-1.32193	0	0.678072	0.807355	1.11548	2.41504	1.1375
ENSMUST00000082243	2.17124	0.00138347	0.0193866	-0.321928	-1.73697	-1.32193	-1.32193	0	0.678072	0.807355	1.11548	2.41504	1.1375
ENSMUST00000115217	2.57772	0.00139469	0.0195046	-1	-1.58496	-1.58496	-2.11548	-1	1.32193	2	0.736966	-0.263034	1.80735
ENSMUST00000060899	2.57772	0.00139469	0.0195046	-1	-1.58496	-1.58496	-2.11548	-1	1.32193	2	0.736966	-0.263034	1.80735
ENSMUST00000193210	1.21566	0.00139957	0.0195532	2.8661	2.96193	3.09132	3.20001	3.03115	4.16227	4.89077	4.24489	3.82655	4.10434
ENSMUST00000060652	2.06689	0.00140598	0.019564	1.87447	3.05889	1.26303	1.75489	1.63743	5.20945	3.58496	3.8413	3.62449	3.66297
ENSMUST00000109632	1.49124	0.00140317	0.019564	-1.34395	-0.868755	-0.874469	-0.570316	-0.807355	1.152	1	0.758992	-0.0489096	0.129283
ENSMUST00000111808	1.24463	0.00140523	0.019564	-3.65208	-3.62936	-3.5325	-3.17991	-3.63743	-1.92283	-2.29768	-2.40599	-2.93074	-1.85086
ENSMUST00000022391	1.142	0.00140526	0.019564	-1.152	-1.24793	-0.82103	-0.943416	-1.03747	-0.206451	-0.36257	0.263034	0.621488	0.192645
ENSMUST00000048263	3.18606	0.00141574	0.0196802	2	-1	-0.321928	0.415037	0.807355	3.22239	4.16993	4.85798	2.72247	2.85798
ENSMUST00000109142	2.44482	0.0014287	0.0198009	-3.32193	-2.22239	-2.16993	-4.32193	-3.08746	-1	0.321928	-0.662965	-0.710493	-0.847997
ENSMUST00000069304	2.44482	0.0014287	0.0198009	-3.32193	-2.22239	-2.16993	-4.32193	-3.08746	-1	0.321928	-0.662965	-0.710493	-0.847997
ENSMUST00000169695	1.74128	0.00142772	0.0198009	-3.58496	-3.32193	-3.32193	-3.80735	-4	-1.45943	-2.32193	-1.26303	-2.70044	-1.58496
ENSMUST00000028241	1.46886	0.00143735	0.019901	-4	-2.80735	-3.16993	-3.70044	-2.80735	-1.58496	-2	-2.39232	-1.67807	-1.48543
ENSMUST00000110883	2.22802	0.00145065	0.0200452	-3.08746	-4.08746	-3	-4.45943	-4.80735	-1.41504	-1.80735	-2.05889	-0.932886	-2.08746
ENSMUST00000110884	2.22802	0.00145065	0.0200452	-3.08746	-4.08746	-3	-4.45943	-4.80735	-1.41504	-1.80735	-2.05889	-0.932886	-2.08746
ENSMUST00000123128	2.01536	0.00145247	0.0200504	0	-0.736966	1	0.415037	-0.584963	1.58496	2.58496	2	2	2
ENSMUST00000063445	2.49547	0.00147058	0.0202201	-2.80735	-3.80735	-2	-2.45943	-3.58496	-1.22239	-1	-0.222392	1	-0.736966
ENSMUST00000090339	2.34285	0.00146994	0.0202201	-2	-2.32193	-1.58496	-1	-2	-0.584963	1.58496	1	0	0.807355
ENSMUST00000227506	2.34285	0.00146994	0.0202201	-2	-2.32193	-1.58496	-1	-2	-0.584963	1.58496	1	0	0.807355
ENSMUST00000169385	2.34285	0.00146994	0.0202201	-2	-2.32193	-1.58496	-1	-2	-0.584963	1.58496	1	0	0.807355
ENSMUST00000114000	4.37466	0.00147693	0.0202674	-1.80735	-3.80735	-0.807355	-4.32193	-3.90689	1.41504	2	2.16993	0.415037	1.22239
ENSMUST00000239269	4.37466	0.00147693	0.0202674	-1.80735	-3.80735	-0.807355	-4.32193	-3.90689	1.41504	2	2.16993	0.415037	1.22239
ENSMUST00000074669	1.09426	0.00148594	0.0203708	2.80735	2.13245	2.62803	2.58496	2.05585	3.90689	2.9386	3.68182	3.79008	3.36257
ENSMUST00000035220	3.07315	0.00152703	0.0208929	-6.59991	-7.9542	-7.85175	-8.26679	-8.3837	-4.86625	-4.02975	-4	-4.12928	-6.66534
ENSMUST00000035612	2.05984	0.00152598	0.0208929	-2	-2.32193	-2.80735	-1.58496	-2.58496	0	-0.584963	1	-0.415037	-1
ENSMUST00000026390	1.61806	0.00153116	0.0209289	-2.58496	-3.2854	-3	-3.1964	-1.85415	-1.24793	-1.62803	-1	-1.1375	-0.817136
ENSMUST00000093360	1.9644	0.00153788	0.021	-2	-2.58496	-2.32193	-3	-3.45943	0	-1.58496	-1.22239	-0.736966	0
ENSMUST00000098340	2.78798	0.00154161	0.0210097	0	1	1.39855	1.32193	0.917538	5.35755	3.70044	3.45943	2.558	3.5025
ENSMUST00000035078	2.78798	0.00154161	0.0210097	0	1	1.39855	1.32193	0.917538	5.35755	3.70044	3.45943	2.558	3.5025
ENSMUST00000112304	1.84557	0.00154669	0.0210584	-4.90689	-4.9542	-5.90689	-5.04439	-6.24793	-3.8413	-4.32193	-3.20163	-2.71272	-3.75489
ENSMUST00000044166	2.45626	0.00155129	0.0211003	-1	-2	-2.32193	-2	-0.736966	2.32193	1	0	0.415037	0.485427
ENSMUST00000033519	1.31161	0.00155618	0.021146	-1.64386	-1.05063	-0.50696	-0.839535	-0.646363	0.192645	1.1375	0.0931094	0.347923	0.0995357
ENSMUST00000231389	2.54962	0.00155842	0.0211559	-3.80735	-2.58496	-2.58496	-2.16993	-1.87447	-1	0.321928	1.37851	-0.514573	-0.459432
ENSMUST00000115242	1.65171	0.00156136	0.021175	-2.32193	-1.80735	-2	-2.80735	-2.58496	0.415037	-1	-0.678072	-1	-1
ENSMUST00000058716	2.28763	0.0015843	0.0214445	-3.24793	-4.32193	-3	-4.58496	-4.90689	-1.73697	-1.80735	-2.05889	-0.932886	-2.08746
ENSMUST00000120194	1.01996	0.00158431	0.0214445	2.36565	1.58496	1.87447	1.44746	1.49957	3.07529	2.70695	2.9542	2.69188	2.44361
ENSMUST00000115854	1.51364	0.00158938	0.0214921	-4	-3.89308	-4.90689	-4.64386	-4.49185	-3.49185	-2.37851	-2.61143	-3.45943	-2.42626
ENSMUST00000076698	2.25281	0.00160564	0.021691	2.91886	2.63472	2.1565	3.03747	3.07241	5.44294	3.97728	4.36457	5.39232	5.90689
ENSMUST00000027974	2.30725	0.00160966	0.0217241	-0.485427	-0.415037	-0.736966	0.222392	0.830075	2.58496	2	1.32193	3.45943	1.58496
ENSMUST00000227242	1.80971	0.00161616	0.0217908	1.32193	-0.169925	0.321928	1.08746	1.05889	1.926	3.08746	3.22239	2	2.43296
ENSMUST00000209786	-1.7384	0.00162201	0.0218484	-3	-3.90689	-3.80735	-3.22239	-4.64386	-5.83289	-5.62936	-5.54844	-4.85244	-5.40939
ENSMUST00000028600	1.31493	0.00162736	0.0218992	-3.55459	-4.11548	-3.56071	-3.70044	-3.18982	-1.45066	-2.48543	-2.36923	-2.63227	-2.60881
ENSMUST00000103172	1.666	0.00162954	0.0219074	-4.58496	-5.35755	-4.75489	-4.02975	-5.58496	-2.926	-3.70044	-2.70044	-3.29768	-3.35755
ENSMUST00000182260	2.96222	0.00163137	0.0219108	-2.80735	-2.80735	-1	-1.32193	-3.45943	0	2.32193	0.263034	0.415037	0.415037
ENSMUST00000026699	2.00298	0.0016342	0.0219276	1.89308	1.20163	1.64386	1.94753	2.77259	4	2.70044	4.32193	3.80735	4.64386
ENSMUST00000007602	2.64624	0.00166122	0.0221831	-0.906891	-1.58496	-1.1375	-1.44057	-1.47393	1.58496	0.485427	1.20645	0.688056	2.72247
ENSMUST00000112610	2.64624	0.00166122	0.0221831	-0.906891	-1.58496	-1.1375	-1.44057	-1.47393	1.58496	0.485427	1.20645	0.688056	2.72247
ENSMUST00000107971	1.97618	0.00165771	0.0221831	-3.16993	-2.45943	-1.41504	-2.80735	-2.90689	-1.58496	0	-0.485427	-0.807355	0
ENSMUST00000110687	1.58897	0.00166023	0.0221831	-3	-3.45943	-2	-2.32193	-2.80735	-0.321928	-1.58496	-1.32193	-1	-1.41504
ENSMUST00000135192	0.793573	0.00165592	0.0221831	-1.48543	-2.24793	-2.05063	-1.83007	-2.03953	-1.20645	-0.830075	-1.4021	-0.947533	-1.29956
ENSMUST00000047627	1.80221	0.00166779	0.022244	-0.152003	1.19265	1.51457	1.16993	1.09954	2.24793	2.58496	2.58496	2.66297	3.75489
ENSMUST00000132734	0.823855	0.00166898	0.022244	1.58496	0.921997	1.26303	1	0.815575	2.21299	2	2	1.6845	1.80735
ENSMUST00000118118	1.9948	0.00167162	0.0222579	-3.16993	-2.45943	-1.41504	-2.80735	-3	-1.58496	0	-0.485427	-0.807355	0
ENSMUST00000130911	3.20134	0.00169431	0.0225384	-0.530515	0.36257	0.652077	1	0.245112	5.52356	2.90689	2.6845	3.70044	2.92057
ENSMUST00000152463	1.9358	0.00169883	0.0225769	-4.58496	-3.80735	-3.24793	-2.9386	-3.70044	-1.63227	-1.62449	-1.62149	-1.74474	-1.97728
ENSMUST00000143517	0.531033	0.00170952	0.0226972	4.02975	3.51658	3.76939	3.85175	3.73132	4.16993	4.45003	4.54273	4.24286	4.14839
ENSMUST00000026039	1.49254	0.001718	0.0227664	-1	-0.485427	-1.58496	-1	-1.58496	1.22239	0	0	0.584963	0
ENSMUST00000142152	1.49254	0.001718	0.0227664	-1	-0.485427	-1.58496	-1	-1.58496	1.22239	0	0	0.584963	0
ENSMUST00000094578	0.240281	0.00172533	0.0228418	-0.321928	-0.152003	-0.247928	-0.369234	-0.241008	-0.0641303	0.0995357	0	-0.115477	-0.0506261
ENSMUST00000081104	1.85578	0.0017299	0.0228804	4.25481	3.97154	3.55639	3.87596	3.62599	4.88613	5.56478	6.51307	5.35168	6.24793
ENSMUST00000026425	1.64576	0.00173606	0.022923	-1.32193	-1.41504	-2.32193	-1.73697	-1.16993	0	0	1	-0.736966	0
ENSMUST00000020358	1.49068	0.00173806	0.022923	0.688056	1.20163	0.120294	1	0.505235	2	2.14684	1.4021	2.86507	2.55459
ENSMUST00000163483	1.49068	0.00173806	0.022923	0.688056	1.20163	0.120294	1	0.505235	2	2.14684	1.4021	2.86507	2.55459
ENSMUST00000182226	1.83399	0.00174587	0.0229389	-1.58496	-1.58496	-1	-1	0	1	1	0	1.58496	0.415037
ENSMUST00000165876	1.26582	0.00174558	0.0229389	-4.45943	-3.22882	-3.82782	-4.01495	-4.15381	-2.558	-2.80735	-2.92892	-2.65208	-2.40939
ENSMUST00000164930	1.26582	0.00174558	0.0229389	-4.45943	-3.22882	-3.82782	-4.01495	-4.15381	-2.558	-2.80735	-2.92892	-2.65208	-2.40939
ENSMUST00000030361	0.871307	0.00174567	0.0229389	-1.53051	-1.38466	-1	-1.18641	-1.38995	-0.395929	-0.89812	0.0291463	-0.393664	-0.476438
ENSMUST00000199607	-1.9309	0.00176644	0.0231872	2	2.16993	2.22239	2.58496	3.80735	0	0.874469	0.777608	1.11548	0.36257
ENSMUST00000222757	-1.09756	0.00177555	0.0232849	2.44478	2.59991	3.05889	1.9542	2.4549	1.81558	0.929611	1.17206	1.47101	1.63662
ENSMUST00000119797	1.62063	0.00178186	0.0233456	-2.62449	-3.32193	-3.04439	-3.22239	-1.85415	-1.24793	-1.62803	-1	-1.23266	-0.85561
ENSMUST00000109874	2.16276	0.00179662	0.023394	-0.584963	-2	-2	-1	-2.58496	0	0	0.321928	1	1.32193
ENSMUST00000052209	1.77664	0.00178852	0.023394	-5.49185	-4.45943	-5.64386	-4.52356	-4.83289	-4.1964	-2.48543	-2.76939	-3.36923	-3.24793
ENSMUST00000097644	1.55013	0.00179015	0.023394	-0.289507	0.206451	-0.115477	0	0.321928	2.43296	1.28011	1.73697	1.48543	0.938599
ENSMUST00000128909	1.08786	0.00179319	0.023394	-0.378512	-0.547488	-1.26303	-0.234465	-0.485427	0.106915	0.830075	0.788496	0.628031	0.176878
ENSMUST00000029777	1.08786	0.00179319	0.023394	-0.378512	-0.547488	-1.26303	-0.234465	-0.485427	0.106915	0.830075	0.788496	0.628031	0.176878
ENSMUST00000120805	0.86559	0.00179734	0.023394	1.96963	1.83289	1.74543	1.80735	1.78022	2.5025	2.58496	3.05889	2.37851	2.9386
ENSMUST00000042834	0.129707	0.00179591	0.023394	1.03061	1.05808	1.08656	1.0614	1.08227	1.12409	1.2085	1.20266	1.25442	1.17779
ENSMUST00000078050	2.0063	0.00180834	0.0235151	-4.64386	-5.08746	-4.75489	-5.12928	-5.45943	-2.80735	-3	-2.36923	-2.61891	-4.24793
ENSMUST00000032192	3.0751	0.00184003	0.023849	-2.45943	-1.80735	-2.11548	-3.70044	-3.80735	0	1.58496	0	-1.32193	1.22239
ENSMUST00000203615	3.0751	0.00184003	0.023849	-2.45943	-1.80735	-2.11548	-3.70044	-3.80735	0	1.58496	0	-1.32193	1.22239
ENSMUST00000044106	0.653205	0.00183756	0.023849	-1.38247	-1.62619	-1.37504	-1.71823	-1.4361	-0.885829	-0.530515	-0.736966	-1.20945	-0.909235
ENSMUST00000060490	-2.7951	0.00184088	0.023849	0.485427	2.16993	1.16993	0.152003	2.5025	-0.222392	-2.16993	-1.22239	-1.37851	-2.5025
ENSMUST00000106400	2.80993	0.00185204	0.0239713	1	-1	-0.485427	1	0	2	4.08746	1.90689	2.66297	3.90689
ENSMUST00000046045	0.77395	0.00186758	0.0241275	-1.54057	-1.50524	-1.55943	-1.90046	-2.05184	-0.95109	-0.95109	-0.943416	-0.861294	-0.980891
ENSMUST00000054145	-1.83138	0.0018669	0.0241275	-1.66297	-2.72247	-2.9386	-2.76553	-3.12928	-5.49185	-3.64386	-4.16993	-4.64386	-4.42626
ENSMUST00000114823	3.03391	0.00187448	0.0241718	0	1.58496	0	-0.192645	-0.584963	3.39232	3.80735	2.12928	1.94753	4.70044
ENSMUST00000031985	3.03391	0.00187448	0.0241718	0	1.58496	0	-0.192645	-0.584963	3.39232	3.80735	2.12928	1.94753	4.70044
ENSMUST00000150843	2.05626	0.00188217	0.0241842	0.584963	0.36257	1.32193	1.58496	0.584963	3	4.16993	2.90689	2	2.64386
ENSMUST00000184932	2.05626	0.00188217	0.0241842	0.584963	0.36257	1.32193	1.58496	0.584963	3	4.16993	2.90689	2	2.64386
ENSMUST00000040025	1.87563	0.00188508	0.0241842	-0.830075	-0.125531	-1.26303	0.169925	-1	2.1375	1	0.758992	1.848	0.584963
ENSMUST00000084846	1.72547	0.00188708	0.0241842	-2.45943	-2.58496	-3	-2.58496	-2.5025	-1.16993	-0.415037	-0.152003	-1.11548	-1.65208
ENSMUST00000102995	1.60723	0.00188762	0.0241842	-2.32193	-1.80735	-2	-2.58496	-2.58496	0.415037	-1	-0.678072	-1	-1
ENSMUST00000115238	1.60723	0.00188762	0.0241842	-2.32193	-1.80735	-2	-2.58496	-2.58496	0.415037	-1	-0.678072	-1	-1
ENSMUST00000093772	-0.599568	0.00188284	0.0241842	0.966053	1.45066	1.48278	1.24101	1.49683	0.611435	0.689071	0.668794	0.929117	0.741082
ENSMUST00000066587	2.15008	0.00189786	0.024226	-2.62449	-3.80735	-2.18763	-3.1375	-2.26303	-0.599462	-0.752072	-0.562936	-0.721284	-0.633872
ENSMUST00000072948	2.15008	0.00189786	0.024226	-2.62449	-3.80735	-2.18763	-3.1375	-2.26303	-0.599462	-0.752072	-0.562936	-0.721284	-0.633872
ENSMUST00000148601	2.15008	0.00189786	0.024226	-2.62449	-3.80735	-2.18763	-3.1375	-2.26303	-0.599462	-0.752072	-0.562936	-0.721284	-0.633872
ENSMUST00000023489	1.02927	0.00189531	0.024226	-0.736966	-0.514573	0.192645	-0.716207	-0.70044	0.36257	0.137504	0.70044	0.662965	0.807355
ENSMUST00000084891	3.25465	0.0019019	0.0242553	-0.584963	-0.523562	-0.392317	-0.954196	-0.722466	2.47393	2.90689	3.83289	2.9386	0.943416
ENSMUST00000039061	2.12294	0.00190479	0.02427	-2.80735	-3.32193	-3	-1.41504	-3.45943	-1.58496	-0.415037	-0.289507	-0.584963	-0.514573
ENSMUST00000052138	1.22668	0.00191015	0.0243159	1.87447	1.58496	1.73697	0.807355	2	2.80735	3.16993	2.70044	3	2.45943
ENSMUST00000131728	1.61536	0.00191298	0.0243296	-1.32193	-1.41504	-2.32193	-1.58496	-1.16993	0	0	1	-0.736966	0
ENSMUST00000113978	1.51116	0.00191921	0.0243643	-1	-0.485427	-1.58496	-1	-1.58496	1	0	-0.0995357	1	0
ENSMUST00000156390	1.51116	0.00191921	0.0243643	-1	-0.485427	-1.58496	-1	-1.58496	1	0	-0.0995357	1	0
ENSMUST00000032899	1.98768	0.00192673	0.0243929	-1.73697	-0.36257	-2.07039	-1.68806	-0.678072	0.452512	0.917538	1.18057	0.392317	0.459432
ENSMUST00000106607	1.98768	0.00192673	0.0243929	-1.73697	-0.36257	-2.07039	-1.68806	-0.678072	0.452512	0.917538	1.18057	0.392317	0.459432
ENSMUST00000080127	-2.62473	0.00192536	0.0243929	1.22239	2.16993	1.16993	1.32193	3.08746	0.584963	-1.32193	-0.415037	-1	-2
ENSMUST00000167624	0.245571	0.00193095	0.0244241	0.125531	0.0303736	0.0931094	0.161751	0.0223678	0.330149	0.275634	0.26748	0.495957	0.291766
ENSMUST00000124826	-1.92007	0.001937	0.0244784	-2	-2.32193	-2.45943	-3.32193	-2.87447	-4.36923	-3.55459	-5.55459	-4.26679	-4.83289
ENSMUST00000122412	2.67975	0.00194086	0.0244859	0	-2	-1.58496	-2	0	1	1.58496	2.16993	2.32193	0.736966
ENSMUST00000226336	2.20277	0.00194464	0.0244859	3.45943	2.52356	1.73697	1.87447	3.22239	5.35755	3.58496	4.39232	5.24793	5.24793
ENSMUST00000198180	1.11846	0.00194424	0.0244859	0.293446	-0.304561	-0.457129	0.226276	0.455976	1.75424	0.920928	1.04963	0.783189	1.29834
ENSMUST00000081026	0.321639	0.00194285	0.0244859	-0.395301	-0.195724	-0.109973	-0.153012	-0.337996	0.115919	-0.0117772	0.0411387	0.125057	0.145851
ENSMUST00000198254	2.86456	0.00197114	0.0246377	1.65382	1.28166	1.77681	1.63103	1.2561	3.60881	6.04439	4.32193	3.97102	3.97607
ENSMUST00000081932	2.81296	0.00197265	0.0246377	-0.415037	-0.807355	-3	-2.41504	-1.37851	1.41504	2.32193	1.32193	0.289507	0.70044
ENSMUST00000224975	2.77999	0.00196112	0.0246377	0.736966	0.137504	1.12553	-0.263034	-1.08746	2.37851	2.08746	4.12928	2	3.9542
ENSMUST00000018727	2.10667	0.00196656	0.0246377	1.66297	1.75743	2.28011	1.72247	2.03747	4.14975	3.80735	5.12928	3.8413	3.06609
ENSMUST00000102507	1.4869	0.00196278	0.0246377	4.12928	3.8679	3.94486	3.558	3.67243	5.90689	5.87447	5.13443	4.69116	5
ENSMUST00000117425	0.499282	0.00197232	0.0246377	-1.75002	-1.53051	-1.67807	-2.04629	-1.66051	-1.23879	-1.39855	-1.09954	-1.25526	-1.17688
ENSMUST00000120867	0.499282	0.00197232	0.0246377	-1.75002	-1.53051	-1.67807	-2.04629	-1.66051	-1.23879	-1.39855	-1.09954	-1.25526	-1.17688
ENSMUST00000118097	0.499282	0.00197232	0.0246377	-1.75002	-1.53051	-1.67807	-2.04629	-1.66051	-1.23879	-1.39855	-1.09954	-1.25526	-1.17688
ENSMUST00000015950	0.499282	0.00197232	0.0246377	-1.75002	-1.53051	-1.67807	-2.04629	-1.66051	-1.23879	-1.39855	-1.09954	-1.25526	-1.17688
ENSMUST00000168036	2.00129	0.00198308	0.0247014	-2.32193	-2.58496	-1.87447	-1.90689	-0.584963	-0.584963	0.192645	0.447459	0.485427	0.192645
ENSMUST00000148204	1.83681	0.00198162	0.0247014	-3.73697	-2.02975	-2.5025	-2.75489	-2.02975	-0.277534	-0.884523	-0.657112	-0.728698	-1.32193
ENSMUST00000102487	1.83681	0.00198162	0.0247014	-3.73697	-2.02975	-2.5025	-2.75489	-2.02975	-0.277534	-0.884523	-0.657112	-0.728698	-1.32193
ENSMUST00000036872	2.18347	0.0019887	0.0247493	0.485427	0.736966	-0.347923	0.556393	-0.947533	2.40599	2.45943	2.22239	2.16993	2.14296
ENSMUST00000167435	1.89991	0.00200308	0.0248651	1.58496	0.387023	1.45943	0.263034	1.87447	2.90689	3.45943	3.29278	2.28011	3.12928
ENSMUST00000094761	1.81923	0.00200338	0.0248651	-6.79442	-5.90689	-5.36923	-6.01123	-5.61471	-3.51096	-4.29768	-3.28293	-4.87213	-4.63662
ENSMUST00000029387	0.656155	0.00200016	0.0248651	0	0.222392	0.106915	0.186413	0.0824622	0.540568	0.523562	1.06413	0.902703	0.847997
ENSMUST00000123506	1.80929	0.00200608	0.0248765	-1.8365	-1.26303	-2.80735	-1.67807	-2.80735	-0.0740006	-0.347923	-0.584963	-0.836501	0.4975
ENSMUST00000080630	0.754294	0.00201368	0.0249485	0.440573	0.440573	0.485427	0.231326	0.430634	1.14684	0.777608	1.12553	1.54057	1.20945
ENSMUST00000105861	1.73767	0.00201628	0.0249584	-2.58496	-2.58496	-3.08746	-2.58496	-2.5025	-1.32193	-0.415037	-0.152003	-1.11548	-1.65208
ENSMUST00000002699	3.28698	0.0020194	0.0249748	-0.807355	-3.58496	-2.32193	-0.584963	-1	2.32193	0.584963	1.58496	2.32193	1.32193
ENSMUST00000058578	2.02172	0.00202844	0.0250644	1.58496	1.67807	1.1375	2.58496	0.652077	2.66297	4.16993	3.85798	4.12928	2.926
ENSMUST00000067700	2.39487	0.00203519	0.0251063	-4.9542	-4.12928	-2.62449	-3.61471	-4.39232	-1.58496	-0.192645	-1.80735	-2.27302	-1.88264
ENSMUST00000023449	2.31102	0.00203545	0.0251063	-0.169925	-2	-1.67807	-2.45943	-1	1.26303	0.415037	0.289507	0.514573	1.76553
ENSMUST00000036025	2.11699	0.002038	0.0251123	-1	-0.584963	0	-0.584963	-1.58496	2.32193	2	0.678072	0.415037	1.41504
ENSMUST00000116286	1.81465	0.00204344	0.0251123	-6.79442	-5.90689	-5.35755	-6	-5.61471	-3.51096	-4.29768	-3.28293	-4.87213	-4.63662
ENSMUST00000049537	1.74668	0.00204401	0.0251123	-4	-4.58496	-3.32193	-2.87447	-4.08746	-2.5025	-2	-1.28951	-1.85798	-2.48543
ENSMUST00000109395	1.72724	0.00204497	0.0251123	-5.42626	-4.39232	-5.55459	-4.42626	-4.78136	-4.14296	-2.37851	-2.8679	-3.34577	-3.20945
ENSMUST00000109394	1.72724	0.00204497	0.0251123	-5.42626	-4.39232	-5.55459	-4.42626	-4.78136	-4.14296	-2.37851	-2.8679	-3.34577	-3.20945
ENSMUST00000030784	2.71905	0.00205976	0.0251385	-0.415037	0	-1.58496	0	-0.736966	1.28011	3.70044	1.26303	1.80735	2.80735
ENSMUST00000114975	2.71905	0.00205976	0.0251385	-0.415037	0	-1.58496	0	-0.736966	1.28011	3.70044	1.26303	1.80735	2.80735
ENSMUST00000076306	2.71905	0.00205976	0.0251385	-0.415037	0	-1.58496	0	-0.736966	1.28011	3.70044	1.26303	1.80735	2.80735
ENSMUST00000120977	2.46091	0.00205725	0.0251385	2.11548	0.321928	2.32193	1.5025	2.80735	5.16993	4.08746	4.20945	3.32193	4.58496
ENSMUST00000132668	1.84579	0.00205427	0.0251385	-2.32193	-2.80735	-2.70044	-2.5025	-1.11548	-0.459432	0.125531	-0.70044	-1.32193	0.137504
ENSMUST00000111298	0.955346	0.0020526	0.0251385	1.43296	0.706269	1.16993	1.13124	0.520832	2.05889	1.67807	2.32193	1.97863	1.70044
ENSMUST00000031034	0.328229	0.0020512	0.0251385	-0.893085	-0.956931	-0.847997	-0.847997	-0.61891	-0.440573	-0.452512	-0.616671	-0.554589	-0.459432
ENSMUST00000060711	1.72662	0.00206465	0.025176	-2.16993	-2.9386	-3.45943	-3.45943	-2.58496	-2.20163	-0.678072	-0.584963	-1.32193	-1.19265
ENSMUST00000187953	1.08795	0.00206834	0.0251886	0	-0.847997	-0.70044	0	-0.169925	0.788496	0.678072	0.347923	1.32193	0.584963
ENSMUST00000056398	0.566169	0.0020693	0.0251886	0	-0.222392	-0.125531	-0.289507	-0.523562	0.321928	0.321928	0.415037	0.263034	0.347923
ENSMUST00000091579	0.417988	0.00207313	0.0252131	0.222392	0.206451	0.0780025	0.263034	0.263034	0.392317	0.830075	0.63743	0.584963	0.678072
ENSMUST00000210211	0.955129	0.00208163	0.0252943	3.90689	3.57635	4.05128	3.97982	4.34577	4.35962	5.05683	4.77698	5.1416	5.30073
ENSMUST00000165665	2.99442	0.0021029	0.0255305	-2.5025	-2.80735	-1.22239	-1.11548	-3.45943	0.736966	0.874469	1.078	0.387023	0.788496
ENSMUST00000111961	2.10438	0.00211466	0.0256508	-1.5025	-0.736966	-0.584963	-1.8365	-0.710493	0.378512	1.58496	0.0995357	2.08746	1
ENSMUST00000072334	1.77083	0.00213718	0.0259015	0.459432	1.55639	1.37851	1.52725	0.148099	2.45943	2.73697	3	3.12653	2.6009
ENSMUST00000099090	1.77724	0.00215015	0.0259906	1.848	2.26303	3.16993	2.67807	2.48543	3.32193	4.16993	4.58496	4.04439	5.20945
ENSMUST00000187407	1.61853	0.00214708	0.0259906	-3.18442	-4.11151	-3.68806	-4.82443	-3.59418	-2.32193	-1.74723	-2.10692	-3.078	-2.05585
ENSMUST00000091892	-1.68956	0.00214893	0.0259906	-3	-3.90689	-3.80735	-3.22239	-4.64386	-5.52982	-5.64386	-5.54844	-4.87992	-5.42626
ENSMUST00000086216	1.86282	0.00215587	0.0260372	3.07682	3.62449	2.848	3.51728	3.26849	5.78136	5.67243	4.80735	4.06609	5.32193
ENSMUST00000115749	3.03753	0.00216131	0.0260802	-2.73697	-1.58496	-1.48543	-2.85798	-2.73697	0.736966	2.80735	0.263034	0.115477	-0.137504
ENSMUST00000067386	2.07148	0.00217411	0.0261891	-3.48543	-4.75489	-3.05889	-4.70044	-3.7866	-2.22239	-1.67807	-2.08092	-1.62803	-1.81943
ENSMUST00000031190	1.12348	0.00217225	0.0261891	-2.80735	-2	-3.16993	-2.58496	-2.70044	-1.70044	-1.22239	-1.58496	-1.65208	-1.48543
ENSMUST00000127698	2.3791	0.00217689	0.0261999	1.37851	1.26303	-0.847997	0	0.137504	2.66297	3.58496	2.9386	2.1375	2.5025
ENSMUST00000057151	3.91535	0.00218609	0.0262192	-0.736966	-0.736966	-1.58496	-1	-0.415037	2.07039	3.32193	3	1.54057	5.16993
ENSMUST00000223736	2.571	0.00219169	0.0262192	2.11548	-0.222392	1.58496	0.152003	0.280108	3.70044	3.16993	3	2.5025	4.39232
ENSMUST00000172272	2.571	0.00219169	0.0262192	2.11548	-0.222392	1.58496	0.152003	0.280108	3.70044	3.16993	3	2.5025	4.39232
ENSMUST00000099479	2.571	0.00219169	0.0262192	2.11548	-0.222392	1.58496	0.152003	0.280108	3.70044	3.16993	3	2.5025	4.39232
ENSMUST00000164056	2.22857	0.00218345	0.0262192	-3.45943	-5.2854	-4.45943	-5.16993	-3.52356	-2.58496	-1.58496	-1.80735	-2.67807	-2.09954
ENSMUST00000043148	1.61746	0.00218582	0.0262192	-0.152003	0	1.45943	0.459432	0.584963	2.08746	2	2.54432	2.22239	1.58496
ENSMUST00000199571	1.3384	0.00218398	0.0262192	2.26849	1.43035	1.42626	1.77702	1.92961	3.61738	2.72662	3.67948	2.50027	3
ENSMUST00000113991	4.41246	0.00220663	0.0263752	-1.80735	-3.80735	-0.584963	-4.24793	-3.80735	1.41504	2	2.16993	1	1.22239
ENSMUST00000114513	3.43474	0.00220953	0.0263871	-2.58496	-1.87447	-2	-3.58496	-3.32193	0.807355	2.80735	1	0	-0.807355
ENSMUST00000232772	1.73236	0.00222167	0.0265094	1	0	0.736966	0.584963	1.32193	3.16993	3.16993	1.73697	1.90689	2.32193
ENSMUST00000111751	-1.7102	0.00222585	0.0265365	4.72792	3.5025	4.9542	3.90689	4.41504	2.26849	2.20163	2	3.48543	3
ENSMUST00000235547	0.245409	0.00224816	0.0267794	0.121991	0.0280144	0.0874628	0.180572	0.0216951	0.306661	0.263034	0.258734	0.495957	0.342392
ENSMUST00000162792	2.68712	0.00228478	0.0271924	3.31159	4.12611	3.75489	3.80735	3.67409	4.79008	7.26679	6.74819	6.90087	6.40372
ENSMUST00000070656	0.376524	0.0022949	0.0272661	0.321928	0.415037	0.222392	0.347923	0.152003	0.823122	0.788496	0.584963	0.459432	0.685891
ENSMUST00000165667	0.376524	0.0022949	0.0272661	0.321928	0.415037	0.222392	0.347923	0.152003	0.823122	0.788496	0.584963	0.459432	0.685891
ENSMUST00000023477	3.05171	0.00230939	0.0273914	-2.80735	-1.73697	-1.48543	-2.90689	-2.87447	0.514573	2.80735	0.263034	0	-0.137504
ENSMUST00000037182	1.59857	0.00230764	0.0273914	1.11548	0.547488	1.44057	0.263034	0.440573	3.32193	1.58496	2.37851	2.19265	2.32193
ENSMUST00000122941	1.75479	0.00232149	0.0275115	-3.70044	-4.16993	-3.16993	-3.85798	-4.45943	-2.08746	-2	-2.32193	-3.05889	-1.11548
ENSMUST00000193083	1.64345	0.00232405	0.0275185	-6.11072	-6.41616	-5.7211	-5.91986	-6.31453	-4.22651	-3.7633	-4.05799	-4.94121	-5.27612
ENSMUST00000035563	0.65334	0.00234693	0.0277656	0.440573	0.469485	0.415037	0.231326	0.430634	1.04731	0.777608	0.884523	1.41504	1.12928
ENSMUST00000106098	2.47163	0.00235614	0.0278509	-6.2854	-4.34577	-4.48113	-5.37504	-6.45943	-2.63227	-2.87447	-3.66297	-3.20945	-2.20945
ENSMUST00000029353	3.46633	0.00237316	0.0279807	1.9542	2.9542	1.97863	1.85561	2.40939	5.9542	3.61471	5.45943	6.58496	6.87036
ENSMUST00000232383	2.84122	0.00237259	0.0279807	-1.16993	-2	-0.584963	-3.32193	-2.58496	0	0	1.73697	2	0.807355
ENSMUST00000088940	2.84122	0.00237259	0.0279807	-1.16993	-2	-0.584963	-3.32193	-2.58496	0	0	1.73697	2	0.807355
ENSMUST00000031560	2.64228	0.00238212	0.0280626	-1	-3	-2.58496	-3.70044	-3.24793	0	0	0	-1.32193	1
ENSMUST00000063838	1.45106	0.0023914	0.0281481	0.584963	-0.485427	0.485427	0	0	2.32193	0.736966	1.39232	1.65208	1.73697
ENSMUST00000105875	2.24141	0.00241583	0.0284116	-6.05528	-4.58496	-4.69116	-4.83289	-3.98185	-2.75256	-2.61738	-2.45519	-2.5025	-2.61143
ENSMUST00000149983	-0.962006	0.00242142	0.0284532	-1.41504	-1.41504	-1.152	-0.807355	-1.12553	-1.58496	-2.04439	-2.42321	-2.08746	-2.58496
ENSMUST00000096229	3.02851	0.00243577	0.0285976	-2.80735	-1.73697	-1.48543	-2.85798	-2.80735	0.514573	2.80735	0.263034	0	-0.137504
ENSMUST00000232686	0.333938	0.002442	0.0286466	0	0	0	0.263034	0	0.434403	0.369234	0.365284	0.38529	0.378512
ENSMUST00000110857	0.275453	0.00245601	0.0287867	0.297905	0.257158	0.128584	0.274941	0.164811	0.516124	0.32681	0.61193	0.470891	0.574909
ENSMUST00000239073	2.06285	0.00246687	0.0288896	6.27922	6.88613	7.34163	7.38802	6.75637	8.09803	8.93664	9.83289	9.82814	8.26991
ENSMUST00000099747	3.62506	0.00247486	0.0289144	-5.2854	-5.2854	-2.35755	-4.32193	-3	-0.520832	-0.691878	0.0588937	-0.0506261	-0.920566
ENSMUST00000026704	2.4327	0.00247307	0.0289144	3.58496	2.83007	2.9542	3.60486	2.9542	5.14975	4.42626	5.39232	6.59991	6.52356
ENSMUST00000109214	1.95332	0.00248354	0.0289144	-4.58496	-4.90689	-4.70044	-5.08746	-5.24793	-2.77259	-2.90689	-2.32193	-2.5502	-4.20945
ENSMUST00000127939	1.95332	0.00248354	0.0289144	-4.58496	-4.90689	-4.70044	-5.08746	-5.24793	-2.77259	-2.90689	-2.32193	-2.5502	-4.20945
ENSMUST00000109636	1.35809	0.00248131	0.0289144	-1.15754	-0.605721	-0.63743	-0.347923	-0.584963	1.23447	1	1	0	0.222392
ENSMUST00000021056	0.884292	0.00247934	0.0289144	-1.58496	-2.28011	-1.94753	-1.66985	-1.76553	-0.643856	-1.078	-0.815575	-0.765535	-1.52356
ENSMUST00000100083	0.840108	0.00248057	0.0289144	-0.777608	-1	-0.321928	-0.192645	-0.415037	0.628031	0	0.31034	0.432959	0.121991
ENSMUST00000027642	1.5182	0.00249685	0.0290207	-3.11042	-3.87915	-3.53051	-4.67243	-3.48938	-2.29768	-1.71621	-2	-3.03953	-2.03747
ENSMUST00000023259	-1.9493	0.00249625	0.0290207	-2.9386	-2.67807	-2.36923	-2.55459	-2.61891	-4.22882	-4.39232	-3.9386	-5.78136	-4.56478
ENSMUST00000041139	2.84441	0.00250412	0.0290629	-1.58496	0.584963	-0.321928	0	-2	1.58496	2.22239	2.80735	2.11548	2.16993
ENSMUST00000049680	2.09219	0.00250466	0.0290629	-3.32193	-5.12928	-4.32193	-5.08746	-3.52356	-2.848	-1.58496	-1.80735	-2.63227	-2.05063
ENSMUST00000197946	0.384964	0.00250933	0.0290927	-1.4021	-1.36257	-1.44478	-1.75132	-1.43857	-1.07529	-1.20645	-0.925999	-1.09686	-1.16993
ENSMUST00000027068	2.23286	0.00252486	0.0292269	-2.11548	-0.736966	-2.64386	-3.11548	-1.80735	0.874469	0.584963	-0.440573	-0.180572	-0.0931094
ENSMUST00000177974	1.5553	0.00252721	0.0292269	-4.92283	-3.75489	-3.76553	-3.42626	-3.92057	-2.9386	-1.55254	-2.47805	-2.16993	-2.87447
ENSMUST00000046575	0.523515	0.00252574	0.0292269	0.270089	0.518467	0.597902	0.488747	0.646363	0.945552	1.28011	0.780219	1.21573	0.917538
ENSMUST00000148219	-0.178059	0.00253321	0.029272	0.14439	0.321928	0.192645	0.196397	0.155278	0.0443941	0	0.0759489	0	0
ENSMUST00000124737	2.06141	0.00254261	0.0293562	-3.32193	-3.45943	-2.45943	-2.32193	-1.58496	0.415037	0	-0.893085	-1.09954	-1.26303
ENSMUST00000162177	0.242554	0.0025517	0.0294367	0.314109	0.547488	0.489805	0.352302	0.422233	0.61471	0.652077	0.780687	0.584963	0.706269
ENSMUST00000025515	2.50261	0.00255981	0.0295057	-3.16993	-2.58496	-2.80735	-1.48543	-3	-0.70044	1.32193	0	0.222392	-1.37851
ENSMUST00000059515	1.81946	0.0025638	0.0295273	-3.48113	-4.44294	-4	-3.59991	-5.08746	-2.32193	-2.05889	-2.2115	-2.51245	-2.40939
ENSMUST00000037064	1.88362	0.00260566	0.0299846	-3	-3	-1.45943	-1.80735	-1.58496	-0.125531	-1	-0.514573	-0.115477	0.321928
ENSMUST00000098331	3.08175	0.00261894	0.0300131	-3.32193	-1	-3.16993	-1.80735	-3.27302	-0.485427	0.584963	1	2.32193	-0.584963
ENSMUST00000130310	3.08175	0.00261894	0.0300131	-3.32193	-1	-3.16993	-1.80735	-3.27302	-0.485427	0.584963	1	2.32193	-0.584963
ENSMUST00000053766	2.53698	0.00261651	0.0300131	-3.29768	-3.68182	-4.9542	-5.61471	-4.40599	-2.18763	-1.78427	-1.60572	-1.58496	-2.10692
ENSMUST00000226100	1.77564	0.00261802	0.0300131	-0.874469	-0.652077	-2.22239	-2	-1.22239	-0.222392	0	0.222392	0.584963	1.32193
ENSMUST00000022164	1.77564	0.00261802	0.0300131	-0.874469	-0.652077	-2.22239	-2	-1.22239	-0.222392	0	0.222392	0.584963	1.32193
ENSMUST00000029126	2.29024	0.00262738	0.0300602	0	-1.58496	-2	-1	-2.32193	0.807355	0	0.736966	2	1
ENSMUST00000109685	2.29024	0.00262738	0.0300602	0	-1.58496	-2	-1	-2.32193	0.807355	0	0.736966	2	1
ENSMUST00000226827	1.21153	0.00265207	0.0303178	1.16993	1.24793	0.321928	0.862496	0.884523	1.75002	1.58496	2.152	2.848	2.20945
ENSMUST00000203581	2.97779	0.00265946	0.0303274	-2	-3.80735	-1.41504	-2.32193	-2.41504	0.514573	1	2	0.736966	-1.32193
ENSMUST00000172732	2.97779	0.00265946	0.0303274	-2	-3.80735	-1.41504	-2.32193	-2.41504	0.514573	1	2	0.736966	-1.32193
ENSMUST00000204965	2.97779	0.00265946	0.0303274	-2	-3.80735	-1.41504	-2.32193	-2.41504	0.514573	1	2	0.736966	-1.32193
ENSMUST00000027157	2.74943	0.00267735	0.0303769	-2.32193	-2.32193	-2.32193	-1.87447	-3	1	1.58496	-1	-0.415037	0.736966
ENSMUST00000113995	2.74943	0.00267735	0.0303769	-2.32193	-2.32193	-2.32193	-1.87447	-3	1	1.58496	-1	-0.415037	0.736966
ENSMUST00000086580	2.72304	0.00267617	0.0303769	-1.87447	-3.32193	-2.80735	-2.58496	-2.22239	0.169925	1.80735	0	0.106915	-1.28011
ENSMUST00000065353	2.72304	0.00267617	0.0303769	-1.87447	-3.32193	-2.80735	-2.58496	-2.22239	0.169925	1.80735	0	0.106915	-1.28011
ENSMUST00000085651	2.52792	0.00267909	0.0303769	-3.70044	-3.41504	-2.848	-5.39232	-4.64386	-1.152	-2.22239	-0.836501	-2.43296	-0.716207
ENSMUST00000176557	2.52792	0.00267909	0.0303769	-3.70044	-3.41504	-2.848	-5.39232	-4.64386	-1.152	-2.22239	-0.836501	-2.43296	-0.716207
ENSMUST00000072008	-0.825351	0.00267836	0.0303769	-0.415037	-0.192645	0.459432	0	0.192645	-0.678072	-0.807355	-0.584963	-0.874469	-1.1375
ENSMUST00000164088	1.91828	0.00269105	0.0304132	-2.32193	-2.58496	-1.87447	-1.90689	-0.584963	-1	0.192645	0.447459	0.485427	0.192645
ENSMUST00000105267	1.91828	0.00269105	0.0304132	-2.32193	-2.58496	-1.87447	-1.90689	-0.584963	-1	0.192645	0.447459	0.485427	0.192645
ENSMUST00000057781	0.53369	0.00269008	0.0304132	0.613992	0.553852	0.54223	0.537657	0.435697	0.756729	1.06774	1.10343	1.31504	1.10893
ENSMUST00000090759	-1.12294	0.00268742	0.0304132	2.80735	2.58496	2	2.22239	2.58496	2	1	1.58496	1	1
ENSMUST00000004920	0.838008	0.00269357	0.0304169	-1.66985	-1.20945	-1.36923	-0.963474	-0.874469	-0.125531	0	-0.671377	-0.584963	-0.514573
ENSMUST00000072767	3.27453	0.00269852	0.0304482	-2.5025	-3.80735	-1.22239	-1.37851	-3.45943	0.736966	0.874469	1.078	0.387023	0.925999
ENSMUST00000162034	1.93261	0.00270161	0.0304582	-1.22239	-2	-2.70044	-3	-2.80735	-0.192645	-0.736966	-0.514573	-0.137504	-0.485427
ENSMUST00000171751	1.80301	0.00272	0.030616	-1.32193	-1.24101	0.387023	-1.11548	-0.341037	1.32193	0.63743	1.90689	0.719892	0.796467
ENSMUST00000166610	1.80301	0.00272	0.030616	-1.32193	-1.24101	0.387023	-1.11548	-0.341037	1.32193	0.63743	1.90689	0.719892	0.796467
ENSMUST00000005860	0.356114	0.00273747	0.0307876	2.44664	2.27498	2.29705	2.48429	2.43584	2.77331	2.52311	2.73136	2.75846	2.93313
ENSMUST00000079158	2.55957	0.00277478	0.0311821	-2.11548	-3.70044	-4.08746	-4.24793	-3.32193	-0.678072	0.584963	-1.22239	-1.1375	-2.22239
ENSMUST00000179521	1.54758	0.00280567	0.0315037	3.82443	3.47393	2.35548	3.52838	3.21842	4.83289	4.45943	4.82782	4.23704	5.78136
ENSMUST00000156637	0.975279	0.00281813	0.0316181	-0.452512	0.584963	0.137504	0.334419	0.392317	1.4458	1.21299	1.23078	0.661584	1.32193
ENSMUST00000045054	1.20244	0.00285013	0.0319513	1.32193	1.32193	1.32193	0.584963	0.874469	2	1.58496	2.73697	2.73697	2.37851
ENSMUST00000042261	2.47498	0.00288102	0.0322634	-1.58496	-3.70044	-3.58496	-3.70044	-2.45943	0.321928	0.415037	-1.22239	-1.58496	-0.584963
ENSMUST00000199240	1.10783	0.00288493	0.0322634	0.418065	-0.286563	-0.406625	0.228501	0.52693	1.83954	0.890122	1.12489	0.82933	1.3356
ENSMUST00000197488	1.10783	0.00288493	0.0322634	0.418065	-0.286563	-0.406625	0.228501	0.52693	1.83954	0.890122	1.12489	0.82933	1.3356
ENSMUST00000027538	2.54285	0.00291899	0.032618	-3	-1.22239	-0.584963	-1.41504	-2.80735	1	0.584963	0.192645	0.321928	1.58496
ENSMUST00000143219	1.58545	0.00292279	0.0326342	3.82443	3.47393	2.27302	3.52838	3.11151	4.83289	4.45943	4.82782	4.23704	5.78136
ENSMUST00000120707	2.0254	0.00294504	0.0328563	-5.80735	-5.64386	-5.35755	-4.97728	-5.14975	-4.52356	-2.76553	-2.56294	-3.8413	-3.11548
ENSMUST00000046426	2.00201	0.00296146	0.0330131	-4.08746	-3.58496	-3	-4.32193	-4.58496	-2.1375	-0.807355	-3.08746	-1.8365	-1.70044
ENSMUST00000034400	1.07228	0.00296495	0.0330254	-0.263034	-0.796467	-1.39855	-0.724366	-1.20945	0.0848889	0.473931	0.353637	-0.140863	0.197939
ENSMUST00000002064	-0.746572	0.0029801	0.0331676	0.70044	1	1.22239	0.847997	1.36257	0.485427	0	0	0.652077	0.263034
ENSMUST00000029831	2.60523	0.00298358	0.0331798	-3.70044	-3.85798	-3.80735	-2.5025	-3.66297	-1.1375	-2.58496	-0.765535	-0.280108	0.263034
ENSMUST00000097785	0.895607	0.00298794	0.0332017	-1.66297	-1.36257	-1.28204	-1.42531	-1.55394	-0.369234	-0.0824622	-0.847997	-0.973033	-0.536053
ENSMUST00000109166	1.51365	0.00299067	0.0332055	-0.807355	-0.874469	0	-0.459432	0	1.45943	0.459432	2	0.678072	0.830075
ENSMUST00000121357	1.93182	0.00302105	0.033436	-1	-1.22239	-2.32193	-1	-1.87447	1	0	-0.152003	1.58496	-0.192645
ENSMUST00000045682	1.93182	0.00302105	0.033436	-1	-1.22239	-2.32193	-1	-1.87447	1	0	-0.152003	1.58496	-0.192645
ENSMUST00000216821	1.93182	0.00302105	0.033436	-1	-1.22239	-2.32193	-1	-1.87447	1	0	-0.152003	1.58496	-0.192645
ENSMUST00000035301	0.1487	0.00301837	0.033436	0.31271	0.300509	0.223543	0.292086	0.375509	0.458205	0.465123	0.533432	0.402883	0.388214
ENSMUST00000110504	0.616442	0.00302388	0.0334407	0.263034	0.273018	0.563901	0.289507	0.301656	0.818162	1.39232	0.89812	0.744161	0.920566
ENSMUST00000082367	0.702261	0.0030323	0.0335071	-1.05445	-1.16993	-1.33342	-0.820451	-1.53766	-0.158698	-0.621488	-0.284729	-0.792195	-0.547488
ENSMUST00000102632	3.02486	0.0030374	0.0335369	-4.39232	-1.95936	-2	-1.26303	-2.2854	0.724366	1	1.03747	0.0473057	0.415037
ENSMUST00000051558	-0.92407	0.003052	0.0336713	2	1.87447	2.32193	2.11548	1.41504	1.16993	0.807355	0.807355	1.58496	0.736966
ENSMUST00000236216	2.30219	0.00308319	0.0339885	-2	-3.24793	-3	-2.58496	-2	0.415037	1	-1.41504	-0.514573	-0.807355
ENSMUST00000000356	3.54753	0.003091	0.0340476	-5.78136	-6.04439	-3.26303	-3.73697	-3.24793	-0.762961	-0.688056	-0.445411	-0.784271	-1.65535
ENSMUST00000114784	1.99911	0.00309635	0.0340795	-2.80735	-1.22239	-3.32193	-2.32193	-2.16993	-1.58496	-0.321928	-0.263034	0	0.321928
ENSMUST00000023357	1.92419	0.00310694	0.0341422	-5.80735	-5.64386	-5.35755	-4.39232	-5.14975	-4.5025	-2.76553	-2.54057	-3.82443	-3.09686
ENSMUST00000223998	1.1249	0.00310942	0.0341422	-1.97863	-2.72583	-2.34577	-2.82443	-1.89077	-1.15024	-1.1375	-1.39961	-1.21573	-1.23786
ENSMUST00000085585	0.994641	0.00310942	0.0341422	-1.58496	-2	-1.58496	-2.07039	-2.58496	-1.19265	-0.925999	-0.678072	-1.16227	-0.893085
ENSMUST00000080164	1.89933	0.00312265	0.0342605	0.169925	0.222392	1.45943	1.16993	0.584963	1.73697	2.32193	2.1375	3.32193	3.58496
ENSMUST00000142920	2.23474	0.00313698	0.0343905	-2.32193	-2.32193	-2.45943	-2	-3	0.485427	0.584963	-1.32193	-1	0.321928
ENSMUST00000172046	2.59127	0.00314072	0.0344044	-1	-2.11548	-0.63743	-1.16993	-0.63743	0.807355	1	2.80735	2.45943	0.321928
ENSMUST00000009256	1.40797	0.00318706	0.0348793	1.87447	0.963474	1.29546	0.321928	1.54749	2.77259	2.37851	2.06413	3.14296	2.6845
ENSMUST00000065329	0.918848	0.00318909	0.0348793	1.43296	0.632268	1.05445	1.13124	0.520832	2.05889	1.54057	2.32193	1.74416	1.70044
ENSMUST00000041008	3.19245	0.0032066	0.0350432	-2.80735	-3.70044	-3.16993	-3.70044	-4.08746	-0.847997	2	-1	-0.807355	-0.847997
ENSMUST00000113941	1.43914	0.00321943	0.0351558	1.5025	0.95109	1.05889	0.770518	2.05445	2.68806	2.26303	2.92057	2.10692	3.55459
ENSMUST00000145693	1.24497	0.00322929	0.0352357	-3.08746	-3.24793	-3.70044	-3.16993	-4.24793	-2.32193	-2	-1.58496	-2.58496	-2.73697
ENSMUST00000159314	2.31828	0.00327194	0.0356731	-3.16993	-3.32193	-1.58496	-4	-3.70044	-0.263034	-0.807355	-1	-1.22239	-0.893085
ENSMUST00000112140	1.30086	0.00327746	0.0356774	-2.70044	-1.38702	-1.71621	-1.76553	-1.4021	-0.765535	-0.36257	-0.547488	-0.621488	-0.169925
ENSMUST00000081710	1.30086	0.00327746	0.0356774	-2.70044	-1.38702	-1.71621	-1.76553	-1.4021	-0.765535	-0.36257	-0.547488	-0.621488	-0.169925
ENSMUST00000124992	2.17509	0.00330788	0.0359522	1.80735	1.16993	1.42884	1.51937	1	3.18442	4.92283	3.8413	3.21299	2.63941
ENSMUST00000135924	2.17509	0.00330788	0.0359522	1.80735	1.16993	1.42884	1.51937	1	3.18442	4.92283	3.8413	3.21299	2.63941
ENSMUST00000159774	3.17407	0.00332361	0.0360649	-0.415037	-0.847997	0.169925	-0.415037	-1.58496	0.584963	2	3.90689	2.70044	3.58496
ENSMUST00000028583	2.28064	0.00332807	0.0360649	-3.16993	-3.58496	-2.32193	-1.70044	-2.32193	-1.16993	1	-1	0.321928	-0.847997
ENSMUST00000090042	1.95363	0.0033334	0.0360649	-3.45943	-1.80735	-3.16993	-1.58496	-2.80735	-0.169925	-1.32193	0	-0.469485	-1.09954
ENSMUST00000090046	1.95363	0.0033334	0.0360649	-3.45943	-1.80735	-3.16993	-1.58496	-2.80735	-0.169925	-1.32193	0	-0.469485	-1.09954
ENSMUST00000022380	1.79468	0.00332774	0.0360649	2.72792	1.67807	3.51457	1.98706	1.88349	3.76553	4.32193	3.44057	4.37851	4.85798
ENSMUST00000165853	0.678117	0.00333916	0.0360649	0.960254	1.06392	1.57314	1.20969	1.18982	1.82491	2.34438	1.75302	1.86315	1.60195
ENSMUST00000027781	0.384639	0.0033416	0.0360649	0.807355	0.902703	1.06711	1.17585	1.09622	1.31034	1.58496	1.40336	1.46566	1.20811
ENSMUST00000034441	-1.14964	0.00333637	0.0360649	2.078	2.08746	2.74723	1.35908	2.06228	1.152	0.430634	1.14439	0.824913	1.03395
ENSMUST00000161075	-2.57645	0.00334006	0.0360649	4.16993	6.04439	4.55459	4.45943	3	1.10962	1.88753	2.65535	1.98089	1.71272
ENSMUST00000132855	2.55339	0.00334757	0.0361013	-1	-2.11548	-0.63743	-1.08746	-0.530515	0.807355	1	2.80735	2.45943	0.321928
ENSMUST00000120592	0.353665	0.00335856	0.0361637	2.47074	2.29508	2.31364	2.50172	2.45374	2.77921	2.52944	2.75975	2.78111	2.95374
ENSMUST00000237157	-2.35248	0.00335776	0.0361637	0	2	2.45943	1.41504	0.584963	-1.078	-1.1375	-1.58496	0	-1.5025
ENSMUST00000001479	1.25031	0.003364	0.0361942	1	0.459432	1.58496	0.710493	1.58496	1.90689	3	2.32193	1.94753	2.41504
ENSMUST00000172695	2.03316	0.00337409	0.0362467	-3	-3.70044	-2.75489	-2.64386	-4.70044	-2.32193	-1.22239	-1.45943	-1.11548	-0.514573
ENSMUST00000085546	1.12388	0.00337395	0.0362467	1.83007	1.58496	1.65711	1.82312	1.77761	3.40599	2.43296	2.70044	3.22239	2.53051
ENSMUST00000065504	2.715	0.00338974	0.0363586	0.736966	0.137504	1.12553	-0.263034	-1.24793	1.89308	2.08746	4.12928	2	3.9542
ENSMUST00000100844	2.715	0.00338974	0.0363586	0.736966	0.137504	1.12553	-0.263034	-1.24793	1.89308	2.08746	4.12928	2	3.9542
ENSMUST00000170060	-0.750978	0.00343846	0.0368528	-0.415037	0	-0.736966	0	-0.415037	-1	-1	-1	-1	-1.32193
ENSMUST00000040787	3.12044	0.00344968	0.0369445	-2.58496	0	0	-0.874469	-0.192645	1.39232	1.58496	3.22239	4.24793	1.5025
ENSMUST00000074945	1.48168	0.00345605	0.0369843	0	-1.1375	-0.70044	-1	-1.39232	0.678072	0.263034	0	1.58496	0.652077
ENSMUST00000079413	2.34092	0.00347106	0.037114	-3.70044	-2.32193	-3.64386	-3.90689	-4.85798	-0.938599	-2	-0.70044	-0.5025	-2.58496
ENSMUST00000229696	1.95564	0.00347619	0.037114	-2	-2	-2.80735	-2.80735	-1.80735	-1.32193	0.584963	0.415037	-1	-0.321928
ENSMUST00000009877	1.95564	0.00347619	0.037114	-2	-2	-2.80735	-2.80735	-1.80735	-1.32193	0.584963	0.415037	-1	-0.321928
ENSMUST00000177939	2.33429	0.00348558	0.0371858	-3.70044	-2.16993	-3.52356	-3.75489	-4.85798	-0.938599	-1.95936	-0.70044	-0.415037	-2.32193
ENSMUST00000156520	2.12079	0.00350637	0.0373502	-0.289507	-0.830075	0.584963	-0.485427	-0.459432	3.39232	1.67807	1.53051	1	1.52356
ENSMUST00000111497	2.12079	0.00350637	0.0373502	-0.289507	-0.830075	0.584963	-0.485427	-0.459432	3.39232	1.67807	1.53051	1	1.52356
ENSMUST00000114358	1.33898	0.00351511	0.0374146	-1.77761	-1.58496	-0.678072	-0.965235	-2.04731	-0.341037	-0.652077	0.211504	0.374396	0.0489096
ENSMUST00000030281	2.21178	0.00351918	0.0374293	1.58496	0	-0.736966	0.584963	0.807355	2.26303	2.90689	2.80735	2.58496	2.73697
ENSMUST00000030578	0.689649	0.003528	0.0374944	0.976021	1.10318	1.59689	1.23649	1.21637	1.86673	2.4021	1.79395	1.88287	1.63154
ENSMUST00000040455	2.25634	0.00353591	0.0375498	-4.20945	-3.90689	-4.80735	-4.22239	-2.32193	-0.514573	-2.32193	-1.16993	-1.85798	-2.32193
ENSMUST00000040962	0.753679	0.0035407	0.037572	-0.469485	-0.652077	-0.893085	-0.115477	-0.874469	0.125531	0.387023	0.369234	0.0588937	-0.176878
ENSMUST00000077741	2.15627	0.00354928	0.037577	-3.16993	-1.41504	-3.90689	-2.41504	-2.45943	-1.58496	-0.321928	-0.263034	-0.415037	0
ENSMUST00000021148	2.036	0.00354884	0.037577	3.70044	1.97199	2.78136	2.70895	4.10434	6.30378	4.80735	4.96963	4.87447	4.49185
ENSMUST00000138247	2.036	0.00354884	0.037577	3.70044	1.97199	2.78136	2.70895	4.10434	6.30378	4.80735	4.96963	4.87447	4.49185
ENSMUST00000112010	1.79703	0.00356943	0.0376184	-2.32193	-3.45943	-1.87447	-2.32193	-1.58496	0.415037	0	-0.893085	-1.09954	-1
ENSMUST00000090802	1.79703	0.00356943	0.0376184	-2.32193	-3.45943	-1.87447	-2.32193	-1.58496	0.415037	0	-0.893085	-1.09954	-1
ENSMUST00000055833	1.79703	0.00356943	0.0376184	-2.32193	-3.45943	-1.87447	-2.32193	-1.58496	0.415037	0	-0.893085	-1.09954	-1
ENSMUST00000112007	1.79703	0.00356943	0.0376184	-2.32193	-3.45943	-1.87447	-2.32193	-1.58496	0.415037	0	-0.893085	-1.09954	-1
ENSMUST00000112016	1.79703	0.00356943	0.0376184	-2.32193	-3.45943	-1.87447	-2.32193	-1.58496	0.415037	0	-0.893085	-1.09954	-1
ENSMUST00000030568	0.980358	0.00355952	0.0376184	-1.848	-2.22239	-1.45943	-1.58496	-1.5025	-1.32193	-0.485427	-0.280108	-1	-0.628031
ENSMUST00000067530	1.96648	0.00360111	0.0378978	4.30986	3.54749	5.07895	3.8618	4.22005	7.46761	6.59991	5.71425	5.48382	5.58496
ENSMUST00000184635	1.61082	0.00360412	0.0378978	-0.652077	0.415037	-0.584963	-0.485427	-1.48543	0.584963	1.16993	1.18442	1.32193	1
ENSMUST00000061331	1.61082	0.00360412	0.0378978	-0.652077	0.415037	-0.584963	-0.485427	-1.48543	0.584963	1.16993	1.18442	1.32193	1
ENSMUST00000225325	0.401398	0.00362663	0.0381056	0.321928	0.280108	0.280108	0.222392	0.295456	0.425306	0.793549	0.807355	0.652077	0.728698
ENSMUST00000024636	2.80269	0.00363508	0.0381656	-1	-0.807355	-3.32193	-2.80735	-1.58496	1.32193	1	0.584963	0.584963	1
ENSMUST00000128264	2.39456	0.00364181	0.0382074	-2.45943	-4.52356	-3.90689	-2.5025	-3.45943	-1	-0.793549	-0.963474	-1	-1.12199
ENSMUST00000120722	1.96276	0.00364656	0.0382284	-0.584963	0	1	0	0	3	1	1.32193	2.58496	2.32193
ENSMUST00000110081	-1.16082	0.00367943	0.0385149	2.32193	1.87447	2.58496	3	2.32193	1.32193	1	1.58496	1.80735	0.584963
ENSMUST00000110078	-1.16082	0.00367943	0.0385149	2.32193	1.87447	2.58496	3	2.32193	1.32193	1	1.58496	1.80735	0.584963
ENSMUST00000032974	0.0401302	0.00370178	0.0387196	0.190931	0.221743	0.1813	0.197346	0.188824	0.239459	0.238346	0.254483	0.237915	0.210591
ENSMUST00000172298	1.39287	0.00372551	0.0389386	1.04731	0.106915	1.62803	1.42321	1.4245	2.89308	2.90689	2	2.25376	2.54057
ENSMUST00000118470	3.39464	0.00373661	0.0390253	-2.58496	-3	-2.58496	-3.16993	-3.70044	2.58496	0.807355	0	-0.874469	-0.584963
ENSMUST00000058438	1.8252	0.00374765	0.0391112	-4	-4	-3.90689	-3.45943	-3.05889	-2	-0.807355	-3	-1.90689	-1.58496
ENSMUST00000128727	2.98637	0.0037619	0.0392304	-2.80735	-3.16993	-1	-3.80735	-1	0.807355	-0.415037	1.32193	0.847997	0.584963
ENSMUST00000020624	0.825857	0.00376893	0.0392743	-1.32193	-1	-0.736966	-1.58496	-0.807355	0	0	-0.415037	-0.321928	-0.584963
ENSMUST00000027916	1.94198	0.00378312	0.0393336	-1.58496	-1.80735	-1.32193	-1.16993	-1.16993	-0.263034	0	1.80735	0.652077	0.459432
ENSMUST00000201383	1.09954	0.00378137	0.0393336	2.32193	2.67807	2	3.1375	2.49185	4.1964	3.16993	3.97728	3.43296	3.3505
ENSMUST00000079125	-0.462426	0.00377963	0.0393336	1.32193	1.08746	1.63743	1.35755	1.44057	1	1	0.815575	0.917538	0.799701
ENSMUST00000235960	1.13514	0.00379864	0.0394656	-0.192645	0	0.125531	0.4975	-0.415037	0.4975	1.58496	0.716207	1.45943	1.43296
ENSMUST00000003038	1.02505	0.00380867	0.0395402	-1.05063	-1.76553	-2.12553	-1.5025	-1.69515	-0.874469	-0.556393	0	-0.505235	-1.078
ENSMUST00000060805	1.65855	0.00383344	0.0397676	-3.36923	-1.91754	-3.35755	-2.58496	-3.70044	-0.874469	-1	-1.44057	-1.18442	-2.1375
ENSMUST00000059975	1.50972	0.00385822	0.0399948	3.93411	4.43741	3.14296	3.64386	3.65344	5.56986	6.16993	4.67807	5.35755	4.58496
ENSMUST00000040448	1.79353	0.00387023	0.0400703	-1.89308	-1.32193	-2.9542	-1.76553	-3.12928	-0.211504	-0.447459	-0.807355	-0.893085	0.263034
ENSMUST00000164296	1.66	0.00387126	0.0400703	-2	-2.39232	-3.24793	-3.24793	-2.18763	-0.770518	-0.736966	-0.378512	-0.719892	-2.16993
ENSMUST00000049948	1.39153	0.00387696	0.0400994	2	1.06413	1.80735	1	1.41504	3.07039	2.58496	3.37851	3.29278	1.91754
ENSMUST00000022704	1.19803	0.00390622	0.040372	1.16491	1.1964	1.27946	1.34226	1.03953	2.49932	3.16099	2.34351	2.00421	2.00468
ENSMUST00000030638	1.92049	0.0039124	0.0403756	-5.96578	-4.44846	-4.56478	-4.76377	-4	-2.75974	-2.94596	-2.76184	-2.94753	-2.72528
ENSMUST00000113536	1.91111	0.0039112	0.0403756	0.169925	0.222392	1.45943	0.847997	0.584963	1.73697	2.32193	1.87447	3.32193	3.58496
ENSMUST00000230489	1.32914	0.00391528	0.0403756	4.14296	3.37851	4.12928	2.95936	3.41504	4.78136	5.52356	4.10852	5.16993	5.08746
ENSMUST00000113512	1.26012	0.00393878	0.0404678	1.06413	1.35364	2.32193	1.80735	2.05063	3.29278	3.66297	2.58496	2.5502	2.80735
ENSMUST00000113513	1.26012	0.00393878	0.0404678	1.06413	1.35364	2.32193	1.80735	2.05063	3.29278	3.66297	2.58496	2.5502	2.80735
ENSMUST00000113515	1.26012	0.00393878	0.0404678	1.06413	1.35364	2.32193	1.80735	2.05063	3.29278	3.66297	2.58496	2.5502	2.80735
ENSMUST00000113514	1.26012	0.00393878	0.0404678	1.06413	1.35364	2.32193	1.80735	2.05063	3.29278	3.66297	2.58496	2.5502	2.80735
ENSMUST00000027777	0.70373	0.00393571	0.0404678	-1.5025	-0.917538	-0.736966	-0.959358	-0.947533	-0.180572	-0.36257	-0.616671	-0.459432	0.0740006
ENSMUST00000221101	-1.58585	0.00396351	0.0406919	-3.32193	-2.08746	-1.90689	-2.54432	-3	-3.05063	-4.42626	-4.73697	-4.42626	-4.14975
ENSMUST00000107048	1.92699	0.00399825	0.0409577	-3.16993	-1.62149	-1.36678	-1.52725	-2.24793	-0.206451	0.0641303	-0.118644	0	-0.0374747
ENSMUST00000032946	1.92699	0.00399825	0.0409577	-3.16993	-1.62149	-1.36678	-1.52725	-2.24793	-0.206451	0.0641303	-0.118644	0	-0.0374747
ENSMUST00000098252	1.92699	0.00399825	0.0409577	-3.16993	-1.62149	-1.36678	-1.52725	-2.24793	-0.206451	0.0641303	-0.118644	0	-0.0374747
ENSMUST00000100009	2.00075	0.00400924	0.0410401	-2.32193	-3.45943	-2.32193	-2.11548	-1.41504	1	0	-0.893085	-1	-0.736966
ENSMUST00000088095	2.44569	0.00402998	0.041177	-1.58496	-2.70044	-3.90689	-1.16993	-2.80735	0.807355	-0.263034	0.584963	-0.263034	-0.807355
ENSMUST00000115105	2.06967	0.00403446	0.041177	-3.80735	-2	-3.58496	-2.5025	-3.90689	-1.58496	-1.73697	0.0995357	-0.70044	-1.53051
ENSMUST00000089684	2.06967	0.00403446	0.041177	-3.80735	-2	-3.58496	-2.5025	-3.90689	-1.58496	-1.73697	0.0995357	-0.70044	-1.53051
ENSMUST00000213528	0.934929	0.00402777	0.041177	1	0.584963	1	0	0.736966	1.58496	1.80735	1.25376	1.76553	1.58496
ENSMUST00000100237	1.20595	0.00404227	0.0412264	-2.32193	-2.80735	-2	-1.80735	-1.58496	-1	-1	-1.58496	-0.584963	-0.321928
ENSMUST00000229071	1.43079	0.00404865	0.0412612	0	0.584963	0.485427	1	0.584963	2	1.32193	2.5025	2.66297	1.32193
ENSMUST00000101509	2.51015	0.00405442	0.0412897	-1	-1	-2	-2.80735	-1.58496	1	1.32193	2.32193	-0.485427	0
ENSMUST00000023460	2.14356	0.00406884	0.0414063	0.415037	2.16993	0.70044	-0.459432	0.530515	2.29768	2.75489	3.88753	2.63941	2.49476
ENSMUST00000060895	0.274734	0.00407487	0.0414373	0.151066	0.0131155	0.0791702	0.0998804	0.130532	0.307182	0.360043	0.537657	0.221515	0.421036
ENSMUST00000231360	2.11373	0.00408721	0.0415324	-1	-1.32193	-2.58496	-1.32193	-1.16993	0	1	-0.415037	0.584963	2
ENSMUST00000077954	1.09495	0.00410278	0.0415546	1.64386	1.56768	2.32193	1.72698	2.60768	2.9386	3.66297	2.91146	2.60204	3.22781
ENSMUST00000022228	0.945382	0.00409481	0.0415546	1	0.263034	1.32193	1.16993	1	1.45943	2	2.32193	1.70044	2
ENSMUST00000109566	0.59483	0.00409985	0.0415546	1.0614	0.869939	1.18442	1.28951	0.864345	1.60666	1.8413	1.67243	1.89308	1.2303
ENSMUST00000202576	0.302473	0.00410327	0.0415546	-0.716207	-0.912537	-0.947533	-0.921997	-0.704544	-0.440573	-0.556393	-0.684498	-0.616671	-0.392317
ENSMUST00000124008	-2.38816	0.00410435	0.0415546	-0.584963	1.58496	0.621488	-0.415037	-0.160465	-1.10692	-3.70044	-2.5025	-2	-1.58496
ENSMUST00000029194	3.40058	0.00412762	0.0416468	-2.80735	-3	-2.58496	-3.16993	-3.70044	2.58496	0.807355	-0.192645	-0.874469	-0.584963
ENSMUST00000150350	1.20524	0.00412801	0.0416468	2.49185	2.32193	2.57531	2.07973	2.53874	4.44057	3.53051	3.5157	3.0156	3.53138
ENSMUST00000093201	0.316056	0.00412743	0.0416468	0.0794345	0.321928	0.176878	0.147557	0.195016	0.475338	0.584963	0.658963	0.496426	0.285402
ENSMUST00000044783	0.226044	0.00412843	0.0416468	-1.01495	-0.929611	-1.01436	-0.864345	-1.12988	-0.664397	-0.82103	-0.777608	-0.732067	-0.827819
ENSMUST00000115457	0.226044	0.00412843	0.0416468	-1.01495	-0.929611	-1.01436	-0.864345	-1.12988	-0.664397	-0.82103	-0.777608	-0.732067	-0.827819
ENSMUST00000080281	1.30361	0.00414624	0.0417961	3.19265	2.12928	2.73272	2.66838	2.73697	3.21723	3.80735	4.73335	3.85086	4.36923
ENSMUST00000113876	2.43399	0.00419321	0.0420865	0.584963	-1	-2	-2	-1.58496	1	1	1.58496	0.584963	2
ENSMUST00000113883	2.43399	0.00419321	0.0420865	0.584963	-1	-2	-2	-1.58496	1	1	1.58496	0.584963	2
ENSMUST00000182001	2.43399	0.00419321	0.0420865	0.584963	-1	-2	-2	-1.58496	1	1	1.58496	0.584963	2
ENSMUST00000113878	2.43399	0.00419321	0.0420865	0.584963	-1	-2	-2	-1.58496	1	1	1.58496	0.584963	2
ENSMUST00000105682	2.29319	0.00419166	0.0420865	-3.08746	-5.04439	-3.75489	-2.70044	-4.02975	-1.26303	-1.45943	-1.66297	-1.5025	-1.26303
ENSMUST00000115104	0.892018	0.00418439	0.0420865	-1.61143	-1.44931	-1.30166	-1.42033	-1.57424	-0.383329	-0.0824622	-0.921997	-0.973033	-0.536053
ENSMUST00000043881	2.70249	0.00420399	0.042104	-0.584963	-0.169925	-1.45943	-1.37851	-0.906891	1.22239	0	2.52356	2.39232	2.87447
ENSMUST00000092678	2.70249	0.00420399	0.042104	-0.584963	-0.169925	-1.45943	-1.37851	-0.906891	1.22239	0	2.52356	2.39232	2.87447
ENSMUST00000020692	-1.00465	0.00420404	0.042104	0.222392	0.530515	0.387023	0.621488	-0.263034	-0.917538	-0.70044	-0.736966	0	-1.16993
ENSMUST00000105680	2.29112	0.00421876	0.0421704	-3.08746	-5	-3.70044	-2.66297	-4.02975	-1.26303	-1.45943	-1.62449	-1.41504	-1.26303
ENSMUST00000149322	2.12875	0.00422888	0.0421704	-1	-2.1375	-1.58496	-1.5025	-2.05889	1.22239	-0.736966	-0.321928	0.874469	1.32193
ENSMUST00000035116	2.12875	0.00422888	0.0421704	-1	-2.1375	-1.58496	-1.5025	-2.05889	1.22239	-0.736966	-0.321928	0.874469	1.32193
ENSMUST00000031383	1.52678	0.00422403	0.0421704	2.52356	2.26303	1.98185	3.18133	2.8314	4.10852	4.97728	3.48308	3.36075	4.48543
ENSMUST00000111343	1.52678	0.00422403	0.0421704	2.52356	2.26303	1.98185	3.18133	2.8314	4.10852	4.97728	3.48308	3.36075	4.48543
ENSMUST00000105958	0.0759301	0.00422522	0.0421704	0.368281	0.394383	0.305202	0.351165	0.348573	0.417484	0.399059	0.45739	0.459152	0.414169
ENSMUST00000110375	1.9167	0.00423632	0.0421842	-5.58496	-5.83289	-5.61471	-6.08746	-5.26679	-2.89308	-2.9386	-4.39232	-3.90689	-4.67243
ENSMUST00000125049	1.9167	0.00423632	0.0421842	-5.58496	-5.83289	-5.61471	-6.08746	-5.26679	-2.89308	-2.9386	-4.39232	-3.90689	-4.67243
ENSMUST00000193734	1.82424	0.00424108	0.0422013	-1	-0.874469	1	-0.169925	-0.321928	1	1.32193	1.67807	2.58496	1.16993
ENSMUST00000169299	0.0735416	0.00425092	0.042269	0.350263	0.376058	0.291026	0.331397	0.33031	0.39736	0.380375	0.440455	0.4363	0.392273
ENSMUST00000069712	-0.626821	0.00427466	0.0424747	1.58496	2.32193	1.70782	1.88264	1.9386	1.39593	1.34792	1	1.41504	1.14296
ENSMUST00000042990	1.4726	0.00428986	0.0425953	4.16993	3.65105	3.51245	3.88982	3.67243	5.84967	4.27302	5.6837	5.47249	4.97982
ENSMUST00000215848	1.70357	0.0043084	0.0426271	-2	-2.80735	-2.32193	-2.32193	-3	-0.736966	-0.321928	0	-2	-0.874469
ENSMUST00000034739	1.70357	0.0043084	0.0426271	-2	-2.80735	-2.32193	-2.32193	-3	-0.736966	-0.321928	0	-2	-0.874469
ENSMUST00000213647	1.70357	0.0043084	0.0426271	-2	-2.80735	-2.32193	-2.32193	-3	-0.736966	-0.321928	0	-2	-0.874469
ENSMUST00000113595	1.70357	0.0043084	0.0426271	-2	-2.80735	-2.32193	-2.32193	-3	-0.736966	-0.321928	0	-2	-0.874469
ENSMUST00000176973	-0.962756	0.00430469	0.0426271	0	0	0	0	0	-1.32193	-1	-1.32193	-0.584963	-0.584963
ENSMUST00000179445	0.741759	0.0043167	0.0426788	-1.16993	-0.979241	-1.16439	-1.24462	-0.966833	-0.422233	-0.847997	0.0379679	-0.289507	-0.294447
ENSMUST00000207225	1.52104	0.00433416	0.0427299	-3.80735	-4.39232	-2.90689	-2.73697	-3.58496	-2.41504	-2	-1.22239	-1.80735	-2.37851
ENSMUST00000209068	1.52104	0.00433416	0.0427299	-3.80735	-4.39232	-2.90689	-2.73697	-3.58496	-2.41504	-2	-1.22239	-1.80735	-2.37851
ENSMUST00000167459	0.372498	0.00433133	0.0427299	0.736966	1	1.16534	0.958973	1.11321	1.41504	1.51019	1.28488	1.22005	1.40682
ENSMUST00000105699	-1.24701	0.00432806	0.0427299	-1.58496	-1.58496	-1.58496	-1.58496	-1.58496	-2.87447	-2	-3.11548	-3	-3.16993
ENSMUST00000146905	0.815488	0.00434373	0.0427939	2.11548	1.89308	2.77259	2.02975	2.42626	2.73697	3.52356	3.11548	2.9386	3
ENSMUST00000208730	1.54285	0.00434861	0.0428116	-3.80735	-4.32193	-2.90689	-2.66297	-3.58496	-2.41504	-2	-1.078	-1.75489	-2.32193
ENSMUST00000027050	1.37962	0.00436522	0.0429448	3.22239	3.97728	2.51096	3.45943	3.91886	5.10852	4.08746	5.39232	4.75489	4.64386
ENSMUST00000097786	0.846177	0.0043771	0.0430008	-1.61143	-1.34239	-1.26849	-1.37851	-1.57424	-0.430634	-0.0824622	-0.921997	-0.973033	-0.536053
ENSMUST00000117757	0.0359656	0.00437632	0.0430008	0.629202	0.660027	0.631152	0.630518	0.631239	0.654999	0.684742	0.69194	0.663042	0.667242
ENSMUST00000027186	2.52979	0.0043892	0.0430892	-4.04439	-4.16993	-2.19265	-3.61471	-2.72792	-0.321928	0.893085	-1.88753	-1.41504	-1.36923
ENSMUST00000092984	2.04059	0.00440268	0.0431442	-1.80735	-3.32193	-1.80735	-3.32193	-3.16993	-0.514573	0.485427	-1.87447	-0.736966	-0.584963
ENSMUST00000018887	2.01019	0.00440412	0.0431442	-1.80735	-3.16993	-1.80735	-3.32193	-3.16993	-0.514573	0.485427	-1.87447	-0.736966	-0.584963
ENSMUST00000110731	1.1523	0.00440277	0.0431442	-3.11548	-2.87447	-3.77259	-3.52356	-2.47131	-2.39232	-2.10434	-1.90689	-1.91427	-1.67807
ENSMUST00000090024	2.34077	0.00442989	0.0433661	-4.9542	-4.12928	-2.20945	-3.61471	-3.39232	-1.29546	0.0874628	-1.80735	-2.15754	-1.42321
ENSMUST00000190252	1.13408	0.00443904	0.0434252	-1.078	-1.14296	-0.765535	-0.864345	-1	-0.206451	-0.36257	0.263034	0.862496	0.263034
ENSMUST00000102611	2.09849	0.00446764	0.0436129	-1.80735	-3.32193	-1.80735	-3.45943	-3.32193	-0.514573	0.485427	-1.87447	-0.736966	-0.584963
ENSMUST00000218004	1.95732	0.00446733	0.0436129	0.321928	0.321928	-0.192645	0.736966	-0.514573	0.807355	1.80735	2	2.90689	2.9386
ENSMUST00000039810	1.95732	0.00446733	0.0436129	0.321928	0.321928	-0.192645	0.736966	-0.514573	0.807355	1.80735	2	2.90689	2.9386
ENSMUST00000028921	1.44448	0.00449825	0.0438708	-0.514573	-1.41504	0.192645	-0.222392	-0.678072	1	1.58496	0	1	1
ENSMUST00000161211	0.406118	0.00450038	0.0438708	0	0.169925	0	0	0.106915	0.459432	0.584963	0.678072	0.36257	0.222392
ENSMUST00000025989	1.11594	0.00452462	0.0440762	0.0874628	0	-0.0671142	-0.0384741	-0.129283	1.05445	0.906891	1.62449	1.38702	0.459432
ENSMUST00000166897	1.89324	0.00453007	0.0440984	3.66297	3.16993	3.20163	2.86507	4.88264	4.42626	5	6.08746	6.14975	5.58496
ENSMUST00000047497	2.7735	0.00455273	0.0441643	-3.32193	-2.45943	-3.58496	-2.41504	-2.9386	-1.80735	1.26303	0.807355	-0.584963	-0.530515
ENSMUST00000042122	0.753107	0.00455192	0.0441643	-1.58496	-1	-1.32193	-1.28011	-1.67807	-1	-0.807355	-0.652077	-0.125531	-0.514573
ENSMUST00000115463	0.228098	0.00454801	0.0441643	-1.01495	-0.929611	-1.01436	-0.854149	-1.12988	-0.664397	-0.82103	-0.777608	-0.732067	-0.807355
ENSMUST00000143939	0.228098	0.00454801	0.0441643	-1.01495	-0.929611	-1.01436	-0.854149	-1.12988	-0.664397	-0.82103	-0.777608	-0.732067	-0.807355
ENSMUST00000115461	0.228098	0.00454801	0.0441643	-1.01495	-0.929611	-1.01436	-0.854149	-1.12988	-0.664397	-0.82103	-0.777608	-0.732067	-0.807355
ENSMUST00000156110	0.893827	0.00455673	0.0441723	-1.58496	-1.58496	-1	-1.58496	-0.736966	-0.415037	-0.415037	-0.736966	-0.192645	-0.263034
ENSMUST00000043374	2.77159	0.00456973	0.0442675	-5.61471	-2.92057	-2.66297	-4.12102	-3.44057	-0.85561	-1.39855	-0.415037	-1.23266	-1
ENSMUST00000118875	0.0358703	0.00459981	0.0445278	0.631534	0.662414	0.632565	0.632015	0.63338	0.657213	0.686131	0.694349	0.665015	0.668551
ENSMUST00000087143	3.47671	0.00463149	0.0446858	0.534336	0.710493	0.255257	0.383329	0.485427	3.58496	2.9386	6.22882	2.83007	4.16993
ENSMUST00000089912	1.36222	0.0046261	0.0446858	1	1	0.584963	1.58496	0	2.32193	2.45943	2.80735	1.48543	1.90689
ENSMUST00000093132	0.642725	0.00463069	0.0446858	-0.584963	0.0931094	-0.321928	0.0780025	-0.137504	0.459432	0.584963	0.485427	0.547488	0.263034
ENSMUST00000109111	0.642725	0.00463069	0.0446858	-0.584963	0.0931094	-0.321928	0.0780025	-0.137504	0.459432	0.584963	0.485427	0.547488	0.263034
ENSMUST00000179989	-0.758224	0.0046322	0.0446858	2.41504	2.11548	2.11548	1.58496	1.67807	1.11548	1.08746	1.12553	1.63743	1.152
ENSMUST00000114792	2.29874	0.0046404	0.0446921	-3.70044	-2.16993	-3.58496	-3.90689	-4.85798	-0.938599	-2	-0.70044	-0.5025	-2.58496
ENSMUST00000024755	1.35607	0.00464125	0.0446921	-4.22239	-2.78136	-3.5325	-2.926	-2.94996	-1.64386	-1.75002	-1.43063	-2.16993	-2.63743
ENSMUST00000073605	0.0358349	0.0046425	0.0446921	0.631534	0.662414	0.632565	0.632015	0.63338	0.657213	0.686131	0.694349	0.665015	0.668375
ENSMUST00000107874	0.500809	0.00465241	0.0447565	-0.584963	-0.263034	-0.584963	-0.540568	-0.893085	-0.169925	0	0	-0.192645	0
ENSMUST00000238729	2.20293	0.004659	0.044758	-4.58496	-3.61471	-4.08746	-4.64386	-6.26679	-2	-2.18763	-2.12102	-2.55254	-3.32193
ENSMUST00000045540	2.20293	0.004659	0.044758	-4.58496	-3.61471	-4.08746	-4.64386	-6.26679	-2	-2.18763	-2.12102	-2.55254	-3.32193
ENSMUST00000135636	2.7049	0.00468576	0.0449839	-3.90689	-1.41504	-1.66297	-0.765535	-1.9542	0.85561	1.152	1.19794	0.199309	0.415037
ENSMUST00000026827	-0.367657	0.0047238	0.0453179	0.485427	0.556393	0.584963	0.289507	0.752072	0.263034	0.263034	0	0.152003	0.152003
ENSMUST00000112451	1.74693	0.00473721	0.0454152	1.926	1.51457	2.32193	2.32193	1.76553	4.64386	3.75489	2.48543	3.70044	4
ENSMUST00000065482	2.35792	0.00474953	0.0455019	-5.75489	-4.34577	-5.22882	-5.84549	-3.98185	-3.70044	-1.53605	-1.70782	-2.70044	-3.72247
ENSMUST00000097419	2.80121	0.00475758	0.0455476	-1	-0.321928	-3.32193	-2.70044	-1.58496	1.32193	1	0.584963	0.584963	1.58496
ENSMUST00000208742	1.54213	0.00476595	0.045565	-3.80735	-4.39232	-2.90689	-2.66297	-3.58496	-2.41504	-2	-1.152	-1.75489	-2.32193
ENSMUST00000207084	1.54213	0.00476595	0.045565	-3.80735	-4.39232	-2.90689	-2.66297	-3.58496	-2.41504	-2	-1.152	-1.75489	-2.32193
ENSMUST00000074246	0.935682	0.0047763	0.0456325	-1.80735	-2	-2.32193	-2	-1.22239	-0.36257	-1	-1.1375	-0.893085	-1.28011
ENSMUST00000078918	-0.807515	0.00478108	0.0456469	-2.21299	-1.9386	-2.62449	-2.12338	-2.82597	-3.3505	-2.8413	-3.19265	-3.22882	-3.14975
ENSMUST00000231380	0.792435	0.00481536	0.0459111	-0.807355	-1	-1.16993	-1	-0.662965	0	0	0.321928	-0.584963	-0.415037
ENSMUST00000120450	0.792435	0.00481536	0.0459111	-0.807355	-1	-1.16993	-1	-0.662965	0	0	0.321928	-0.584963	-0.415037
ENSMUST00000036934	0.845262	0.0048319	0.0460372	-4.50603	-4.2711	-4.07223	-4.02554	-4.34239	-3.33342	-3.81762	-3.22055	-3.73853	-2.88085
ENSMUST00000110362	1.14635	0.00485866	0.0462448	-3.58496	-2.45943	-3.58496	-2.80735	-2.70044	-1.78427	-1.58496	-2.32193	-1.80735	-1.90689
ENSMUST00000230040	-1.89658	0.00486034	0.0462448	0	0	0	0	0.584963	-1	-2.32193	-1.22239	-1.41504	-2.9386
ENSMUST00000018521	0.500396	0.00487309	0.0463027	0.712718	0.527247	0.295456	0.77444	0.668794	1.30666	1.02748	1.16559	1.22707	0.753839
ENSMUST00000143052	0.500396	0.00487309	0.0463027	0.712718	0.527247	0.295456	0.77444	0.668794	1.30666	1.02748	1.16559	1.22707	0.753839
ENSMUST00000040167	1.90123	0.00489995	0.0464944	-3.66297	-3	-2.63227	-3.70044	-3.14296	-1.52356	0.192645	-1.53605	-2	-1.76553
ENSMUST00000101347	1.90123	0.00489995	0.0464944	-3.66297	-3	-2.63227	-3.70044	-3.14296	-1.52356	0.192645	-1.53605	-2	-1.76553
ENSMUST00000015486	2.67162	0.00492094	0.046661	-1	-1	-0.415037	-2.32193	-2.80735	0.847997	0.736966	2.32193	-0.415037	2.32193
ENSMUST00000027741	1.56366	0.00492423	0.046661	-0.847997	-1.65208	-2.80735	-2.07039	-1.71621	-0.530515	0	-0.0931094	-1	0.347923
ENSMUST00000028347	1.35198	0.00496697	0.047034	2.58496	3.52356	3.43296	2.1822	2.34239	4	4.08746	3.848	4.82443	4.06609
ENSMUST00000027592	1.83829	0.00499134	0.0472325	0.874469	0.752072	1.67807	1.27563	1.58496	2.54432	2	3.02554	3.72792	4.05889
ENSMUST00000190999	1	0.00501369	0.0473473	0	0	0	1	0	1.32193	1	1.58496	0.678072	1.41504
ENSMUST00000187039	1	0.00501369	0.0473473	0	0	0	1	0	1.32193	1	1.58496	0.678072	1.41504
ENSMUST00000191511	1	0.00501369	0.0473473	0	0	0	1	0	1.32193	1	1.58496	0.678072	1.41504
ENSMUST00000109943	1.78131	0.00502078	0.0473821	-1.89308	-1.32193	-3.04439	-1.76553	-3.16993	-0.211504	-0.447459	-0.807355	-0.947533	0.125531
ENSMUST00000154899	1.29297	0.00502667	0.0474055	-2.80735	-3	-2.80735	-2.70044	-3.70044	-1.58496	-2.32193	-1	-1.32193	-2.32193
ENSMUST00000115617	1.35442	0.0050411	0.0475093	-2.32193	-3.58496	-2.58496	-3.64386	-2.90689	-1.77761	-1.37851	-1.5502	-1.848	-1.71621
ENSMUST00000051416	1.92877	0.00504817	0.0475437	-2.58496	-1.32193	-1	-2.32193	-1	-1	1	0.415037	0	1
ENSMUST00000035196	1.83814	0.00505307	0.0475577	2	1.20163	1.41504	1.75489	2.32193	2.80735	2.58496	4	4.58496	3.90689
ENSMUST00000111726	2.26066	0.00507744	0.0475616	-2.58496	-2.078	-2.37851	-2.32193	-2.2854	-0.337035	1.58496	-0.432959	-0.788496	-0.371969
ENSMUST00000111724	2.26066	0.00507744	0.0475616	-2.58496	-2.078	-2.37851	-2.32193	-2.2854	-0.337035	1.58496	-0.432959	-0.788496	-0.371969
ENSMUST00000111721	2.26066	0.00507744	0.0475616	-2.58496	-2.078	-2.37851	-2.32193	-2.2854	-0.337035	1.58496	-0.432959	-0.788496	-0.371969
ENSMUST00000086723	1.76506	0.00506049	0.0475616	-1	-1.80735	-1	-1	-1	0	1.58496	0.847997	1	-0.415037
ENSMUST00000020885	1.75129	0.00507376	0.0475616	-4.71425	-3.64386	-3.44294	-4.58496	-5.32193	-2.38247	-2.26849	-2.55254	-2.70695	-3.04103
ENSMUST00000072753	1.29784	0.00506807	0.0475616	-0.584963	-0.807355	-0.321928	-1	-1	1.22239	0.415037	1.1375	0	0
ENSMUST00000040380	0.874223	0.00505822	0.0475616	0.823122	-0.14439	0.628031	0.133267	0.55141	1.48543	1.28011	1.05889	1.35755	1.18057
ENSMUST00000070166	2.26832	0.00510571	0.0477943	-2.32193	-1	-3.45943	-2	-3	-0.36257	0	0	0.115477	-0.192645
ENSMUST00000068792	2.60117	0.00515542	0.0481999	1	0.29956	0.415037	0.263034	0.0931094	2	4.45943	3.9542	2	2.66297
ENSMUST00000112136	1.15175	0.00515598	0.0481999	-2.70044	-1.38702	-1.71621	-1.76553	-1.4021	-1.08746	-0.36257	-0.662965	-0.736966	-0.36257
ENSMUST00000164095	1.75854	0.00517652	0.0483594	-0.678072	-2	0	-0.347923	-0.125531	1.32193	0.807355	1.41504	1.80735	0.289507
ENSMUST00000027752	0.982586	0.00518327	0.0483899	-1.5025	-1	-1	-1.44746	-2.05889	-0.678072	0.125531	-0.247928	-0.50696	-0.788496
ENSMUST00000162413	-1.29762	0.00519062	0.0484261	2	1	1.16993	1.1375	1.90689	0.106915	0.807355	0.652077	-0.540568	-0.29956
ENSMUST00000069107	1.44369	0.00519804	0.0484628	2	1.89308	1.85798	2	2.6845	3.39232	3.32193	4.64386	3.45943	2.8365
ENSMUST00000045986	0.286084	0.00521677	0.0486048	-0.900464	-0.825971	-0.89812	-0.678072	-0.874469	-0.427421	-0.459432	-0.485427	-0.736966	-0.63743
ENSMUST00000088419	0.363942	0.0052515	0.0488956	0.715271	1	1.14487	0.958973	1.11321	1.41504	1.46713	1.2647	1.22005	1.38512
ENSMUST00000040986	1.97114	0.0052731	0.0489983	-3.70044	-1.80735	-3.32193	-2.41504	-3.90689	-1.65208	-1.58496	0	-0.643856	-1.41504
ENSMUST00000031862	1.44575	0.00527081	0.0489983	-5.16993	-4.93074	-6.18982	-6.33985	-6.20945	-3.93074	-4.32193	-4.64386	-4.14975	-4.56478
ENSMUST00000114446	1.44575	0.00527081	0.0489983	-5.16993	-4.93074	-6.18982	-6.33985	-6.20945	-3.93074	-4.32193	-4.64386	-4.14975	-4.56478
ENSMUST00000094657	1.30046	0.00528681	0.0490928	-1.75489	-2.67807	-2.11548	-2.2854	-1.91754	-0.371969	-0.263034	-0.662965	-1.26303	-1.68806
ENSMUST00000109444	1.91828	0.00529855	0.049129	-3	-1.32193	-2	-2	-0.584963	1	0.321928	-0.222392	0	-0.415037
ENSMUST00000025503	1.14593	0.00529696	0.049129	1.41504	2.03242	0.954196	1.0614	1.3505	3.32193	2.41504	2.22239	1.95936	2.62449
ENSMUST00000060188	1.05637	0.00530376	0.049129	3.82782	4.14975	3.67807	3.27302	3.22707	4.89077	4.05889	5.22882	4.33628	4.92283
ENSMUST00000206830	0.949907	0.00530484	0.049129	-1.50901	-1.93289	-1.5025	-2.20645	-2.52356	-1.32193	-0.925999	-0.646363	-1.06711	-0.963474
ENSMUST00000143850	2.16287	0.00531698	0.0492086	1.26303	1.87447	3.70044	1.58496	2.45943	4.85798	3.58496	4.02975	3.70044	5.52356
ENSMUST00000219574	1.3575	0.00534363	0.0494224	-4.08746	-2.52356	-2.70044	-3.08746	-3.52356	-2	-2	-1.47393	-2.20163	-1.45943
ENSMUST00000043204	1.11699	0.00535064	0.0494542	-2	-1	-2	-1.16993	-1	-0.415037	0	0	-0.847997	-0.321928
ENSMUST00000111610	1.73117	0.00537885	0.049649	1.73697	-0.169925	0.152003	1.08746	0.943416	1.66297	3.08746	3.22239	2	2.43296
ENSMUST00000164655	1.73117	0.00537885	0.049649	1.73697	-0.169925	0.152003	1.08746	0.943416	1.66297	3.08746	3.22239	2	2.43296
ENSMUST00000102573	2.41845	0.00539125	0.0497305	-2.16993	-1.73697	0	-0.584963	-0.169925	1.22239	2.16993	0.514573	2.9386	0.584963
ENSMUST00000027337	1.68429	0.0054255	0.0500086	-2	-2.80735	-0.736966	-1.58496	-2	-0.192645	0	-0.222392	0.192645	-0.485427
ENSMUST00000028282	1.39785	0.0054322	0.0500086	1.5025	0.95109	1.05889	0.770518	2.05445	2.68806	2.26303	2.92057	1.90046	3.55459
ENSMUST00000077737	1.39785	0.0054322	0.0500086	1.5025	0.95109	1.05889	0.770518	2.05445	2.68806	2.26303	2.92057	1.90046	3.55459
ENSMUST00000119344	1.64479	0.00549427	0.0505466	-6.06609	-7.31288	-7.21917	-7.39232	-6.62205	-4.73335	-4.33985	-6.25739	-5.70044	-5.35755
ENSMUST00000057829	1.42199	0.00551413	0.0506958	-0.628031	-1.16993	-1.22239	-1.75002	-2.4021	-0.106915	-0.36257	-0.280108	0.616671	0.0703893
ENSMUST00000111132	-0.666685	0.00555125	0.0509696	0.584963	0.678072	0.263034	1	0.807355	0	0	0	0	0
ENSMUST00000066882	1.64951	0.00554814	0.0509696	-6.09803	-7.33985	-7.2384	-7.42626	-6.64386	-4.75489	-4.33985	-6.26679	-5.72792	-5.40939
ENSMUST00000161515	1.87699	0.00555971	0.0510136	1	0.485427	-0.893085	0.321928	-1	1.16993	1.58496	2.32193	2.22239	2
ENSMUST00000004868	1.11348	0.00558367	0.0511996	-4.04439	-3.48113	-3.48543	-3.10852	-4.01495	-2.4021	-2.22239	-2.16993	-2.35755	-3.41504
ENSMUST00000033671	1.53199	0.0055998	0.0512853	-1.73697	-2.16993	-0.485427	-1.70044	-0.874469	1.1375	0	0.0995357	-0.321928	-0.222392
ENSMUST00000035112	2.03399	0.00560039	0.0512853	-1	-3.16993	-3	-1.58496	-2.80735	-0.584963	0	-1	-0.222392	0.415037
ENSMUST00000089119	1.33224	0.0056079	0.0513202	4.02975	3.67243	3.45943	3.9542	3.45943	4.22239	4.75489	5.83289	5	5.42626
ENSMUST00000019962	1.56295	0.00566139	0.0517756	-3.58496	-4.60486	-4.22239	-4.48113	-4.71882	-2.33985	-2.18763	-2.42999	-2.822	-4.01792
ENSMUST00000106843	1.23853	0.00568684	0.05194	-2	-3	-3	-2.16993	-3.32193	-1.80735	-1	-1.16993	-1.32193	-2
ENSMUST00000021052	1.23853	0.00568684	0.05194	-2	-3	-3	-2.16993	-3.32193	-1.80735	-1	-1.16993	-1.32193	-2
ENSMUST00000112423	2.13636	0.00569202	0.0519532	1	-0.415037	-0.415037	-1	-1.58496	0.263034	1.73697	2	2.45943	1.80735
ENSMUST00000100816	0.892637	0.005711	0.0520923	-0.874469	-1.58496	-1.47393	-1.39232	-1.58496	-0.192645	0.0995357	-0.862496	-0.736966	-0.754888
ENSMUST00000107958	1.4062	0.00576741	0.0524005	-4.24793	-4.85798	-3.52356	-4.32193	-5.16993	-2.76553	-3.70044	-3.45943	-2.80735	-2.35755
ENSMUST00000107959	1.4062	0.00576741	0.0524005	-4.24793	-4.85798	-3.52356	-4.32193	-5.16993	-2.76553	-3.70044	-3.45943	-2.80735	-2.35755
ENSMUST00000107956	1.4062	0.00576741	0.0524005	-4.24793	-4.85798	-3.52356	-4.32193	-5.16993	-2.76553	-3.70044	-3.45943	-2.80735	-2.35755
ENSMUST00000107957	1.4062	0.00576741	0.0524005	-4.24793	-4.85798	-3.52356	-4.32193	-5.16993	-2.76553	-3.70044	-3.45943	-2.80735	-2.35755
ENSMUST00000036462	1.4062	0.00576741	0.0524005	-4.24793	-4.85798	-3.52356	-4.32193	-5.16993	-2.76553	-3.70044	-3.45943	-2.80735	-2.35755
ENSMUST00000036570	2.07926	0.00575864	0.0524005	-0.736966	-0.736966	0.485427	-0.169925	1.58496	2.70044	2.58496	1.73697	1.1375	2.66297
ENSMUST00000022197	2.15992	0.00579168	0.0525866	-2.32193	-2	-1	-1.45943	-3	-0.263034	-1	0.321928	0.222392	1.73697
ENSMUST00000034848	0.146321	0.00582813	0.052883	0.266787	0.234465	0.26628	0.36257	0.252187	0.356144	0.339486	0.473252	0.466176	0.478834
ENSMUST00000033723	-1.82714	0.00583967	0.0529187	1.58496	1.58496	-0.415037	1	0.584963	-0.777608	-0.807355	-1.05889	-1.41504	-0.736966
ENSMUST00000051094	2.79501	0.00583702	0.0529187	-4.58496	-4.52356	-3.39232	-1.73697	-2.08746	-0.392317	0.378512	0.400538	-1.41504	-1.32193
ENSMUST00000114576	1.84037	0.0058524	0.0529305	1.8625	2.39855	2.45943	2.06228	2.44746	3.9542	5.35755	4.3505	3.59991	3.16993
ENSMUST00000114577	1.84037	0.0058524	0.0529305	1.8625	2.39855	2.45943	2.06228	2.44746	3.9542	5.35755	4.3505	3.59991	3.16993
ENSMUST00000114575	1.84037	0.0058524	0.0529305	1.8625	2.39855	2.45943	2.06228	2.44746	3.9542	5.35755	4.3505	3.59991	3.16993
ENSMUST00000022720	1.32725	0.00586604	0.0530194	-3.32193	-3.39232	-3.90689	-2.58496	-4.24793	-2.32193	-2	-1.58496	-2.24793	-2.66297
ENSMUST00000027495	1.98672	0.00587619	0.0530766	-4.70044	-5.16993	-4.2854	-3.90689	-6.04439	-3.2854	-3.70044	-1.67807	-2.18763	-3.32193
ENSMUST00000024873	1.4354	0.00589665	0.0532268	-2.24793	-1.39232	-1.58496	-0.584963	-2.22239	-0.241008	-0.347923	0.485427	-0.415037	-0.337035
ENSMUST00000088392	1.26439	0.0059115	0.0532571	0	0	-0.584963	0.169925	0.70044	0.906891	1	2.32193	1	1.37851
ENSMUST00000211840	1.33423	0.00590737	0.0532571	-3.5025	-4.97728	-4.80735	-4.42626	-3.98185	-3.24793	-2.90689	-3.26303	-3.45943	-2.14684
ENSMUST00000124288	2.80963	0.00590806	0.0532571	-1.58496	1	-1	-1.58496	1	3.45943	2.32193	2	2.22239	1.87447
ENSMUST00000105716	0.991712	0.00595585	0.0535526	-6.34873	-6.60733	-7.5157	-6.73471	-6.75489	-5.2854	-5.56986	-5.84967	-5.92283	-6.37504
ENSMUST00000030884	0.991712	0.00595585	0.0535526	-6.34873	-6.60733	-7.5157	-6.73471	-6.75489	-5.2854	-5.56986	-5.84967	-5.92283	-6.37504
ENSMUST00000117440	1.89835	0.00595564	0.0535526	2.1822	1.15612	1.26849	1.01937	1.33184	3.9386	2	2.66985	4	3.8413
ENSMUST00000072971	-1.35845	0.00596423	0.0535586	0.415037	0	0.485427	-0.906891	0.169925	-0.321928	-1.32193	-1.44057	-1.73697	-1.80735
ENSMUST00000218803	-0.316993	0.00596235	0.0535586	0.263034	0.584963	0.321928	0.415037	0.192645	0.192645	0	0	0	0
ENSMUST00000033407	2.49842	0.00601588	0.0539527	-3.70044	-3.90689	-3.70044	-3.80735	-4.08746	-0.777608	-1.22239	-0.125531	-3	-1.58496
ENSMUST00000103079	2.49842	0.00601588	0.0539527	-3.70044	-3.90689	-3.70044	-3.80735	-4.08746	-0.777608	-1.22239	-0.125531	-3	-1.58496
ENSMUST00000028320	0.80844	0.00605476	0.0539533	-4.36923	-4.16375	-3.94084	-3.9046	-4.1949	-3.25096	-3.73335	-3.12338	-3.63631	-2.78711
ENSMUST00000075301	0.80844	0.00605476	0.0539533	-4.36923	-4.16375	-3.94084	-3.9046	-4.1949	-3.25096	-3.73335	-3.12338	-3.63631	-2.78711
ENSMUST00000238288	0.80844	0.00605476	0.0539533	-4.36923	-4.16375	-3.94084	-3.9046	-4.1949	-3.25096	-3.73335	-3.12338	-3.63631	-2.78711
ENSMUST00000238749	0.80844	0.00605476	0.0539533	-4.36923	-4.16375	-3.94084	-3.9046	-4.1949	-3.25096	-3.73335	-3.12338	-3.63631	-2.78711
ENSMUST00000208089	1.56076	0.00604836	0.0539533	-4	-4.58496	-3.32193	-2.87447	-4.08746	-2.5025	-2	-1.65208	-1.68806	-3.22239
ENSMUST00000100400	1.80953	0.00602803	0.0539533	-1	-2.11548	-3.36923	-2	-2.11548	0.169925	-0.485427	-0.137504	-0.514573	-0.584963
ENSMUST00000062801	1.80953	0.00602803	0.0539533	-1	-2.11548	-3.36923	-2	-2.11548	0.169925	-0.485427	-0.137504	-0.514573	-0.584963
ENSMUST00000107168	1.80953	0.00602803	0.0539533	-1	-2.11548	-3.36923	-2	-2.11548	0.169925	-0.485427	-0.137504	-0.514573	-0.584963
ENSMUST00000060067	1.43063	0.00605205	0.0539533	-4	-3.89308	-4.90689	-4.64386	-4.49185	-3.90689	-2.37851	-2.61143	-3.45943	-2.42626
ENSMUST00000235795	1.50199	0.00604356	0.0539533	-4.85798	-3.9542	-4.24793	-5.39232	-5.55459	-3.16993	-3.16993	-3.27302	-3.12928	-3.75489
ENSMUST00000182433	0.275395	0.00606076	0.0539722	-0.321928	-0.234465	-0.547488	-0.369234	-0.241008	-0.0641303	-0.106915	0	-0.115477	-0.0506261
ENSMUST00000050078	1.3817	0.00607131	0.0540315	1.66985	2.35364	1.49185	2	2.53605	4.39232	2.58496	3.24793	3.16993	3.56478
ENSMUST00000033866	1.5964	0.00609371	0.0541771	2.32193	2.05889	2.58496	1.38702	2	4.12928	4.16993	3	2.67807	4.35755
ENSMUST00000025705	0.989826	0.00609936	0.0541771	0.710493	0.547488	1.06413	0.893085	1.1375	1.66297	2.16993	2.53605	1.48543	1.44746
ENSMUST00000065796	0.989826	0.00609936	0.0541771	0.710493	0.547488	1.06413	0.893085	1.1375	1.66297	2.16993	2.53605	1.48543	1.44746
ENSMUST00000161401	1.18972	0.0061167	0.0542965	8.00703	7.96347	8.54561	8.63934	8.12722	8.80574	9.0634	9.26679	10.0279	10.0674
ENSMUST00000179802	2.1762	0.00613557	0.0544292	0.415037	1	1.58496	1.32193	0	3.32193	4	2.11548	4	1.76553
ENSMUST00000228072	1.6963	0.00613969	0.054431	2.58496	1.58496	1.16993	1.1375	2.11548	2.32193	3.58496	4.32193	2.9386	3.90689
ENSMUST00000030944	1.10804	0.00615175	0.0544791	-0.321928	0	0	0.36257	0.378512	1.32193	2	0.678072	0.736966	1.22239
ENSMUST00000182709	1.97226	0.00615687	0.0544791	-1.58496	-3	-3.32193	-4.16993	-2.70044	-1	-1.80735	-1.44057	-0.289507	-0.378512
ENSMUST00000030992	1.97226	0.00615687	0.0544791	-1.58496	-3	-3.32193	-4.16993	-2.70044	-1	-1.80735	-1.44057	-0.289507	-0.378512
ENSMUST00000130643	1.67198	0.00616811	0.0545438	-0.415037	-0.192645	-0.847997	0.321928	-1.80735	0.222392	1.32193	0.874469	1.41504	1.58496
ENSMUST00000159433	1.9762	0.00622244	0.0549893	-1.22239	-2	-3.58496	-2.80735	-2.80735	-0.192645	-0.736966	-0.514573	-0.289507	-0.807355
ENSMUST00000022416	1.87497	0.00623119	0.0550316	-2.11548	-3.58496	-2.90689	-3.64386	-4.52356	-1.08746	-0.678072	-1.45943	-2.08746	-2.08746
ENSMUST00000215875	0.793743	0.00625419	0.0551997	-0.70044	-0.584963	-0.584963	-0.621488	-1.08746	0.440573	0.530515	-0.0671142	-0.192645	-0.321928
ENSMUST00000167384	0.286592	0.00626779	0.0552846	0.169925	0	0.152003	0	0.263034	0.485427	0.321928	0.263034	0.36257	0.584963
ENSMUST00000091354	1.28301	0.00631503	0.0556659	-1.16993	-0.137504	0.514573	-0.415037	-0.371969	1.27302	1.44057	1.09954	0.770518	0.251539
ENSMUST00000111299	-1.29726	0.00634502	0.0558948	1.48543	1.78427	1.75002	1.9386	2.58496	0.658963	0	1.45943	0.938599	0
ENSMUST00000121783	2.71629	0.00638431	0.0562054	-4.52356	-4.45943	-3.16993	-1.73697	-2	-0.392317	0.378512	0.400538	-1.41504	-1.28011
ENSMUST00000161918	1.26836	0.00639676	0.0562793	-6.65821	-5.90689	-6.71425	-6.33092	-7.17991	-5.62936	-4.40939	-4.94251	-5.63421	-5.83289
ENSMUST00000228130	0.364466	0.00645882	0.0567894	-0.289507	-0.371969	-0.514573	-0.371969	-0.120294	0.140863	-0.263034	0.0627358	0.0759489	0.137504
ENSMUST00000114445	1.31482	0.00647415	0.0568882	-5.16993	-4.9542	-6.18982	-6.33985	-5.20945	-3.93074	-4.32193	-4.64386	-3.82782	-4.56478
ENSMUST00000167766	0.966699	0.00648896	0.0569644	0	0	1	0.584963	0	1.16993	1.58496	1.1375	1.26303	1.26303
ENSMUST00000021381	2.18992	0.00649102	0.0569644	-0.736966	1.08746	2.16993	0.584963	1	3.90689	3.45943	2.20163	3.2854	2.20163
ENSMUST00000039729	1.83362	0.00652172	0.0571978	-2.09954	-1.6845	-1.53605	-1.32193	-1.65208	0.125531	1.58496	-0.0995357	-0.736966	0
ENSMUST00000168776	1.96654	0.00654018	0.0572513	-4.64386	-5	-4.16993	-3.90689	-5.97728	-3.2854	-3.64386	-1.53605	-2.152	-3.24793
ENSMUST00000179353	1.96654	0.00654018	0.0572513	-4.64386	-5	-4.16993	-3.90689	-5.97728	-3.2854	-3.64386	-1.53605	-2.152	-3.24793
ENSMUST00000172165	1.96654	0.00654018	0.0572513	-4.64386	-5	-4.16993	-3.90689	-5.97728	-3.2854	-3.64386	-1.53605	-2.152	-3.24793
ENSMUST00000060108	1.85537	0.00657349	0.0575067	-2	-3.32193	-1.16993	-2.16993	-2.58496	-1.16993	1	-0.584963	-0.70044	-0.514573
ENSMUST00000111159	2.03539	0.0065869	0.0575515	-1.58496	-2	0	-2.58496	-1	0.807355	0	0.222392	1.16993	0.807355
ENSMUST00000111160	2.03539	0.0065869	0.0575515	-1.58496	-2	0	-2.58496	-1	0.807355	0	0.222392	1.16993	0.807355
ENSMUST00000092857	1.56612	0.00660679	0.057689	0	0.691878	0.321928	0.251539	0.50696	1.58496	2	1.36257	1.48543	3.16993
ENSMUST00000163047	1.78066	0.00662116	0.0577782	2.58496	1	1.32193	0.321928	1.41504	2.32193	3	3.16993	4.24793	2.80735
ENSMUST00000103064	0.865097	0.00662995	0.0578186	0.884523	-0.14439	0.649093	0.215729	0.584963	1.48543	1.32193	1.16993	1.35755	1.18057
ENSMUST00000080919	2.42613	0.00667974	0.0582163	-0.415037	-3	-2.08746	-2.64386	-3.16993	0.321928	0.137504	0.0874628	0.530515	-0.263034
ENSMUST00000019470	2.61747	0.00668617	0.0582359	0.925999	0.125531	1	-0.0780025	-0.556393	2.2854	5.16993	2.65208	2.18763	2.20945
ENSMUST00000021062	1.36297	0.00671142	0.0584192	2.21501	3.18057	2.64386	3.19438	2.63005	5.08746	3.2854	3.80735	4.12928	4.36923
ENSMUST00000041804	1.75044	0.00672422	0.058494	-3.32193	-2.45943	-2.80735	-3.80735	-3.39232	-1.32193	-2.32193	-0.36257	-0.807355	-2.22239
ENSMUST00000048966	2.47774	0.00674186	0.0586108	-0.415037	-1.58496	-3.70044	-2.45943	-1.58496	-0.263034	0.584963	1.58496	0.736966	0
ENSMUST00000151254	1.91124	0.00678604	0.058958	-2	-0.321928	-2.39232	-1.90689	-0.70044	0.308122	0.628031	0.874469	0.222392	0.201634
ENSMUST00000111300	-1.31068	0.00680947	0.0591246	1.48543	1.78427	1.75002	1.9386	2.58496	0.658963	0	1.45943	0.938599	-0.0671142
ENSMUST00000027339	1.97435	0.00681518	0.0591372	-4.75489	-3.64386	-3.16993	-5.24793	-5.24793	-2.22239	-2.58496	-3	-1.926	-2.45943
ENSMUST00000098238	2.09024	0.00686651	0.0595455	-2	0.807355	-0.415037	-0.485427	0	2.32193	0.736966	2.32193	1.16993	1.80735
ENSMUST00000112138	1.66119	0.00688353	0.0596558	-3.45943	-1.72247	-1.80735	-2.23704	-1.58496	-0.584963	-0.584963	-0.5025	-0.662965	-0.169925
ENSMUST00000046603	0.776834	0.00689247	0.0596961	-1	-1.58496	-1	-1.58496	-0.736966	-0.415037	-0.415037	-0.736966	-0.192645	-0.263034
ENSMUST00000111186	2.21115	0.00690863	0.0597988	-2.58496	-0.584963	-1.8365	-1.90689	-0.956931	1.1375	1.58496	1.48543	-0.321928	-0.70044
ENSMUST00000076226	1.82632	0.00695584	0.06017	-0.415037	-2.08746	-0.222392	-0.628031	0.125531	1.32193	0.485427	1.41504	2.22239	0.459432
ENSMUST00000161336	1.56276	0.0069669	0.0602281	-1.32193	0.415037	-0.736966	-1	-1.58496	1	0	0.584963	1	1
ENSMUST00000014750	0.2503	0.00698526	0.0603493	-1.45066	-1.34971	-1.23447	-1.27791	-1.43296	-1.04924	-1.04182	-0.964811	-1.16879	-1.26954
ENSMUST00000235764	-1.40888	0.00699871	0.060428	-1	0	0	-1.58496	-1	-2.58496	-1.58496	-2.58496	-1.87447	-2
ENSMUST00000072750	0.985986	0.00704371	0.0607411	0.530515	-0.263034	0	0.584963	0.289507	1.34792	1.16993	0.628031	1.926	1
ENSMUST00000020528	1.21536	0.00704198	0.0607411	-0.584963	-1	-1.58496	-0.584963	-1.73697	0	0	-0.415037	1	0
ENSMUST00000113360	1.38293	0.00706951	0.0608966	-1.63227	-0.371969	-0.251539	-1.5502	-0.893085	0.176878	0.180572	0.125531	1.45251	0.280108
ENSMUST00000031311	1.87846	0.00707488	0.0608966	-1	-1	-1	-0.584963	0	1	0	2.58496	1	1.22239
ENSMUST00000022378	1.61536	0.00707236	0.0608966	-0.584963	-1	0	-1	0	0	0.584963	1.32193	1.58496	2
ENSMUST00000034717	1.81171	0.00709401	0.0610234	-2.32193	-1.16993	0	-1	-1	0.847997	0.263034	2	0.192645	0.263034
ENSMUST00000159168	2.03783	0.00713654	0.0613513	-1.22239	-2	-3.70044	-3	-2.80735	-0.192645	-0.736966	-0.514573	-0.289507	-0.807355
ENSMUST00000205335	0.557478	0.00716449	0.0615535	-1.87447	-1.32698	-1.9542	-1.47748	-1.50619	-1.12988	-0.903785	-1.12156	-1.0187	-1.178
ENSMUST00000002043	2.0941	0.00720512	0.0618643	3.66297	3.07039	5.78136	4.43741	3.74416	6.40939	5.64386	5.75489	6.70044	6.65821
ENSMUST00000016771	1.97381	0.00721015	0.0618693	-2	-2.32193	-1.32193	-3.45943	-2.66297	-1.87447	-0.415037	0.485427	0.321928	-0.415037
ENSMUST00000114226	1.26291	0.00723442	0.0620393	1.22239	1	1.32193	2.32193	0.652077	3	2.90689	2.67807	2	2.24793
ENSMUST00000106525	-1.24119	0.00724467	0.0620888	2.16993	3.16993	2.22239	1.848	1.58496	1.02857	1.20945	0.706269	1.09954	0.745427
ENSMUST00000032441	1.51025	0.00727281	0.0622916	-4.08746	-3.70044	-3.11548	-3.49185	-4.61471	-2.14684	-1.67807	-1.53051	-3.04439	-3.05889
ENSMUST00000105572	1.80053	0.00728378	0.0623472	-4.58496	-5	-6.16993	-6.59991	-6	-3.43296	-3.16993	-3.75489	-3.90689	-5.08746
ENSMUST00000135067	1.28467	0.0073111	0.0625318	-4.24793	-4.85798	-3.52356	-4.32193	-4.16993	-2.76553	-3.70044	-3.45943	-2.58496	-2.18763
ENSMUST00000113337	1.49736	0.00731435	0.0625318	-3.45943	-2.58496	-3.90689	-3.20163	-2.88264	-2.54432	-0.736966	-2.11548	-1.152	-2
ENSMUST00000088217	0.684739	0.00732776	0.062608	1.58496	1.73697	1.73697	1	1.47393	2.58496	1.73697	2.20163	2.16993	2.26303
ENSMUST00000224069	1.03145	0.00735955	0.0628409	-3.41504	-3.20945	-3.80735	-2.9386	-3.53605	-2.03242	-2.41504	-1.72247	-2.49185	-3.08746
ENSMUST00000032898	1.01482	0.00737866	0.0629655	1.20645	1.41504	1.23447	1.33342	1.58496	3.07039	2.05889	2.13245	2.67243	1.91427
ENSMUST00000166411	1.79224	0.00739722	0.0630851	1.67807	1.41504	0.758992	1.45943	1.63743	3.64386	2.45943	3.45943	2.09954	4.24793
ENSMUST00000020991	1.66715	0.00742155	0.0632538	0.584963	0.807355	0.782409	0.381871	0.866733	2.89308	3.20945	2.53051	1.28951	1.8365
ENSMUST00000045376	1.04364	0.00743899	0.0633636	-3.41504	-3.24793	-3.8413	-2.96963	-3.58496	-2.06413	-2.41504	-1.72247	-2.52356	-3.11548
ENSMUST00000115460	0.206781	0.00746256	0.0634866	-1	-0.928447	-1.01436	-0.872765	-1.12029	-0.647119	-0.82103	-0.884523	-0.741932	-0.807355
ENSMUST00000073840	0.206781	0.00746256	0.0634866	-1	-0.928447	-1.01436	-0.872765	-1.12029	-0.647119	-0.82103	-0.884523	-0.741932	-0.807355
ENSMUST00000077271	2.51227	0.00748905	0.0636227	2.54432	2.16993	2.04182	1.68118	1.91561	4.02237	3.70044	6.40939	5.14975	3.63227
ENSMUST00000040008	1.61393	0.00749343	0.0636227	6.60486	6.35315	7	7.01866	5.05232	7.55075	7.56224	8.40088	7.82655	8.75822
ENSMUST00000203578	1.56282	0.00750145	0.0636227	-0.222392	-1.1375	-1	-1.90689	-1.41504	1.1375	-0.807355	0.378512	0.893085	0.530515
ENSMUST00000232500	1.27934	0.00749977	0.0636227	1.73697	1.70526	2.15381	1.83872	2.02975	3.28011	2.58496	3.24793	2.64386	4.10434
ENSMUST00000115830	2.23561	0.00749376	0.0636227	-4.80735	-2.45943	-3.32193	-4.16993	-4.90689	-1.848	-1.58496	-1.37851	-1.926	-1.75002
ENSMUST00000190341	0.751939	0.00755124	0.0639325	-1.80735	-2	-1.58496	-2	-1.22239	-0.514573	-1.22239	-1.1375	-0.70044	-1.28011
ENSMUST00000233089	0.0491447	0.00755637	0.0639325	0.0495395	0	0.045324	0.06286	0.0231577	0.107313	0.0721498	0.0708503	0.0897547	0.0865368
ENSMUST00000232766	0.0491447	0.00755637	0.0639325	0.0495395	0	0.045324	0.06286	0.0231577	0.107313	0.0721498	0.0708503	0.0897547	0.0865368
ENSMUST00000233798	0.0491447	0.00755637	0.0639325	0.0495395	0	0.045324	0.06286	0.0231577	0.107313	0.0721498	0.0708503	0.0897547	0.0865368
ENSMUST00000091374	1.38159	0.00762103	0.0642962	-4.85798	-4.24793	-3.35755	-4.22239	-5.12928	-2.85798	-3	-3.45943	-2.7318	-2.85798
ENSMUST00000105362	2.29395	0.00761757	0.0642962	0.514573	-1.11548	-2.32193	-0.874469	-1.07039	0.736966	3.16993	1	0.777608	0.917538
ENSMUST00000092305	2.29395	0.00761757	0.0642962	0.514573	-1.11548	-2.32193	-0.874469	-1.07039	0.736966	3.16993	1	0.777608	0.917538
ENSMUST00000052396	1.91498	0.00762248	0.0642962	0	0.584963	0	0.263034	0	1.45943	3.70044	1.848	1.67807	1.73697
ENSMUST00000072847	1.91498	0.00762248	0.0642962	0	0.584963	0	0.263034	0	1.45943	3.70044	1.848	1.67807	1.73697
ENSMUST00000047534	2.8442	0.00766999	0.0646577	-1	-1.67807	-0.263034	-1.926	-4.08746	1.65711	1.58496	1.49185	0.947533	-0.415037
ENSMUST00000005069	0.73202	0.00768511	0.0647459	2.519	2.62134	2.80735	2.39986	2.33678	3.1936	2.96743	3.86321	3.3495	2.97068
ENSMUST00000236627	-0.336401	0.0076988	0.0647827	0.469485	0.371969	0.678072	0.667425	0.605721	0.206451	0.222392	0.222392	0.459432	0
ENSMUST00000045467	-0.336401	0.0076988	0.0647827	0.469485	0.371969	0.678072	0.667425	0.605721	0.206451	0.222392	0.222392	0.459432	0
ENSMUST00000048702	1.79316	0.00771213	0.0648556	-0.415037	-0.415037	0	-1.58496	-0.584963	2.32193	0.584963	0.321928	0.736966	2
ENSMUST00000138950	1.26797	0.00771902	0.0648743	-0.584963	-0.584963	-2	-1.32193	-0.584963	0	0	1	0.263034	0
ENSMUST00000212792	2.79993	0.00774562	0.065038	-2	-0.584963	0.736966	0	-2.32193	3.80735	1.32193	2.11548	0.584963	2
ENSMUST00000002756	0.438745	0.00774786	0.065038	0	0.169925	0	0	0.125531	0.459432	0.584963	0.807355	0.415037	0.222392
ENSMUST00000165690	0.275807	0.00775508	0.0650594	0.415037	0.485427	0.192645	0.347923	0.347923	0.688056	0.530515	0.505235	0.836501	0.607683
ENSMUST00000235494	0.953107	0.00778516	0.0652723	1.1375	1.32193	1.32193	1.58496	2.16993	2.45943	2.16993	2.5025	3.16993	2
ENSMUST00000036248	1.47521	0.007797	0.0652963	1.32193	2.75489	2.8365	3.10434	2.67243	4.08746	4.16993	3.77259	3.90689	4.12928
ENSMUST00000223934	0.53107	0.00779741	0.0652963	0	0.584963	0	0	0	0.584963	0.584963	0.584963	0.485427	1
ENSMUST00000031795	1.73151	0.00783876	0.065603	-2.85798	-4.20945	-4.52356	-3.5025	-3.32193	-2.63227	-0.917538	-2.71621	-1.16993	-2.32193
ENSMUST00000021514	1.05404	0.00786442	0.0657781	4.79442	4.43741	4.08746	3.44184	3.93074	4.91886	4.73697	5.08746	5.78136	5.43741
ENSMUST00000004330	1.62009	0.0078864	0.0658037	-0.736966	0	-0.222392	-1.22239	0.847997	1.22239	1.32193	2.32193	0.485427	1.41504
ENSMUST00000164101	1.62009	0.0078864	0.0658037	-0.736966	0	-0.222392	-1.22239	0.847997	1.22239	1.32193	2.32193	0.485427	1.41504
ENSMUST00000114130	1.62009	0.0078864	0.0658037	-0.736966	0	-0.222392	-1.22239	0.847997	1.22239	1.32193	2.32193	0.485427	1.41504
ENSMUST00000180230	1.62009	0.0078864	0.0658037	-0.736966	0	-0.222392	-1.22239	0.847997	1.22239	1.32193	2.32193	0.485427	1.41504
ENSMUST00000167518	2.83066	0.0078944	0.0658309	-1	-1.76553	-0.263034	-2.07039	-4.08746	1.5502	1.39232	1.49185	0.947533	-0.415037
ENSMUST00000060642	0.947393	0.00791566	0.0659686	0	-1	-1	-0.736966	-0.584963	0	0	0.415037	0	1
ENSMUST00000044277	1.81054	0.00792906	0.0660407	-2.28293	-4.39232	-2.32193	-2.61471	-2.45943	-0.605721	-1.20163	-0.725825	-1.29278	-1.19265
ENSMUST00000022242	1.43757	0.0079352	0.0660522	0	-0.584963	0	0	-1.58496	0.263034	1.58496	0.514573	1.48543	1.16993
ENSMUST00000126085	-0.380076	0.00795172	0.0661502	-1.782	-2.03395	-1.89724	-1.90689	-1.87184	-2.18619	-2.22239	-2.20645	-2.15754	-2.61973
ENSMUST00000078497	-0.0474104	0.00799151	0.0662038	0.409555	0.445218	0.420806	0.43292	0.394824	0.402348	0.389332	0.371237	0.355095	0.348259
ENSMUST00000105953	-0.0474104	0.00799151	0.0662038	0.409555	0.445218	0.420806	0.43292	0.394824	0.402348	0.389332	0.371237	0.355095	0.348259
ENSMUST00000179658	-0.0474104	0.00799151	0.0662038	0.409555	0.445218	0.420806	0.43292	0.394824	0.402348	0.389332	0.371237	0.355095	0.348259
ENSMUST00000105954	-0.0474104	0.00799151	0.0662038	0.409555	0.445218	0.420806	0.43292	0.394824	0.402348	0.389332	0.371237	0.355095	0.348259
ENSMUST00000105952	-0.0474104	0.00799151	0.0662038	0.409555	0.445218	0.420806	0.43292	0.394824	0.402348	0.389332	0.371237	0.355095	0.348259
ENSMUST00000105955	-0.0474104	0.00799151	0.0662038	0.409555	0.445218	0.420806	0.43292	0.394824	0.402348	0.389332	0.371237	0.355095	0.348259
ENSMUST00000074187	-0.0474104	0.00799151	0.0662038	0.409555	0.445218	0.420806	0.43292	0.394824	0.402348	0.389332	0.371237	0.355095	0.348259
ENSMUST00000030738	0.56164	0.00800623	0.0662862	2.32193	2.90689	2.9542	2.80735	2.66297	2.926	3.41504	3.1375	3.45943	3.52356
ENSMUST00000091924	2.52465	0.00802454	0.0663983	-3	-3.80735	-1	-2.11548	-3.70044	1	-1	1	-1	-1
ENSMUST00000206598	0.373894	0.00807107	0.0667436	0.378512	0.765535	0.321928	0.628031	0.584963	1.11548	0.847997	1	0.847997	0.736966
ENSMUST00000223690	1.31699	0.00808556	0.0668237	0.263034	-1	-1	-1.32193	-1.41504	0.584963	0.263034	0.263034	1	0
ENSMUST00000238093	-0.16082	0.0081041	0.0669371	0.231326	0.192645	0.192645	0.040642	0.146841	0	0	0	0	0
ENSMUST00000048655	1.76742	0.00811699	0.066962	-0.415037	-0.807355	1	1.32193	0.36257	1.58496	1.58496	2.80735	2.32193	2
ENSMUST00000078222	0.925699	0.00812639	0.066962	0	0.584963	0	1	0	1.22239	1.41504	1.35364	1	1.22239
ENSMUST00000000317	0.925699	0.00812639	0.066962	0	0.584963	0	1	0	1.22239	1.41504	1.35364	1	1.22239
ENSMUST00000170000	1.45232	0.00811624	0.066962	-1.80735	-2	-3.08746	-1.80735	-1.11548	-0.847997	0.222392	-0.530515	-1.24793	-0.152003
ENSMUST00000115616	1.27141	0.0081711	0.0672906	-2.05889	-3.16993	-2.32193	-3.64386	-2.90689	-1.77761	-1.11548	-1.5502	-1.58496	-1.71621
ENSMUST00000154236	-1.23008	0.00820952	0.067567	2.94753	2.45943	2.24793	2.45943	1.37851	1.32193	0.440573	1.79355	0.657112	1.12928
ENSMUST00000121564	0.341328	0.00822914	0.0676483	-0.125531	-0.0931094	0.192645	0.0588937	0	0.280108	0.36257	0.63743	0.211504	0.247928
ENSMUST00000059057	0.341328	0.00822914	0.0676483	-0.125531	-0.0931094	0.192645	0.0588937	0	0.280108	0.36257	0.63743	0.211504	0.247928
ENSMUST00000160834	1.42305	0.00825365	0.0678097	-0.584963	0.847997	0.192645	-0.652077	0	1	2.32193	1.80735	0.652077	1.1375
ENSMUST00000046754	0.330275	0.00826036	0.0678247	-1.60846	-1.68084	-1.79623	-1.64874	-1.6884	-1.32673	-1.15815	-1.43217	-1.26024	-1.59401
ENSMUST00000201880	0.456739	0.00829689	0.0680844	-2.47681	-2.27302	-2.21723	-2.60572	-2.27462	-1.88085	-1.62803	-1.93129	-1.85345	-2.27009
ENSMUST00000180152	-0.046277	0.00832321	0.0682601	0.397332	0.433426	0.411693	0.42308	0.386632	0.393896	0.381045	0.357809	0.347219	0.340808
ENSMUST00000105950	-0.0463237	0.00832956	0.068272	0.397332	0.43366	0.411693	0.42308	0.386632	0.393896	0.381045	0.357809	0.347219	0.340808
ENSMUST00000102486	-1.2443	0.00836251	0.0685016	-4.77259	-4.68182	-5.56071	-5.34577	-5.64386	-5.54338	-6.64746	-7.22159	-6.66635	-6.14749
ENSMUST00000020904	1.50265	0.00837526	0.0685656	-1.32193	-0.906891	-1.73697	-1.18442	-1.8365	0	-1	1	0.652077	-0.125531
ENSMUST00000105957	-0.046239	0.00838039	0.0685673	0.397142	0.433426	0.411693	0.42308	0.386632	0.393896	0.381045	0.357809	0.347219	0.340808
ENSMUST00000194543	0.356047	0.00852279	0.0696862	0.2824	0.314873	0.103093	0.352302	0.283793	0.389947	0.63743	0.571906	0.61471	0.902703
ENSMUST00000061350	1.88659	0.00853218	0.0696862	-2	-3.16993	-1	-1	-2.32193	0	0.415037	0.169925	0.678072	-1.32193
ENSMUST00000100013	1.88659	0.00853218	0.0696862	-2	-3.16993	-1	-1	-2.32193	0	0.415037	0.169925	0.678072	-1.32193
ENSMUST00000134683	1.87048	0.00855875	0.0698621	-5.78136	-4.26679	-3.96963	-4.8413	-6.22882	-2.5025	-4.08746	-3.1375	-2.86507	-3.14296
ENSMUST00000060738	0.168258	0.00862077	0.0702858	0.371367	0.514573	0.578862	0.527015	0.590016	0.665581	0.716207	0.750771	0.660514	0.63005
ENSMUST00000037850	0.796589	0.00861918	0.0702858	0.241008	-0.180572	-0.321928	-0.206451	0.584963	0.584963	1.41504	0.691878	0.823122	0.584963
ENSMUST00000144759	-1.73489	0.00868407	0.0707604	-0.415037	0.415037	-1.16993	-1.22239	0.736966	-2.16993	-2	-1.58496	-2.70044	-1.87447
ENSMUST00000097442	1.80852	0.00869493	0.0707883	-1.58496	-0.584963	-2.16993	0	-1.32193	-0.263034	0	0.736966	1.32193	1.58496
ENSMUST00000155364	0.316986	0.00869768	0.0707883	-1.58954	-1.63656	-1.7568	-1.6034	-1.70426	-1.28951	-1.16227	-1.42022	-1.25306	-1.58058
ENSMUST00000119269	1.60922	0.00870653	0.0708189	0.137504	0.652077	1.26303	0.777608	1.51457	1.58496	3.45943	2.80735	1.63227	2.90689
ENSMUST00000053917	2.3997	0.00871769	0.0708682	3.39232	2.32193	2.27302	1.8413	1.67807	4.73697	4.85798	3.79256	6.65821	3.45943
ENSMUST00000219577	1.58451	0.00874481	0.0710471	0.222392	0.192645	1	1.22239	0.459432	1.80735	3.58496	2.24793	1.44057	1.9386
ENSMUST00000072239	0.918635	0.00881507	0.0715761	1.16993	0.662965	0.807355	1.87447	1.12553	2.05889	1.73697	1.9386	2.62449	1.87447
ENSMUST00000025065	2.63399	0.00885596	0.0718662	-2	-2	0	-1	-1.58496	2	3	1.58496	-0.584963	0.584963
ENSMUST00000124745	1.35045	0.00888951	0.0720543	-0.234465	-0.559427	-0.353637	-1.2115	-0.214125	0.0524674	1.9542	0.827163	0.485427	0.859822
ENSMUST00000109113	0.664535	0.008887	0.0720543	-0.415037	0.192645	-0.584963	0.0780025	-0.137504	0.459432	0.584963	0.485427	0.547488	0.378512
ENSMUST00000091355	1.07446	0.00889649	0.0720688	-1.09954	0.378512	0.115477	-0.211504	-0.347923	0.954196	1.22239	0.961526	0.685891	0.383329
ENSMUST00000091641	0.963708	0.0089148	0.0721751	1.70044	2.70044	1.45943	1.87447	2.07039	3.16993	3.16993	3.32193	2.5025	2.45943
ENSMUST00000200452	-2.08071	0.00895396	0.0724078	2	0.415037	-0.584963	1.41504	0.736966	-1.58496	-1.32193	0.222392	-1.41504	-2.32193
ENSMUST00000106121	-2.08071	0.00895396	0.0724078	2	0.415037	-0.584963	1.41504	0.736966	-1.58496	-1.32193	0.222392	-1.41504	-2.32193
ENSMUST00000003219	1.8179	0.00896682	0.0724696	1.32193	0.485427	-0.893085	0.447459	-0.736966	1.58496	1.58496	2.32193	2.22239	2
ENSMUST00000113684	0.0521883	0.0089928	0.0726374	0.467126	0.525028	0.455666	0.475956	0.47076	0.5258	0.537468	0.542277	0.534868	0.515065
ENSMUST00000122819	0.597071	0.00900096	0.0726611	-1.22239	-1	-1	-1	-1.58496	-0.459432	-1	-0.584963	-0.192645	-0.584963
ENSMUST00000156898	0.533437	0.00914271	0.0737243	0.807355	0.736966	0.63743	0.247928	0.652077	1.41504	0.874469	1	1	1.45943
ENSMUST00000109392	1.47755	0.00914328	0.0737243	-5.42626	-4.39232	-5.55459	-4.42626	-4.78136	-4.72792	-2.70044	-3.20945	-3.34577	-3.20945
ENSMUST00000026013	2.45754	0.00922019	0.0743013	0	-0.321928	-1	-0.415037	0	3.32193	0	2.32193	2.32193	2.58496
ENSMUST00000045396	1.89837	0.00927493	0.0746992	-1	-0.321928	-2	-0.736966	-1.58496	1	0.584963	2	1	-0.736966
ENSMUST00000165720	2.04893	0.00929099	0.0747852	-1	-0.736966	-0.415037	-1.58496	0.169925	0.874469	2.58496	2	-0.222392	1.44057
ENSMUST00000018478	1.25221	0.00930196	0.0747869	-2.41504	-3.80735	-3.70044	-3	-4	-2.16993	-2	-2.32193	-2.58496	-1.58496
ENSMUST00000226282	1.25221	0.00930196	0.0747869	-2.41504	-3.80735	-3.70044	-3	-4	-2.16993	-2	-2.32193	-2.58496	-1.58496
ENSMUST00000222570	2.32169	0.00938677	0.075338	-1.19265	-2.87447	-0.628031	-2.05889	-2.36257	0.807355	1.58496	-0.485427	-1	1.58496
ENSMUST00000220895	2.32169	0.00938677	0.075338	-1.19265	-2.87447	-0.628031	-2.05889	-2.36257	0.807355	1.58496	-0.485427	-1	1.58496
ENSMUST00000237331	0.363788	0.00938237	0.075338	0.169925	0.237039	0.157541	0.0794345	0.444785	0.652077	0.36257	0.862496	0.50696	0.523562
ENSMUST00000108629	0.186399	0.00939431	0.0753551	0.184425	0.0395284	0.0544478	0.0848889	0.103093	0.321928	0.415037	0.263034	0.146841	0.251539
ENSMUST00000146865	1.4798	0.00941605	0.0754859	-2	-2.75489	-3.58496	-2.80735	-2	-0.514573	-0.584963	-1.96683	-1.87447	-0.807355
ENSMUST00000113753	1.89402	0.0094334	0.0755814	0.736966	0.222392	0	0.106915	-0.469485	3.70044	1.22239	2	1.76553	1.37851
ENSMUST00000105949	-0.0469633	0.00948102	0.0758318	0.409167	0.446958	0.422339	0.432884	0.397631	0.406422	0.390402	0.372029	0.355352	0.349957
ENSMUST00000142739	1.58733	0.00947976	0.0758318	-0.736966	-0.807355	-0.584963	-1.73697	-1	1.80735	1	-0.321928	0.584963	0
ENSMUST00000023444	0.952392	0.00947428	0.0758318	-1.44057	-1.87447	-2.11548	-2.58496	-1.37851	-0.678072	-0.807355	-0.628031	-1.44057	-1.078
ENSMUST00000106108	2.84056	0.00951822	0.0760419	-2	-3.45943	-2	-2.32193	-3.32193	-0.807355	2	-1.41504	-0.263034	1.58496
ENSMUST00000135003	2.84056	0.00951822	0.0760419	-2	-3.45943	-2	-2.32193	-3.32193	-0.807355	2	-1.41504	-0.263034	1.58496
ENSMUST00000112874	0.401544	0.0095352	0.0760474	-1	-0.917538	-0.943416	-0.807355	-1.34792	-0.807355	-0.415037	-0.621488	-0.695145	-0.469485
ENSMUST00000225148	0.196947	0.00954627	0.0760474	0.214125	0.140863	0.296982	0.247928	0.192645	0.280108	0.530515	0.426265	0.342888	0.4975
ENSMUST00000224667	0.196947	0.00954627	0.0760474	0.214125	0.140863	0.296982	0.247928	0.192645	0.280108	0.530515	0.426265	0.342888	0.4975
ENSMUST00000225153	0.196947	0.00954627	0.0760474	0.214125	0.140863	0.296982	0.247928	0.192645	0.280108	0.530515	0.426265	0.342888	0.4975
ENSMUST00000238831	0.196947	0.00954627	0.0760474	0.214125	0.140863	0.296982	0.247928	0.192645	0.280108	0.530515	0.426265	0.342888	0.4975
ENSMUST00000086674	1.09254	0.0095743	0.076205	0.584963	0.415037	0	-0.415037	0.222392	1.58496	0.807355	1.80735	1.58496	0.485427
ENSMUST00000034049	0.770083	0.00957702	0.076205	8.58465	7.44994	8.12871	8.07907	8.00646	8.57994	8.96723	8.7789	9.01681	8.75637
ENSMUST00000182047	1.92965	0.00958631	0.0762353	-1.32193	-3	-3.32193	-4.08746	-2.58496	-1	-1.80735	-1.19265	-0.289507	-0.378512
ENSMUST00000114498	2.12877	0.00959467	0.0762581	-2.58496	-1.32193	-1	-2.32193	-1	-1	1	0.415037	0	2
ENSMUST00000182958	1.59836	0.00961184	0.076351	-2.32193	-3.16993	-2	-1.80735	-3.32193	-1.58496	0.415037	-1	-1	-1.45943
ENSMUST00000212622	-1.07205	0.00962703	0.0764279	2.32193	1.58496	1.58496	2.70044	1.70044	1.32193	0.678072	1	1.36257	0.169925
ENSMUST00000160583	1.55581	0.00965672	0.0766199	2.32193	3.11548	2	3.36923	2.9542	3.75489	4.85798	3.90689	3.56071	5.45943
ENSMUST00000044195	2.20723	0.00967547	0.0767249	-2	0.584963	-2	-1.32193	-2	0.807355	1	0.584963	1.32193	0.584963
ENSMUST00000108630	0.196221	0.00970419	0.0769087	0.241008	0.0395284	0.0544478	0.129283	0.206451	0.395929	0.415037	0.263034	0.199309	0.378512
ENSMUST00000040718	1.9458	0.00988051	0.0782616	-2.41504	-2.32193	-2.41504	-4.24793	-4.24793	-1	-0.584963	-1.58496	-1.45943	-1.28951
ENSMUST00000002765	1.59674	0.00990302	0.0783951	-1.58496	-1	-2.32193	-1.58496	-1.58496	0	-1	0	-0.415037	1.32193
ENSMUST00000171182	1.70544	0.00992079	0.0784032	2.92057	3.16993	2.29278	2.79008	2.70044	4.55459	5.04439	4.75489	2.9386	5.10852
ENSMUST00000127664	0.65173	0.00992096	0.0784032	-1.42884	-0.943416	-0.768674	-1.10692	-1.31194	-0.847997	-0.176878	-0.374396	-0.77259	-0.129283
ENSMUST00000034458	0.65173	0.00992096	0.0784032	-1.42884	-0.943416	-0.768674	-1.10692	-1.31194	-0.847997	-0.176878	-0.374396	-0.77259	-0.129283
ENSMUST00000028767	1.77683	0.0100027	0.078905	-1.58496	-1	-2.32193	-0.807355	-2.58496	0	1	-1	1	-0.415037
ENSMUST00000030586	-0.702048	0.0100072	0.078905	1.58496	1.1375	1.11548	1.51457	1.52356	0.893085	0.36257	0.289507	1.19265	0.628031
ENSMUST00000020538	0.808013	0.0100016	0.078905	0.584963	0.736966	0.736966	0.807355	0.906891	2.16993	1.22239	1.16993	1.76553	1.48543
ENSMUST00000109551	0.808013	0.0100016	0.078905	0.584963	0.736966	0.736966	0.807355	0.906891	2.16993	1.22239	1.16993	1.76553	1.48543
ENSMUST00000073792	2.23389	0.0100191	0.0789543	0.584963	-0.415037	-0.222392	-0.263034	2.08746	4.24793	2.58496	1.32193	2.20163	2.58496
ENSMUST00000062492	0.273214	0.0100263	0.0789662	0.713696	0.584963	0.688056	0.813587	0.853159	1.16227	1	0.923379	0.813587	1.12029
ENSMUST00000023455	0.623154	0.0100436	0.0790581	-1.28011	-0.906891	-1.48543	-0.932886	-0.63743	-0.263034	-0.584963	-0.263034	-0.63743	-0.378512
ENSMUST00000107924	1.69947	0.0100837	0.0793287	-1.76553	-2.09954	-2.63227	-2.16993	-2.9542	-0.321928	0	-0.211504	-2.23704	-0.353637
ENSMUST00000223033	1.38966	0.010137	0.079703	-0.263034	0	-0.514573	-1.19265	-1.70044	0.847997	0.736966	1.35364	0.643856	-0.304855
ENSMUST00000091190	2.51133	0.0102066	0.0802043	-5.24793	-2	-2.45943	-2.44478	-3.06609	-0.836501	-0.514573	-0.452512	-0.857981	0
ENSMUST00000067137	1.86003	0.010213	0.0802094	0.736966	0.222392	0.169925	0.106915	-0.469485	3.70044	1.22239	2	1.76553	1.37851
ENSMUST00000020258	1.57402	0.0102518	0.0804687	0.222392	0.192645	1	1.22239	0.289507	1.80735	3.58496	2.24793	1.44057	1.71621
ENSMUST00000177768	1.19149	0.010304	0.0807877	1.1375	0	-0.378512	-0.387023	-0.0824622	1.53051	1.09954	1.76553	0.561879	1.28951
ENSMUST00000177978	1.19149	0.010304	0.0807877	1.1375	0	-0.378512	-0.387023	-0.0824622	1.53051	1.09954	1.76553	0.561879	1.28951
ENSMUST00000042675	1.81274	0.0103116	0.0808009	5.85798	3.53605	4.41504	4.71882	4.07039	5.97728	6.07682	7.76818	6.30986	5.52982
ENSMUST00000231307	1.47132	0.0103411	0.0809867	-3.24793	-2.45943	-2.70044	-4.16993	-2.70044	-1.19265	-1.22239	-0.917538	-2.66297	-1.926
ENSMUST00000201260	0.318627	0.0103478	0.0809933	0	0	0	0.169925	0.321928	0.36257	0.321928	0.685891	0.29956	0.415037
ENSMUST00000039333	2.12064	0.0103632	0.0810686	-2	-3	-3.32193	-4.32193	-3.80735	-1.41504	-1.58496	-0.584963	0.321928	-2.58496
ENSMUST00000204496	2.69107	0.0103788	0.0811452	0.321928	-1	-0.152003	-0.584963	-1.58496	0.263034	1	3.90689	2.70044	2.58496
ENSMUST00000038027	1.71397	0.0104075	0.0813237	6.97728	6.4337	7.19967	6.92415	7.01681	8.55842	7.19476	8.92333	8.79928	9.64566
ENSMUST00000143927	1.80576	0.010447	0.0815533	-2.58496	-2.16993	-3.80735	-4	-4.24793	-2.45943	-2	-1.32193	-1.58496	-0.415037
ENSMUST00000139297	-0.922942	0.0104486	0.0815533	0	-0.222392	-0.192645	-0.736966	-0.36257	-0.485427	-1.32193	-1.58496	-1	-1.73697
ENSMUST00000015712	0.624995	0.0104701	0.0816526	0.941106	0.971431	0.981384	0.926377	0.954196	1.67442	2.08246	1.35755	1.40952	1.37551
ENSMUST00000128764	1.55343	0.010479	0.0816526	5.57491	5.08746	4.43741	4.77761	5.89885	7.3837	6.82018	5.97728	7.60733	5.75489
ENSMUST00000005394	2.2248	0.0104745	0.0816526	-3.32193	-4	-1.58496	-1.152	-2.08746	0.321928	-0.584963	-0.906891	-0.115477	0.263034
ENSMUST00000024078	1.41454	0.0104981	0.0817561	0.443607	0.13245	0.726982	0.0230836	-0.148863	1.90182	2.88264	1.15024	1.09954	1.21573
ENSMUST00000237646	0.506565	0.0105109	0.0818097	1	0.263034	0.678072	0.584963	0.807355	1.32193	1	1.32193	1	1.22239
ENSMUST00000094081	-0.562756	0.0105483	0.0820549	0.584963	0.321928	0.321928	1	0.584963	0	0	0	0	0
ENSMUST00000075869	1.17364	0.0105861	0.0823029	-5.55459	-5.16993	-5.54689	-6.63904	-5.31159	-4.42626	-4.36257	-3.93411	-5.36923	-4.26167
ENSMUST00000138892	1.333	0.01062	0.082474	-0.234465	-0.559427	-0.353637	-1.2115	-0.214125	0	1.9542	0.827163	0.450661	0.859822
ENSMUST00000147642	1.333	0.01062	0.082474	-0.234465	-0.559427	-0.353637	-1.2115	-0.214125	0	1.9542	0.827163	0.450661	0.859822
ENSMUST00000169812	0.916993	0.0106361	0.0825533	-1	-1.58496	-0.415037	-1	-0.584963	0	0	0	0	0
ENSMUST00000153990	1.41662	0.0106566	0.0826657	-6.55459	-6.56986	-6.61471	-6.98868	-6	-5	-4.9542	-4	-5.87036	-5.82018
ENSMUST00000089565	-0.941564	0.0106692	0.0827178	1.80735	1.22239	1.41504	0.584963	0.678072	0	0	0.415037	0	0.584963
ENSMUST00000076169	1.78138	0.0106853	0.0827959	-1	-2.32193	0	-2	-2	1	0	0	-0.415037	1
ENSMUST00000046389	0.502915	0.0107217	0.0830322	0	0	0	-0.584963	-0.36257	0.415037	0.415037	0.321928	0.415037	0
ENSMUST00000026016	1.32505	0.0107301	0.0830505	-1.90689	-0.459432	-1.41504	-1.58496	-0.469485	0.347923	0.736966	0.584963	-0.169925	-0.710493
ENSMUST00000096753	1.0483	0.0107757	0.0833576	-0.321928	0	-1.22239	-0.321928	-0.530515	1.45943	0.321928	0.678072	0.192645	0.192645
ENSMUST00000106226	1.8878	0.0108058	0.0835436	1.41504	1.37851	0.847997	0.530515	1.19265	4.64386	3	2	2.45943	2.70044
ENSMUST00000052725	2.45626	0.0108236	0.0836344	-3	0.485427	0	-1	-0.736966	1	2	1.22239	2.58496	1.22239
ENSMUST00000182884	1.77177	0.0108607	0.0838745	2.26303	3.80735	3.45943	3.05063	3.18763	3.67243	4.49185	4.72792	6.14975	5.58496
ENSMUST00000032264	1.93932	0.0108877	0.0839437	-4.24793	-5	-3.58496	-2.58496	-4.9542	-2.80735	-2.08746	-2.62449	-2.37851	-0.777608
ENSMUST00000016138	0.135494	0.0108779	0.0839437	0.219313	0.31853	0.254573	0.338416	0.393145	0.485427	0.480626	0.343954	0.418953	0.472488
ENSMUST00000226232	1.77837	0.0108822	0.0839437	-2.58496	-1.80735	-1.9386	-3.80735	-1.36257	-1.22239	-1.19265	0.347923	-0.0824622	-0.459432
ENSMUST00000036497	1.44781	0.0109227	0.0841664	-2	-2.85798	-3.58496	-2.80735	-2	-0.652077	-0.584963	-1.96683	-2	-0.807355
ENSMUST00000226355	0.648609	0.0109432	0.0842781	-0.584963	-0.584963	-1.41504	-1	-0.938599	-0.440573	-0.152003	-0.270089	-0.169925	-0.247928
ENSMUST00000117506	1.75098	0.010975	0.0844293	-0.736966	0	-0.584963	0.584963	0	0.678072	1.58496	1	3.16993	1.58496
ENSMUST00000225850	1.13603	0.0109739	0.0844293	-3.66534	-4.14101	-4.006	-4.03747	-5.2437	-3.10434	-3.02748	-2.91886	-2.974	-3.3887
ENSMUST00000040820	1.74626	0.0110075	0.0846084	-2	-3.58496	-1.22239	-2.58496	-3.08746	-0.485427	-2	-0.584963	-0.415037	-0.263034
ENSMUST00000015501	0.712378	0.0110166	0.0846084	3.12928	3.9386	4.04439	3.54432	3.40599	4.39232	4.52356	3.97728	4.08746	4.64386
ENSMUST00000113824	0.712378	0.0110166	0.0846084	3.12928	3.9386	4.04439	3.54432	3.40599	4.39232	4.52356	3.97728	4.08746	4.64386
ENSMUST00000020343	1.65536	0.0110907	0.0851311	-0.584963	-0.341037	1.70044	-0.14439	0	1.078	1.67807	1.85798	2.29278	2
ENSMUST00000172233	2.41082	0.011114	0.0852154	1	-1.58496	1.58496	0	-0.807355	3.16993	1	2	3.16993	2.90689
ENSMUST00000018632	0.0347779	0.0111099	0.0852154	0.986771	0.993674	0.955359	0.969045	0.957728	1.02979	0.9875	1.00714	1.01502	0.997021
ENSMUST00000063694	-0.790623	0.0111777	0.0856096	1	1.13124	0.520832	0.0384741	0.736966	-0.146841	-0.0544478	-0.308122	-0.214125	0.197939
ENSMUST00000218428	1.59316	0.0111757	0.0856096	-1.58496	-1	-2.32193	-1.58496	-1.32193	-0.263034	0	0	1.41504	-1
ENSMUST00000100770	1.75604	0.0111869	0.085633	-4.24793	-2.80735	-4.39232	-3.16993	-5.16993	-2.32193	-2.16993	-1.53051	-2.73697	-2.24793
ENSMUST00000047815	-1.09709	0.0112385	0.0859332	0.584963	0.485427	-0.584963	-0.584963	0	-1.58496	-1	-1.58496	-1	-0.415037
ENSMUST00000108840	0.933199	0.0112369	0.0859332	-2.47805	-2.37851	-2.72247	-2.70044	-2.92057	-1.58496	-2.48543	-1.87447	-1.14439	-1.44478
ENSMUST00000166282	1.94285	0.0112832	0.0860877	0	-2	-2.80735	-1.58496	-1	0	0.847997	0.736966	0.736966	0
ENSMUST00000205796	1.29242	0.0112765	0.0860877	-0.584963	-1.58496	-2	-1	-2.32193	0	0	-0.222392	0	-0.807355
ENSMUST00000108160	0.319598	0.0112959	0.0860877	0.439285	0.800691	0.831877	0.88016	0.785495	0.968291	1.0614	1.18442	1.14886	0.972519
ENSMUST00000018989	0.319598	0.0112959	0.0860877	0.439285	0.800691	0.831877	0.88016	0.785495	0.968291	1.0614	1.18442	1.14886	0.972519
ENSMUST00000164945	0.319598	0.0112959	0.0860877	0.439285	0.800691	0.831877	0.88016	0.785495	0.968291	1.0614	1.18442	1.14886	0.972519
ENSMUST00000057115	1.13183	0.0112688	0.0860877	-3.66534	-4.14101	-4.006	-4.03747	-5.24793	-3.12433	-3.02748	-2.91886	-2.97924	-3.3887
ENSMUST00000029911	1.95693	0.0113235	0.0862511	-2	0.807355	-0.415037	-0.485427	0.192645	2.16993	0.415037	2.32193	1.16993	1.80735
ENSMUST00000166549	0.72502	0.0113811	0.0866423	0.180572	-0.125531	-0.115477	0.0824622	0.436099	1.51457	0.736966	0.584963	0.530515	0.716207
ENSMUST00000146973	0.00405351	0.0113935	0.0866892	0.000435005	0.00149287	0.000528411	0.000588655	0.000367612	0.00421096	0.00822989	0.00488598	0.00367456	0.00267874
ENSMUST00000005051	0.104796	0.0114076	0.0867013	-1.52693	-1.50762	-1.63133	-1.54235	-1.52782	-1.45783	-1.35352	-1.44771	-1.49328	-1.45975
ENSMUST00000209984	0.104796	0.0114076	0.0867013	-1.52693	-1.50762	-1.63133	-1.54235	-1.52782	-1.45783	-1.35352	-1.44771	-1.49328	-1.45975
ENSMUST00000026859	1.38815	0.0114258	0.0867785	-2.70044	-1.80735	-0.584963	-1.58496	-2	-0.321928	0	-0.415037	-1	0
ENSMUST00000123853	1.72423	0.0114345	0.0867785	-1.80735	-0.584963	-2	-0.321928	-2	-1	0.584963	0.584963	1.32193	0.415037
ENSMUST00000065629	1.43184	0.0114365	0.0867785	0	-0.192645	-0.415037	-1.58496	-1.45943	0.628031	0.788496	1.35364	1.05889	-0.321928
ENSMUST00000165709	0.992406	0.0114481	0.0868198	-0.584963	-1.26303	-0.807355	-1.80735	-0.862496	-0.847997	-0.222392	0.192645	0.321928	0.192645
ENSMUST00000223126	1.41266	0.0114592	0.0868559	-0.263034	0.169925	-0.736966	-1.41504	-1.58496	0.710493	0.736966	1.35364	0.736966	-0.304855
ENSMUST00000015391	2.12587	0.0114772	0.0869443	-3.45943	-1	-1	-2	-2	1	1.58496	-1	0	-0.415037
ENSMUST00000031697	0.259287	0.0114833	0.0869443	-0.387023	-0.450661	-0.671377	-0.63743	-0.383329	-0.148863	-0.367732	-0.267104	-0.321928	-0.127756
ENSMUST00000063905	1.42619	0.0115013	0.0870331	2	2.45943	2.80735	3	1.26303	4.70044	3.24793	4.16993	3.05063	3.49185
ENSMUST00000025490	1.72269	0.0115128	0.0870723	2.5025	0.137504	1.48543	0.415037	1.34792	3.32193	3.05889	3.58496	2	2.53605
ENSMUST00000015903	0.889345	0.0115263	0.0871275	-4.71882	-5.39232	-4.90689	-4.37504	-4.51096	-4.70044	-3.73697	-3.60881	-3.62449	-3.7866
ENSMUST00000043368	1.29018	0.0115326	0.0871277	-0.263034	-1.58496	-1.32193	-0.263034	0	0.584963	1	0	0.847997	0.584963
ENSMUST00000111432	0.935187	0.0115483	0.087199	0.0671142	0.293731	0.29956	-0.0395284	-0.537657	1.32193	0.0703893	0.968291	1.12553	1.27302
ENSMUST00000197722	-0.498655	0.0115598	0.0872378	1.58496	1.31762	1.18807	1.36565	1.87652	1.12063	1.21299	0.824428	0.923379	0.758111
ENSMUST00000030538	1.02577	0.01157	0.0872679	-1.49476	-1.67807	-2.45943	-0.956931	-1.7885	-0.29956	-0.289507	-1.11548	-0.415037	-1.12928
ENSMUST00000069000	1.59316	0.0115926	0.0872964	-0.415037	-1.58496	0	-0.321928	-1	0.584963	1	0	2.32193	0.736966
ENSMUST00000213396	1.59316	0.0115926	0.0872964	-0.415037	-1.58496	0	-0.321928	-1	0.584963	1	0	2.32193	0.736966
ENSMUST00000023774	0.8	0.0115881	0.0872964	-0.415037	0	0	0	0	1	1	0.584963	0	1
ENSMUST00000054547	1.76362	0.0116184	0.0874427	-4.16993	-2.70044	-4.39232	-3.16993	-5.12928	-2.24793	-2.16993	-1.41504	-2.66297	-2.24793
ENSMUST00000123234	1.02668	0.0116434	0.0875837	0	0	1	1	0	1.09954	1.80735	0.847997	1.67807	1.70044
ENSMUST00000026008	0.370179	0.011688	0.0878719	0.440573	0	0.263034	0	0.353637	0.628031	0.415037	0.5025	0.777608	0.584963
ENSMUST00000062802	0.236063	0.0117041	0.0879451	0.50696	0.770518	0.584963	0.817136	0.610053	0.825971	0.917538	0.830075	0.963474	0.932886
ENSMUST00000110189	-0.133041	0.0117175	0.0879509	0.324525	0.33985	0.369234	0.299054	0.312787	0.192645	0.289507	0.245112	0.137504	0.115477
ENSMUST00000110188	-0.133041	0.0117175	0.0879509	0.324525	0.33985	0.369234	0.299054	0.312787	0.192645	0.289507	0.245112	0.137504	0.115477
ENSMUST00000081551	1.95779	0.0117297	0.0879952	-0.736966	-0.736966	-0.415037	-1.58496	0.36257	0.874469	2.58496	2	-0.222392	1.44057
ENSMUST00000206026	1.7918	0.0118129	0.0885715	-1.32193	-0.807355	1	-1.26303	-1.11548	0.514573	1.22239	1.22239	1.16993	1.32193
ENSMUST00000034469	0.631232	0.0118435	0.0887532	0.083416	-0.0614005	0.143735	0.0384741	-0.135352	1.02857	0.874469	0.709221	0.437686	0.175087
ENSMUST00000030698	0.96981	0.0118983	0.0890794	-0.938599	-0.874469	-1.08746	-0.900464	-1.80735	0.4975	-0.807355	-0.552541	0	0.103093
ENSMUST00000009789	1.3791	0.0118999	0.0890794	1.078	0.547488	1.18057	0.956931	0.807355	2.58496	1.58496	3.45943	1.8365	2
ENSMUST00000033157	1.16459	0.0119314	0.0892675	1.05063	0.868755	1.27563	1.02857	1	1.68806	3	1.77761	1.82597	2.75489
ENSMUST00000191849	1.60434	0.0119781	0.089418	-8.01681	-7.97957	-6.69766	-7.66737	-7.43962	-5.68182	-4.8357	-5.72792	-6.26946	-7.26444
ENSMUST00000037607	1.31254	0.0119928	0.089418	-1.80735	-0.652077	-0.736966	-0.584963	-0.874469	0	-0.678072	1	0.584963	1
ENSMUST00000080933	1.31254	0.0119928	0.089418	-1.80735	-0.652077	-0.736966	-0.584963	-0.874469	0	-0.678072	1	0.584963	1
ENSMUST00000108183	1.31254	0.0119928	0.089418	-1.80735	-0.652077	-0.736966	-0.584963	-0.874469	0	-0.678072	1	0.584963	1
ENSMUST00000108184	1.31254	0.0119928	0.089418	-1.80735	-0.652077	-0.736966	-0.584963	-0.874469	0	-0.678072	1	0.584963	1
ENSMUST00000140076	1.49153	0.0119614	0.089418	0.222392	0.807355	-0.847997	0.263034	1.16993	2.66297	2.32193	1.58496	1.58496	0.917538
ENSMUST00000100012	1.75545	0.0119966	0.089418	-2.80735	-0.893085	-1.58496	-2.90689	-1.16993	-0.584963	-1	1	0	0
ENSMUST00000163582	0.0290183	0.0120153	0.0895093	0.126884	0.10257	0.0949965	0.0971182	0.116437	0.135655	0.152003	0.129063	0.149693	0.116683
ENSMUST00000089473	1.05743	0.012064	0.0898245	2	2	1	1	1	2.16993	1.80735	3	2.5025	2.80735
ENSMUST00000115578	2.17872	0.0120871	0.0899479	-3.24793	-4	-1.45943	-1.152	-2	0.321928	-0.584963	-0.906891	-0.0588937	0.263034
ENSMUST00000034048	1.93831	0.0121596	0.0903904	-0.736966	-2.16993	-2.58496	-2	-1.80735	-0.415037	1	0.584963	-1.58496	0.807355
ENSMUST00000164504	1.93831	0.0121596	0.0903904	-0.736966	-2.16993	-2.58496	-2	-1.80735	-0.415037	1	0.584963	-1.58496	0.807355
ENSMUST00000150545	1.71733	0.0121847	0.0904323	-5.64386	-4.97728	-3.96963	-5.04439	-6.14975	-3.87447	-3.39232	-2.14684	-3.29278	-4.49185
ENSMUST00000115615	1.31445	0.0121809	0.0904323	-2.16993	-3.24793	-2.14684	-3.80735	-3.02975	-1.8365	-1.22239	-1.58496	-1.46949	-1.71621
ENSMUST00000103075	1.34156	0.0121802	0.0904323	-0.263034	-0.222392	-1	-1.58496	-1	1.48543	1	-0.263034	0.415037	0
ENSMUST00000121820	0.909306	0.0122399	0.0907934	0	0	-0.584963	-0.584963	0.584963	0.866733	0.628031	0.921997	0.866733	0.678072
ENSMUST00000040421	0.728345	0.0123039	0.0912198	-1.34395	-1.81359	-1.89947	-1.09464	-1.6893	-0.839535	-0.943416	-0.243271	-0.896164	-1.27684
ENSMUST00000230280	-0.433162	0.0123115	0.0912272	-2	-1.70044	-2.16993	-1.58496	-2	-2.22239	-2.32193	-2.58496	-2.16993	-2.32193
ENSMUST00000029738	1.15732	0.0123301	0.0913164	0.584963	1.41504	2	1.41504	1.11548	2.80735	1.58496	2.58496	3.16993	2.16993
ENSMUST00000239432	0.053934	0.0123429	0.0913446	-1.0221	-0.952073	-0.975955	-0.999156	-0.975049	-0.937264	-0.956689	-0.951646	-0.91598	-0.893085
ENSMUST00000210297	-0.876693	0.0123471	0.0913446	1	1	2	1.80735	1.26303	1	0	0.736966	0.628031	0.321928
ENSMUST00000077879	0.308798	0.0123737	0.09149	0	0	0	0	0	0.263034	0.169925	0.263034	0.263034	0.584963
ENSMUST00000038210	0.90238	0.0123799	0.09149	0	0	0.584963	1	1	1	1.87447	1.22239	1.41504	1.58496
ENSMUST00000038705	0.406118	0.01239	0.0915158	0.169925	0.125531	0	0	0.321928	0.36257	0.321928	0.584963	0.893085	0.485427
ENSMUST00000060762	-1.28495	0.0124063	0.0915875	2	2.58496	1.58496	1.32193	0.70044	0	0.415037	0.289507	0.70044	0.36257
ENSMUST00000114133	1.49715	0.0124411	0.0917963	-0.736966	0	-0.415037	-1.41504	0.847997	1.22239	1.32193	1.73697	0.485427	1
ENSMUST00000048209	0.103668	0.0124667	0.0918384	-1.51039	-1.49831	-1.62436	-1.53632	-1.52024	-1.44955	-1.34674	-1.436	-1.48335	-1.45564
ENSMUST00000210815	0.103668	0.0124667	0.0918384	-1.51039	-1.49831	-1.62436	-1.53632	-1.52024	-1.44955	-1.34674	-1.436	-1.48335	-1.45564
ENSMUST00000034960	0.566415	0.0124601	0.0918384	0.169925	0.0780025	0.678072	-0.0824622	0.473931	0.549339	0.725825	1.14684	0.98388	0.74366
ENSMUST00000126353	0.929874	0.012512	0.0921233	0.695145	0.263034	0.415037	1.42321	1.16439	1.58496	1.63227	1.24393	1.77052	2.37851
ENSMUST00000074339	0.229752	0.0125491	0.0921537	0.160465	0.447459	0.222392	0.321928	0.251539	0.415037	0.678072	0.459432	0.415037	0.584963
ENSMUST00000163530	0.229752	0.0125491	0.0921537	0.160465	0.447459	0.222392	0.321928	0.251539	0.415037	0.678072	0.459432	0.415037	0.584963
ENSMUST00000029752	0.229752	0.0125491	0.0921537	0.160465	0.447459	0.222392	0.321928	0.251539	0.415037	0.678072	0.459432	0.415037	0.584963
ENSMUST00000031388	0.705161	0.0125492	0.0921537	-1.41504	-1.22239	-1.32193	-1.26303	-1.90689	-0.584963	-1.1375	-1.11548	-0.263034	-0.5025
ENSMUST00000037480	1.90142	0.0125339	0.0921537	-2.32193	-2.58496	-1.80735	-3.45943	-3.16993	-1.32193	-1	-0.321928	-2	0.807355
ENSMUST00000169266	0.919783	0.0125652	0.0922225	-3.16993	-3.16993	-3.45943	-2.45943	-2.45943	-2.41504	-1.32193	-1.87447	-2.39232	-2.11548
ENSMUST00000110856	1.91629	0.0125983	0.092416	-1.80735	-1.37851	-2.5025	0.36257	-0.893085	1	0	0.777608	0	1.58496
ENSMUST00000095950	1.45171	0.0126104	0.0924566	-1.41504	-1.32193	-1.22239	-1.32193	-1.80735	0.584963	-1	-0.415037	1	0
ENSMUST00000062067	0.122425	0.0126409	0.0926208	0.356694	0.337035	0.317482	0.302184	0.415037	0.459432	0.572579	0.390459	0.429988	0.488101
ENSMUST00000024042	0.368776	0.0126462	0.0926208	0	0.222392	0.137504	0.415037	0.115477	0.807355	0.415037	0.289507	0.584963	0.63743
ENSMUST00000033720	0.816236	0.0126558	0.0926428	1.79355	1.80735	2.41504	1.18057	2.08246	2.20163	2.52356	2.96963	2.85798	2.80735
ENSMUST00000021574	-0.803754	0.012664	0.0926536	0.921997	2	1.80735	1.85415	1.47573	0.882643	1.35755	0.405992	0.716207	0.678072
ENSMUST00000185644	-1.6827	0.0127465	0.0931106	0	-1.58496	-1	0.584963	-0.321928	-3.08746	-2	-2.16993	-2.58496	-0.893085
ENSMUST00000179065	-1.6827	0.0127465	0.0931106	0	-1.58496	-1	0.584963	-0.321928	-3.08746	-2	-2.16993	-2.58496	-0.893085
ENSMUST00000238061	0.343159	0.0127373	0.0931106	0.209453	0.289507	0.157541	0.0794345	0.434403	0.652077	0.36257	0.862496	0.485427	0.523562
ENSMUST00000019723	1.0354	0.0127609	0.0931175	1.58496	1.36257	0.906891	1.08746	1.078	1.37851	3	2.24793	2.1375	2.43296
ENSMUST00000237950	0.22444	0.0127548	0.0931175	-1.28951	-1.32971	-1.14439	-1.33442	-1.50007	-1.13124	-1.19265	-1	-1.05247	-1.09954
ENSMUST00000115621	1.29426	0.0128135	0.0932967	-2.16993	-3.24793	-2.14684	-3.80735	-3.02975	-1.8365	-1.22239	-1.58496	-1.50901	-1.77761
ENSMUST00000117766	1.43169	0.0128324	0.0932967	2.80735	1.80735	0.847997	2.70044	2	3.16993	2.80735	3.70044	3.32193	4.32193
ENSMUST00000036437	1.43169	0.0128324	0.0932967	2.80735	1.80735	0.847997	2.70044	2	3.16993	2.80735	3.70044	3.32193	4.32193
ENSMUST00000038521	0.205495	0.012819	0.0932967	0.241008	0.0395284	0.0544478	0.0848889	0.152003	0.395929	0.415037	0.263034	0.146841	0.378512
ENSMUST00000061209	-1.63764	0.012821	0.0932967	1.32193	2.32193	1.80735	0.584963	3	-0.321928	-0.415037	0.263034	0.321928	1
ENSMUST00000037930	0.52601	0.0128117	0.0932967	0	0	0.584963	0	0	0.36257	0.70044	1	0.736966	0.415037
ENSMUST00000226111	0.497085	0.0128041	0.0932967	0	0.584963	0	0	0	0.584963	1	0.584963	0.485427	0.415037
ENSMUST00000100337	2.27768	0.0128767	0.0935699	-3.16993	-3.45943	-1	-4.32193	-3.85798	-0.263034	-0.807355	-0.777608	-1.76553	-0.807355
ENSMUST00000029769	1.49611	0.0129717	0.0942108	1.87447	2.80735	3	2.47805	3.85798	3.45943	5.24793	4.12928	4.90689	3.75489
ENSMUST00000109896	0.554236	0.0129921	0.0942605	-1	-1	-1	-1	-1	-0.736966	0	-0.584963	-0.584963	-0.321928
ENSMUST00000167595	1.53799	0.012987	0.0942605	0.0588937	-0.736966	0.263034	0.270089	-0.353637	0.83399	2.64386	0.378512	1.75002	1.58496
ENSMUST00000108078	2.32587	0.0130101	0.0943417	0	-2.32193	-3.16993	-2.58496	-1	0.415037	0.584963	1.1375	0.415037	0
ENSMUST00000099078	1.44678	0.0130506	0.0945862	-0.485427	0.321928	-1.22239	0.628031	0.652077	1.58496	1	1.41504	1.848	1.28011
ENSMUST00000053024	0.811414	0.0130593	0.0946003	-0.321928	-0.40439	-0.0801703	-0.807355	-0.274175	0.874469	0.459432	-0.0365259	-0.0310269	0.902703
ENSMUST00000071423	1.93259	0.0130784	0.0946888	0	0.584963	0.584963	0	1	1	1.58496	3.24793	3.58496	2.41504
ENSMUST00000034464	1.7734	0.0130863	0.094697	-3.45943	-2.70044	-1.87447	-4.16993	-1.90689	-1.24101	-1.5025	0.0995357	-1.06413	-1.53605
ENSMUST00000023854	1.61185	0.0131049	0.0947575	-7.2384	-6.59495	-6.99624	-7.95128	-8.91289	-5.90087	-5.57635	-6.44956	-5.53557	-6.17215
ENSMUST00000114773	1.6165	0.0131151	0.0947575	-7.19476	-6.5597	-6.95807	-7.90388	-8.87958	-5.84862	-5.55897	-6.38198	-5.49923	-6.1247
ENSMUST00000114772	1.6165	0.0131151	0.0947575	-7.19476	-6.5597	-6.95807	-7.90388	-8.87958	-5.84862	-5.55897	-6.38198	-5.49923	-6.1247
ENSMUST00000065074	1.81855	0.0131491	0.0948551	0.192645	-1	-0.263034	0	1.58496	1	1.58496	2	1.70044	3.32193
ENSMUST00000046542	1.81855	0.0131491	0.0948551	0.192645	-1	-0.263034	0	1.58496	1	1.58496	2	1.70044	3.32193
ENSMUST00000161726	1.81855	0.0131491	0.0948551	0.192645	-1	-0.263034	0	1.58496	1	1.58496	2	1.70044	3.32193
ENSMUST00000080085	0.444358	0.0132126	0.0950173	-0.584963	-0.415037	-0.415037	-0.584963	-0.652077	0	0	-0.485427	-0.137504	0.192645
ENSMUST00000106729	1.11603	0.0131826	0.0950173	-1	-0.584963	-2.16993	-1.16993	-1.80735	-0.321928	-0.321928	-0.415037	-0.415037	0.321928
ENSMUST00000145596	2.07616	0.0132088	0.0950173	0	1.37851	2.80735	0	0.584963	3.32193	2.80735	2.32193	3	3.70044
ENSMUST00000020653	0.19776	0.0131968	0.0950173	-1.35845	-1.26961	-1.25654	-1.30944	-1.26303	-1.152	-1.16559	-1.06461	-0.910502	-1.17557
ENSMUST00000024888	0.692859	0.013211	0.0950173	0.640458	0.964376	1.18442	1	0.942285	1.55552	1.74723	1.57116	2.20945	1.11247
ENSMUST00000024889	0.692859	0.013211	0.0950173	0.640458	0.964376	1.18442	1	0.942285	1.55552	1.74723	1.57116	2.20945	1.11247
ENSMUST00000040603	1.28691	0.0132454	0.0951859	4.66297	5.08746	6.07325	5.224	5.86419	6.41785	6.26679	7.75489	6.90689	6
ENSMUST00000159899	1.30674	0.0132497	0.0951859	-1	0.169925	0.736966	-0.788496	-0.36257	0.106915	1.22239	1.11548	1.19265	1.65208
ENSMUST00000067476	1.59114	0.0133256	0.0956556	-2.58496	-3.16993	-3.70044	-2.5025	-2.64386	-0.530515	-2	-1.70044	-0.192645	-2.22239
ENSMUST00000068714	1.60141	0.0133289	0.0956556	-1.80735	0	-1.16993	-0.222392	-1.22239	1.58496	-0.584963	0.415037	1.16993	1
ENSMUST00000022102	-0.581738	0.0133661	0.0958735	-0.540568	-1.20163	-1.078	-1	-0.807355	-1.1375	-1.73697	-1.45943	-1.29546	-1.90689
ENSMUST00000098098	1.95463	0.0134139	0.0960179	-1	-2.32193	-2.32193	-1.80735	-2.32193	0	0	0	-1.58496	1.58496
ENSMUST00000102934	1.95463	0.0134139	0.0960179	-1	-2.32193	-2.32193	-1.80735	-2.32193	0	0	0	-1.58496	1.58496
ENSMUST00000045793	1.95463	0.0134139	0.0960179	-1	-2.32193	-2.32193	-1.80735	-2.32193	0	0	0	-1.58496	1.58496
ENSMUST00000025081	-1.06364	0.0133962	0.0960179	-0.584963	0.540568	0.378512	-0.70044	0	-1.58496	-1.41504	-1	-0.321928	-1.36257
ENSMUST00000096639	1.42865	0.0134657	0.0963387	-3.16993	-2.16993	-3.45943	-1.87447	-1.80735	-1.22239	-1	0	-1.41504	-1.70044
ENSMUST00000168428	1.56459	0.013494	0.0963958	2.94753	3.05889	2.10434	2.73697	2.63227	4.32193	4.80735	4.45943	2.73697	4.97728
ENSMUST00000166859	1.56459	0.013494	0.0963958	2.94753	3.05889	2.10434	2.73697	2.63227	4.32193	4.80735	4.45943	2.73697	4.97728
ENSMUST00000018744	1.90739	0.0134944	0.0963958	0.485427	0.736966	0	1	-0.415037	1.41504	2.32193	2.90689	1	3.70044
ENSMUST00000109699	-0.436087	0.0135103	0.0964593	-0.736966	-1.18442	-1	-1.35364	-1.11548	-1.36257	-1.45943	-1.41504	-1.45943	-1.87447
ENSMUST00000149431	0.0808559	0.0135282	0.096538	-0.393407	-0.400784	-0.455195	-0.497906	-0.428843	-0.349584	-0.368387	-0.290947	-0.385654	-0.377283
ENSMUST00000101087	1.16325	0.0135458	0.0966136	-1.09954	-1.39232	-2.08746	-2.67807	-1.50901	-0.485427	-0.485427	-0.688056	-0.706269	-0.584963
ENSMUST00000037776	0.860189	0.0135622	0.0966811	-0.938599	-1.34395	-0.612977	-0.95109	-1.07039	-0.152003	0.584963	0.0524674	-0.351472	-0.750022
ENSMUST00000027071	2.06813	0.0136626	0.0970932	-0.180572	-0.415037	-0.280108	0.222392	-0.0671142	3.24793	0.321928	2.32193	1.29546	2.43296
ENSMUST00000050580	0.0611784	0.0136886	0.0970932	0.242104	0.256166	0.277908	0.314766	0.247634	0.312125	0.356792	0.369415	0.303099	0.303038
ENSMUST00000071169	2.55173	0.0136408	0.0970932	0	-2.32193	-1	-3.45943	-2.58496	-1	1.58496	1.80735	0	1
ENSMUST00000038893	2.55173	0.0136408	0.0970932	0	-2.32193	-1	-3.45943	-2.58496	-1	1.58496	1.80735	0	1
ENSMUST00000204188	0.48647	0.0137108	0.0970932	-1.89482	-2.09433	-2.53051	-1.93161	-2.00654	-1.66297	-1.58496	-1.4975	-1.32895	-1.95109
ENSMUST00000203220	0.48647	0.0137108	0.0970932	-1.89482	-2.09433	-2.53051	-1.93161	-2.00654	-1.66297	-1.58496	-1.4975	-1.32895	-1.95109
ENSMUST00000114459	0.48647	0.0137108	0.0970932	-1.89482	-2.09433	-2.53051	-1.93161	-2.00654	-1.66297	-1.58496	-1.4975	-1.32895	-1.95109
ENSMUST00000110354	0.880915	0.0137066	0.0970932	-0.289507	-0.5025	-0.777608	-1.37851	-1.39232	0.0641303	-0.321928	0.222392	0	0.0995357
ENSMUST00000110352	0.880915	0.0137066	0.0970932	-0.289507	-0.5025	-0.777608	-1.37851	-1.39232	0.0641303	-0.321928	0.222392	0	0.0995357
ENSMUST00000110351	0.880915	0.0137066	0.0970932	-0.289507	-0.5025	-0.777608	-1.37851	-1.39232	0.0641303	-0.321928	0.222392	0	0.0995357
ENSMUST00000110356	0.880915	0.0137066	0.0970932	-0.289507	-0.5025	-0.777608	-1.37851	-1.39232	0.0641303	-0.321928	0.222392	0	0.0995357
ENSMUST00000094693	0.880915	0.0137066	0.0970932	-0.289507	-0.5025	-0.777608	-1.37851	-1.39232	0.0641303	-0.321928	0.222392	0	0.0995357
ENSMUST00000114976	1.98733	0.0136454	0.0970932	-1	0	-1	-1	-1.22239	1.32193	0	0	2.58496	1.80735
ENSMUST00000002625	1.59325	0.0137644	0.0973866	-3.58496	-5.08746	-3.90689	-4	-3.08746	-2.08746	-3.45943	-1.89308	-2.9386	-1.32193
ENSMUST00000121469	2.40067	0.0137733	0.0973866	-5.70044	-4.2854	-2.848	-5.55459	-6.02237	-1.32193	-2.20163	-1.85415	-4.02975	-3
ENSMUST00000085814	0.792792	0.0137707	0.0973866	0.485427	-0.547488	0.371969	0.563901	0.321928	0.552541	1.09954	1.20645	0.947533	1.35364
ENSMUST00000113627	-1.09837	0.0138529	0.0978998	0.584963	2	1.58496	2	1	1	0	0	0.415037	0.263034
ENSMUST00000033749	0.850237	0.0138631	0.097922	1.41504	1.41504	2.16993	1	1	1.73697	2.32193	2.16993	2.70044	2.32193
ENSMUST00000031654	1.5288	0.0139054	0.0981499	5.04439	4.82018	5.84549	6.29462	5.89885	7.73471	6.72792	5.76155	7.67948	7.64386
ENSMUST00000078053	1.84483	0.0139095	0.0981499	-4.08746	-4	-4.16993	-4.45943	-2.70044	-3.24793	-1.90689	-0.530515	-1.70044	-2.80735
ENSMUST00000102478	-0.419372	0.0139225	0.0981921	0	0	0	0	0	-0.807355	-0.321928	-0.289507	-0.415037	-0.263034
ENSMUST00000192698	0.331026	0.0140194	0.098725	0.485427	0	0.14439	0.321928	0.36257	0.691878	0.415037	0.652077	0.547488	0.662965
ENSMUST00000070681	1.85495	0.0140171	0.098725	-4.45943	-4.32193	-2.32193	-3.16993	-2.32193	-1.32193	-0.169925	-1.848	-2.08746	-1.89308
ENSMUST00000119341	0.741047	0.0140121	0.098725	-1.12338	-0.584963	-0.2824	-1.26679	-0.968291	-0.0347654	0.0931094	0.306103	-0.399607	-0.485427
ENSMUST00000201556	0.309237	0.0140536	0.0988657	-0.784271	-1.04182	-0.807355	-1.02857	-0.906891	-0.695145	-0.678072	-0.29956	-0.612977	-0.736966
ENSMUST00000166791	1.70879	0.0140486	0.0988657	-1.32193	-0.807355	1	-1.26303	-1.11548	0.514573	0.807355	1.22239	1.16993	1.32193
ENSMUST00000041357	0.161609	0.0140844	0.0990328	0	0.176878	0	0.165059	0	0.285402	0.192645	0.180572	0.215729	0.275634
ENSMUST00000145167	2.35098	0.0141041	0.0991212	-2.58496	-0.584963	0.584963	-2.58496	-1	2	1	1	1.58496	0
ENSMUST00000212571	0.895373	0.0141388	0.0993143	-3.2854	-2.37851	-3.04439	-2.70044	-2.92057	-1.93289	-2.80735	-2	-1.58496	-1.52725
ENSMUST00000140769	0.944933	0.0141606	0.0993673	0.0671142	0.392317	0.289507	0	-0.447459	1.4021	0.0703893	1	1.18442	1.36923
ENSMUST00000216658	1.0966	0.014158	0.0993673	-2.16993	-3	-2.45943	-1.848	-3	-2.32193	-1.58496	-1.08746	-0.777608	-1.22239
ENSMUST00000172818	0.684731	0.0142018	0.099606	0.640458	0.964376	1.18442	1	0.942285	1.55552	1.74723	1.53051	2.20945	1.11247
ENSMUST00000118557	0.953537	0.0142333	0.0997766	0.917538	0.347923	0.807355	1.16993	0.559427	1.90689	2	1.44057	0.900464	2.32193
ENSMUST00000086153	1.04449	0.0142451	0.0998091	-1.45943	-1.848	-0.917538	-2.58496	-1.71621	-0.847997	-1	-0.652077	-0.125531	-0.678072
ENSMUST00000172828	-1.85163	0.0142922	0.100088	0.152003	0.584963	1.05889	0.192645	-0.662965	-0.308122	-3.12928	-1.89616	-1.71272	-0.886343
ENSMUST00000211932	-0.908065	0.0143591	0.100506	-0.485427	-0.355095	0	0.431716	-0.106915	-1.05889	-1.09954	-0.173332	-1.11548	-1.60881
ENSMUST00000113607	1.32957	0.014368	0.100518	0.459432	1.58496	0.137504	1.67807	1.80735	2.22239	3.16993	2.32193	2.11548	2.48543
ENSMUST00000051867	1.13523	0.0144303	0.100903	4	3.45943	4.39232	3.08746	3	4.2854	4.08746	5.39232	4.70044	5.14975
ENSMUST00000046191	1.68165	0.0144407	0.100919	1	1.32193	0.36257	0.736966	0	2.90689	2	1.41504	3.80735	1.70044
ENSMUST00000233818	0.0898395	0.014447	0.100919	-0.894781	-1.01776	-0.957772	-0.947533	-0.989053	-0.847101	-0.814697	-0.935363	-0.884983	-0.875553
ENSMUST00000040213	1.25984	0.0144953	0.101205	1	1	0	0.736966	0	2.32193	0.584963	1.80735	2.32193	2
ENSMUST00000034204	1.78245	0.0145152	0.101293	0.807355	0.514573	0.847997	1.67807	1.67807	2.70044	3.58496	4.16993	2.52356	1.45943
ENSMUST00000028087	1.32073	0.0145279	0.101329	0.289507	0.192645	0.106915	-0.131245	0.321928	1.45943	1.35364	2.48543	1.66985	0.415037
ENSMUST00000088896	1.59423	0.0145349	0.101329	-2.80735	-2.75489	-2.87447	-1	-1.9386	-1.73697	-1.22239	-0.459432	-0.347923	0.36257
ENSMUST00000026818	0.856745	0.0145611	0.101359	-0.415037	-0.436099	-0.628031	-0.0671142	-0.523562	0.584963	0	-0.0995357	1.11548	0.612977
ENSMUST00000020078	0.817306	0.0145587	0.101359	1.85798	1.39232	1.03747	1.16227	1.45251	1.76081	2.03953	1.79518	2.62803	2.76553
ENSMUST00000238939	0.817306	0.0145587	0.101359	1.85798	1.39232	1.03747	1.16227	1.45251	1.76081	2.03953	1.79518	2.62803	2.76553
ENSMUST00000029367	1.63073	0.0145935	0.101483	-1	-0.584963	-0.584963	0	-0.584963	1.32193	1.58496	0.584963	-0.263034	2.16993
ENSMUST00000165576	1.64895	0.0145871	0.101483	-1	-1.58496	-1	-1.37851	-3.32193	0.415037	0.584963	-0.678072	0	-0.36257
[truncated: 12,112 more rows]

## Sheet: Cell
logFC	P.Value	feature	A10_1	A10_2	A10_3	A17_1	A17_2	A17_3
1.17559	2.99082e-05	ENSMUST00000121052	-3.11548	-3	-3	-1.80735	-1.90689	-1.87447
1.17559	2.99082e-05	ENSMUST00000106498	-3.11548	-3	-3	-1.80735	-1.90689	-1.87447
1.17559	2.99082e-05	ENSMUST00000106496	-3.11548	-3	-3	-1.80735	-1.90689	-1.87447
0.330146	0.000377886	ENSMUST00000139853	-1.23879	-1.21681	-1.18903	-0.925999	-0.862496	-0.865699
-1.7183	0.000998182	ENSMUST00000235960	1.71621	1.24793	1.32193	-0.321928	-0.459432	-0.0874628
0.225355	0.00106302	ENSMUST00000228767	-0.797956	-0.740757	-0.77259	-0.50696	-0.572579	-0.555698
0.335475	0.00162677	ENSMUST00000115577	0	0	0	0.321928	0.321928	0.36257
0.335475	0.00162677	ENSMUST00000115579	0	0	0	0.321928	0.321928	0.36257
0.335475	0.00162677	ENSMUST00000126151	0	0	0	0.321928	0.321928	0.36257
0.792357	0.00172465	ENSMUST00000076431	-0.862496	-1	-0.736966	0	-0.222392	0
1.22965	0.00280736	ENSMUST00000020885	-4.10852	-3.8413	-3.62449	-2.80735	-2.66297	-2.41504
0.681857	0.00296583	ENSMUST00000033121	-1.32193	-1.39232	-1.32193	-0.584963	-0.777608	-0.628031
0.570323	0.00315787	ENSMUST00000204436	-2.65208	-2.64386	-2.80735	-2	-2.16993	-2.22239
0.570323	0.00315787	ENSMUST00000168700	-2.65208	-2.64386	-2.80735	-2	-2.16993	-2.22239
0.570323	0.00315787	ENSMUST00000080949	-2.65208	-2.64386	-2.80735	-2	-2.16993	-2.22239
-0.302297	0.00419074	ENSMUST00000058136	0.263034	0.321928	0.321928	0	0	0
-0.721166	0.00449567	ENSMUST00000054462	1	1	1.22239	0.321928	0.415037	0.321928
-2.36562	0.00457915	ENSMUST00000122222	1.41504	1.87447	1.32193	-1	-0.263034	-1.22239
-2.32467	0.00473553	ENSMUST00000067689	2.45943	3	3.32193	0.807355	1	0
-0.818953	0.00493492	ENSMUST00000037190	1.58496	1.22239	1.41504	0.584963	0.415037	0.765535
0.396752	0.00498458	ENSMUST00000207395	-0.616671	-0.628031	-0.514573	-0.192645	-0.169925	-0.206451
-0.608453	0.00509559	ENSMUST00000128530	0.436099	0.540568	0.415037	0	-0.241008	-0.192645
-0.435368	0.00514076	ENSMUST00000237955	0.540568	0.36257	0.485427	0	0	0.0824622
-2.10856	0.00576254	ENSMUST00000048263	1.45943	0.736966	0.485427	-1.58496	-0.736966	-1.32193
-0.49768	0.00686186	ENSMUST00000164047	0.662965	0.584963	0.415037	0	0	0.169925
-0.257457	0.00690453	ENSMUST00000033012	0.347923	0.36257	0.251539	0	0.125531	0.0641303
-0.206628	0.00725764	ENSMUST00000234496	-1.38651	-1.40956	-1.31637	-1.58496	-1.5979	-1.54946
-0.182904	0.00729825	ENSMUST00000091967	-1.38502	-1.44746	-1.36026	-1.60145	-1.61005	-1.52995
-0.211599	0.00745196	ENSMUST00000021993	0.970854	0.952694	0.890376	0.788496	0.707819	0.68281
0.378615	0.0081935	ENSMUST00000207376	-0.436099	-0.584963	-0.459432	-0.192645	-0.152003	0
-1.02421	0.00822318	ENSMUST00000226906	-1.33342	-1.12029	-1.43296	-2.08746	-2.26303	-2.60881
-0.392812	0.00837945	ENSMUST00000002655	0.169925	0.106915	0	-0.415037	-0.280108	-0.206451
-1.57356	0.00857491	ENSMUST00000141158	1.73697	1.16993	1.58496	-0.321928	-0.321928	0.415037
-1.99517	0.00889849	ENSMUST00000119430	-0.906891	-1.73697	-1	-2.58496	-3.58496	-3.45943
3.05301	0.00913568	ENSMUST00000026892	-2.80735	-3.32193	-1.80735	1	0.736966	-0.514573
-0.510832	0.00920929	ENSMUST00000222375	0.0848889	0.115477	-0.14439	-0.485427	-0.387023	-0.604071
0.117769	0.00922073	ENSMUST00000100551	0.106915	0.152003	0.120294	0.263034	0.263034	0.206451
-0.846856	0.00943547	ENSMUST00000013338	-0.652077	-0.321928	-0.222392	-1	-1.32193	-1.41504
-0.48846	0.00968867	ENSMUST00000071430	0.432959	0.447459	0.584963	0	0	0
-1.16764	0.00979936	ENSMUST00000197859	4.6865	4.36457	4.32193	3	3.23266	3.63743
-1.33324	0.00991756	ENSMUST00000058578	3.54432	3.52356	2.9542	1.90689	1.70044	2.41504
1.1823	0.0100755	ENSMUST00000098320	1	1.58496	1	2.58496	2.45943	2.08746
0.900724	0.0102777	ENSMUST00000100864	-0.788496	-0.796467	-1.22239	-0.192645	0.0874628	0
-0.605306	0.01039	ENSMUST00000037290	0.893085	1.22239	1.11548	0.415037	0.584963	0.415037
-0.278671	0.0106206	ENSMUST00000106033	0.807355	0.807355	0.801454	0.469485	0.544321	0.566347
-0.278671	0.0106206	ENSMUST00000167493	0.807355	0.807355	0.801454	0.469485	0.544321	0.566347
-0.28117	0.0114012	ENSMUST00000235599	-0.231326	-0.211504	-0.321928	-0.514573	-0.628031	-0.465664
0.515665	0.0115179	ENSMUST00000033290	0.485427	0.289507	0.415037	0.736966	1	1
-0.15279	0.0115388	ENSMUST00000119579	0.338169	0.394279	0.321928	0.222392	0.146841	0.226771
0.785381	0.0115723	ENSMUST00000144585	-1	-0.584963	-0.678072	0	0.263034	-0.169925
0.755005	0.011788	ENSMUST00000024572	0.530515	0.415037	0.807355	1.58496	1.16993	1.26303
-0.122487	0.0130497	ENSMUST00000094434	0.82852	0.811298	0.879706	0.704176	0.69105	0.756836
-0.42182	0.0130872	ENSMUST00000235295	0.540568	0.321928	0.485427	0	0	0.0824622
0.466053	0.0143224	ENSMUST00000040964	0.222392	0.125531	0.106915	0.584963	0.5025	0.765535
0.622856	0.0144405	ENSMUST00000169020	0.745427	0.438121	0.796467	1.28011	1.16993	1.39855
0.787523	0.0145253	ENSMUST00000026519	0	0.222392	0	1	1	0.584963
0.787523	0.0145253	ENSMUST00000225186	0	0.222392	0	1	1	0.584963
0.787523	0.0145253	ENSMUST00000224312	0	0.222392	0	1	1	0.584963
1.33333	0.0145936	ENSMUST00000001520	0.321928	1	1	2	2.32193	2
-0.263605	0.0151931	ENSMUST00000210314	0.807355	0.807355	0.784271	0.469485	0.544321	0.594361
-0.579977	0.0153444	ENSMUST00000032185	-1.02333	-0.795642	-1.16665	-1.58496	-1.45066	-1.68993
0.117584	0.0153547	ENSMUST00000105973	1.19619	1.20645	1.1481	1.26303	1.3388	1.30166
-0.740797	0.0155382	ENSMUST00000213683	1.80735	1.41504	1.58496	1	0.584963	1
0.808844	0.0159546	ENSMUST00000239395	0.321928	0	0.514573	1	1.26303	1
-0.224396	0.0160845	ENSMUST00000008032	0.332575	0.29956	0.192645	0	0.0874628	0.0641303
-0.211075	0.0165119	ENSMUST00000025239	-1.41504	-1.40407	-1.3586	-1.56828	-1.67807	-1.56457
-0.398324	0.0172538	ENSMUST00000039048	0.5025	0.289507	0.485427	0	0	0.0824622
-0.398324	0.0172538	ENSMUST00000235837	0.5025	0.289507	0.485427	0	0	0.0824622
0.671431	0.0175536	ENSMUST00000212990	1.23704	1.55943	1.12029	2.11548	2	1.81558
0.671431	0.0175536	ENSMUST00000238997	1.23704	1.55943	1.12029	2.11548	2	1.81558
0.671431	0.0175536	ENSMUST00000163837	1.23704	1.55943	1.12029	2.11548	2	1.81558
0.671431	0.0175536	ENSMUST00000019382	1.23704	1.55943	1.12029	2.11548	2	1.81558
0.671431	0.0175536	ENSMUST00000165740	1.23704	1.55943	1.12029	2.11548	2	1.81558
-0.327641	0.0176898	ENSMUST00000112862	0.338802	0.280108	0.251539	-0.152003	0	0.0395284
0.697703	0.0178729	ENSMUST00000175778	-1	-0.584963	-0.678072	0	0	-0.169925
-0.821298	0.0180658	ENSMUST00000236978	2.48543	2.80735	2.24793	1.58496	1.58496	1.90689
0.302297	0.0184497	ENSMUST00000107874	-0.36257	-0.222392	-0.321928	0	0	0
0.440643	0.0186411	ENSMUST00000170382	0.263034	0	0	0.415037	0.584963	0.584963
0.440643	0.0186411	ENSMUST00000203958	0.263034	0	0	0.415037	0.584963	0.584963
0.36437	0.0187931	ENSMUST00000062804	0	0	0	0.415037	0.415037	0.263034
-1.56251	0.0190885	ENSMUST00000228748	2.52356	2.87447	1.87447	0.584963	1	1
-1.56251	0.0190885	ENSMUST00000227458	2.52356	2.87447	1.87447	0.584963	1	1
-0.986453	0.0196331	ENSMUST00000085851	1.22239	1	0.736966	0	0	0
-0.445957	0.0198482	ENSMUST00000018143	0.584963	0.63743	0.378512	0.263034	0	0
0.902406	0.0201192	ENSMUST00000039280	0.222392	0.584963	0.807355	1.32193	1.58496	1.41504
1.03092	0.0202535	ENSMUST00000207406	-1.80735	-2	-1.70044	-1	-0.415037	-1
-0.592536	0.020359	ENSMUST00000120041	0.584963	1	0.736966	0	0.222392	0.321928
-0.592536	0.020359	ENSMUST00000122358	0.584963	1	0.736966	0	0.222392	0.321928
-0.471679	0.0209209	ENSMUST00000199033	0.415037	0.736966	0.485427	0	0	0.222392
-0.28457	0.0214922	ENSMUST00000237306	0.652077	0.784271	0.584963	0.321928	0.430634	0.415037
-0.541868	0.0215248	ENSMUST00000079961	0.514573	0.847997	0.584963	0	0.321928	0
-0.300691	0.0215784	ENSMUST00000044355	0.353637	0.36257	0.530515	0	0.152003	0.192645
-0.578989	0.0223344	ENSMUST00000239462	0.736966	0.584963	1	0.321928	0	0.263034
-0.918296	0.0223349	ENSMUST00000080316	0.584963	0.584963	1	0	-0.584963	0
-0.620884	0.0225506	ENSMUST00000172733	1.71621	1.50901	1.95936	1	1	1.32193
-0.657701	0.0225734	ENSMUST00000002452	1.49476	1.53605	1.22239	0.514573	1	0.765535
-0.0693851	0.0230987	ENSMUST00000212129	-0.069902	-0.0921498	-0.117184	-0.15078	-0.167351	-0.16926
-0.248476	0.0233508	ENSMUST00000111205	-0.321928	-0.378512	-0.5025	-0.584963	-0.70044	-0.662965
-0.248476	0.0233508	ENSMUST00000071677	-0.321928	-0.378512	-0.5025	-0.584963	-0.70044	-0.662965
-1.30814	0.0233612	ENSMUST00000222588	-0.160465	0.347923	0.777608	-1.22239	-1	-0.736966
-1.30814	0.0233612	ENSMUST00000223206	-0.160465	0.347923	0.777608	-1.22239	-1	-0.736966
1.46411	0.0235062	ENSMUST00000033463	-0.169925	-0.847997	-1.22239	1	0.415037	0.736966
0.844275	0.0235178	ENSMUST00000073080	-1.54432	-1	-1.47393	-0.36257	-0.63743	-0.485427
0.58282	0.0235822	ENSMUST00000107029	-0.678072	-0.584963	-1	0	-0.192645	-0.321928
0.672665	0.0237033	ENSMUST00000119527	-2.94753	-3.23266	-3.21501	-2.39232	-2.73697	-2.24793
1.02346	0.0241752	ENSMUST00000018295	-0.847997	-1.22239	-1.58496	0	-0.584963	0
0.371437	0.0243796	ENSMUST00000207282	-0.436099	-0.662965	-0.459432	-0.192645	-0.152003	-0.0995357
0.371437	0.0243796	ENSMUST00000059145	-0.436099	-0.662965	-0.459432	-0.192645	-0.152003	-0.0995357
0.371437	0.0243796	ENSMUST00000033141	-0.436099	-0.662965	-0.459432	-0.192645	-0.152003	-0.0995357
-0.700046	0.024388	ENSMUST00000025729	-1.51457	-1.32193	-1	-1.80735	-2.22239	-1.90689
-0.326033	0.0250442	ENSMUST00000059080	1.1375	1.35614	1.25873	0.788496	1	0.985786
0.753719	0.02509	ENSMUST00000119341	0.0740006	-0.0874628	-0.485427	0.807355	0.485427	0.469485
-0.430727	0.0251373	ENSMUST00000121937	0.584963	0.514573	0.736966	0	0.222392	0.321928
-0.565441	0.0258722	ENSMUST00000236963	0.584963	0.736966	1	0	0.263034	0.36257
0.101979	0.0266209	ENSMUST00000020238	0.208317	0.231947	0.283793	0.36257	0.304855	0.36257
-0.0925109	0.0268209	ENSMUST00000235730	0.31034	0.366128	0.321928	0.201634	0.247928	0.271302
-0.346881	0.0269837	ENSMUST00000178404	-0.222392	-0.321928	-0.485427	-0.584963	-0.807355	-0.678072
-0.346881	0.0269837	ENSMUST00000178615	-0.222392	-0.321928	-0.485427	-0.584963	-0.807355	-0.678072
0.506844	0.0271441	ENSMUST00000132676	-2.48543	-2.41504	-2.11548	-2	-1.80735	-1.68806
0.701096	0.0272507	ENSMUST00000037865	-0.321928	0	-0.152003	0.321928	0.847997	0.459432
0.284808	0.0275509	ENSMUST00000103015	-0.169925	-0.169925	-0.321928	0	0	0.192645
-0.935785	0.0277018	ENSMUST00000093110	-1.19265	-1.41504	-1.16993	-2	-2.58496	-2
0.999109	0.0280402	ENSMUST00000199754	-1.1375	-1.80735	-1.73697	-0.584963	-0.192645	-0.906891
-0.678137	0.0280995	ENSMUST00000024078	-0.103093	0.415037	0.192645	-0.485427	-0.392317	-0.652077
0.555525	0.0281123	ENSMUST00000047760	0.263034	0.485427	0.584963	1	1	1
0.555525	0.0281123	ENSMUST00000052727	0.263034	0.485427	0.584963	1	1	1
-0.938756	0.0282865	ENSMUST00000094657	-1.42884	-1.43296	-1.32193	-2	-2.41504	-2.58496
0.504858	0.0288043	ENSMUST00000106233	-0.678072	-0.36257	-0.736966	0	0	-0.263034
-0.526179	0.0288919	ENSMUST00000197407	0.222392	0	0	-0.415037	-0.263034	-0.678072
-0.526179	0.0288919	ENSMUST00000068825	0.222392	0	0	-0.415037	-0.263034	-0.678072
0.215874	0.0293945	ENSMUST00000106004	0.795986	0.954676	0.935294	1.1822	1.05184	1.09954
0.215874	0.0293945	ENSMUST00000106003	0.795986	0.954676	0.935294	1.1822	1.05184	1.09954
0.191382	0.0296305	ENSMUST00000084721	0.436099	0.526069	0.371969	0.584963	0.63743	0.685891
0.191382	0.0296305	ENSMUST00000167256	0.436099	0.526069	0.371969	0.584963	0.63743	0.685891
-0.612167	0.0297418	ENSMUST00000022815	0.847997	0.736966	1	0	0.263034	0.485427
-0.389003	0.0300944	ENSMUST00000113116	-1.41504	-1.58496	-1.45943	-2	-1.70044	-1.926
0.624501	0.0301847	ENSMUST00000117675	-2.92057	-3.1375	-3.19265	-2.39232	-2.73697	-2.24793
0.624501	0.0301847	ENSMUST00000148835	-2.92057	-3.1375	-3.19265	-2.39232	-2.73697	-2.24793
-1.52832	0.0302943	ENSMUST00000151788	1	1	0	-1	-0.584963	-1
0.317095	0.0303433	ENSMUST00000055390	-0.736966	-0.652077	-0.584963	-0.415037	-0.192645	-0.415037
-0.203617	0.0306679	ENSMUST00000044111	0.192645	0.29956	0.263034	0	0	0.14439
0.173607	0.0307665	ENSMUST00000114191	1.08854	1.08342	0.979822	1.21299	1.29698	1.16262
0.173607	0.0307665	ENSMUST00000023608	1.08854	1.08342	0.979822	1.21299	1.29698	1.16262
0.673687	0.0308121	ENSMUST00000116279	-1.04182	-0.584963	-1.06413	-0.222392	0	-0.447459
-0.298	0.0308934	ENSMUST00000032559	-0.173332	0.0356239	0.0317089	-0.415037	-0.36257	-0.222392
-0.298	0.0308934	ENSMUST00000108468	-0.173332	0.0356239	0.0317089	-0.415037	-0.36257	-0.222392
-0.912322	0.030913	ENSMUST00000020856	-0.263034	0.415037	0	-0.736966	-1	-0.847997
0.912322	0.0309306	ENSMUST00000020204	-1.58496	-1	-1.41504	0	-0.584963	-0.678072
0.888741	0.0310089	ENSMUST00000159899	-0.70044	0	-0.169925	0.736966	0.321928	0.736966
-0.50869	0.031069	ENSMUST00000057525	0.678072	0.36257	0.485427	0	0	0
-0.60483	0.0312893	ENSMUST00000166123	0.0848889	0.241008	0.247928	-0.263034	-0.29956	-0.678072
0.573395	0.0315546	ENSMUST00000114925	0.387023	0.106915	0.169925	1	0.847997	0.536053
0.573395	0.0315546	ENSMUST00000118059	0.387023	0.106915	0.169925	1	0.847997	0.536053
0.0676418	0.0315628	ENSMUST00000170810	0.633707	0.655736	0.663572	0.724366	0.688641	0.742933
0.336074	0.0316508	ENSMUST00000008024	-0.137504	0	-0.222392	0.192645	0.36257	0.0931094
-0.566813	0.0319817	ENSMUST00000025444	0.378512	0.584963	0.736966	0	0	0
-1.11114	0.0320399	ENSMUST00000017090	0.106915	-0.415037	-0.321928	-1.80735	-1.26303	-0.893085
1.05458	0.032058	ENSMUST00000025270	-0.347923	-0.847997	-1.22239	0.584963	0	0.160465
1.54795	0.0322427	ENSMUST00000112618	-1	0.263034	-0.415037	0.584963	1.58496	1.32193
1.54795	0.0322427	ENSMUST00000028167	-1	0.263034	-0.415037	0.584963	1.58496	1.32193
1.54795	0.0322427	ENSMUST00000169687	-1	0.263034	-0.415037	0.584963	1.58496	1.32193
1.13947	0.0322799	ENSMUST00000187407	-3.35755	-3.52356	-2.73697	-1.80735	-1.80735	-2.58496
1.04821	0.0323516	ENSMUST00000234148	-0.347923	-0.754888	-1.22239	0.584963	0	0.234465
0.903527	0.0326024	ENSMUST00000045970	-5.36632	-5.93074	-5.62936	-5.16993	-4.48113	-4.56478
0.172734	0.033323	ENSMUST00000082122	-0.192645	-0.0931094	-0.106915	0	0.125531	0
-0.424473	0.0337287	ENSMUST00000023217	0.494765	0.691878	0.830075	0.169925	0.263034	0.31034
0.153982	0.0339951	ENSMUST00000114193	1.16146	1.12481	1.12374	1.3505	1.28951	1.23195
-0.355546	0.0340535	ENSMUST00000048393	0.36257	0.540568	0.263034	0	0	0.0995357
0.699845	0.0341553	ENSMUST00000113198	-0.807355	-0.777608	-1	0	0	-0.485427
0.699845	0.0341553	ENSMUST00000113201	-0.807355	-0.777608	-1	0	0	-0.485427
-0.954518	0.0341941	ENSMUST00000017572	3.15754	3.71621	3.05889	2.58496	1.91427	2.56986
-0.237504	0.0343569	ENSMUST00000129691	-0.321928	-0.485427	-0.5025	-0.584963	-0.70044	-0.736966
-0.237504	0.0343569	ENSMUST00000085984	-0.321928	-0.485427	-0.5025	-0.584963	-0.70044	-0.736966
-0.352195	0.0343627	ENSMUST00000027122	0.530515	0.485427	0.263034	0	0	0.222392
1.96299	0.0344438	ENSMUST00000208222	-1.32193	-2.41504	-2	-0.584963	1	-0.263034
-0.619628	0.0345147	ENSMUST00000222388	0.129283	0.241008	0.247928	-0.263034	-0.29956	-0.678072
0.992427	0.0350753	ENSMUST00000071233	-1.80735	-1.16993	-1	0	-0.415037	-0.584963
0.992427	0.0350753	ENSMUST00000171238	-1.80735	-1.16993	-1	0	-0.415037	-0.584963
1.81473	0.0355452	ENSMUST00000075448	2.1375	0.847997	1.848	2.80735	3.22239	4.24793
1.81473	0.0355452	ENSMUST00000107062	2.1375	0.847997	1.848	2.80735	3.22239	4.24793
1.81473	0.0355452	ENSMUST00000052018	2.1375	0.847997	1.848	2.80735	3.22239	4.24793
1.81473	0.0355452	ENSMUST00000107057	2.1375	0.847997	1.848	2.80735	3.22239	4.24793
1.81473	0.0355452	ENSMUST00000092532	2.1375	0.847997	1.848	2.80735	3.22239	4.24793
0.18374	0.03558	ENSMUST00000190594	0.436099	0.526069	0.371969	0.584963	0.63743	0.662965
-0.0932121	0.0356733	ENSMUST00000026986	0.341037	0.341037	0.275634	0.263034	0.222392	0.192645
-1.55255	0.0356797	ENSMUST00000223703	-1.37851	-0.415037	-0.263034	-2.80735	-1.58496	-2.32193
-0.680093	0.0359911	ENSMUST00000148088	0.652077	0.807355	1.22239	0	0.263034	0.378512
0.693871	0.0361989	ENSMUST00000105520	0.485427	0.847997	0.584963	1	1.58496	1.41504
1.384	0.0364312	ENSMUST00000059914	0.807355	-0.321928	0.584963	1.22239	2	2
1.384	0.0364312	ENSMUST00000108307	0.807355	-0.321928	0.584963	1.22239	2	2
0.189707	0.036465	ENSMUST00000033606	-0.321928	-0.308122	-0.206451	0	-0.106915	-0.160465
-0.265176	0.0365595	ENSMUST00000114551	-0.152003	0	-0.192645	-0.415037	-0.36257	-0.36257
-0.622003	0.0367914	ENSMUST00000174024	1.76553	1.47393	1.22239	0.736966	0.788496	1.07039
0.60959	0.0369483	ENSMUST00000166075	-3.35755	-2.88264	-3.32193	-2.48543	-2.44057	-2.80735
0.403132	0.0373256	ENSMUST00000163492	-1.40808	-1.09803	-1.34314	-0.750022	-0.83399	-1.05585
0.403132	0.0373256	ENSMUST00000171847	-1.40808	-1.09803	-1.34314	-0.750022	-0.83399	-1.05585
-1.31221	0.0375455	ENSMUST00000058011	-1	-0.415037	-1.37851	-2.80735	-1.70044	-2.22239
-0.139303	0.0383583	ENSMUST00000238095	0.137504	0.247928	0.145851	0	0.0721498	0.0412227
-0.698595	0.038385	ENSMUST00000021082	1.12553	1	1.58496	0.485427	0.736966	0.392317
0.678385	0.0383873	ENSMUST00000102550	-1.04182	-0.584963	-1.12553	-0.222392	0	-0.494765
0.368341	0.038948	ENSMUST00000064889	-1.37638	-1.08746	-1.3489	-0.817136	-0.83399	-1.05658
0.368341	0.038948	ENSMUST00000097317	-1.37638	-1.08746	-1.3489	-0.817136	-0.83399	-1.05658
0.368341	0.038948	ENSMUST00000051574	-1.37638	-1.08746	-1.3489	-0.817136	-0.83399	-1.05658
0.541433	0.0395698	ENSMUST00000117507	1.19265	1.10434	0.925999	1.45943	1.49476	1.89308
0.352965	0.0398233	ENSMUST00000033431	-0.415037	-0.321928	-0.584963	0	0	-0.263034
0.352965	0.0398233	ENSMUST00000134257	-0.415037	-0.321928	-0.584963	0	0	-0.263034
0.352965	0.0398233	ENSMUST00000114936	-0.415037	-0.321928	-0.584963	0	0	-0.263034
0.352965	0.0398233	ENSMUST00000177710	-0.415037	-0.321928	-0.584963	0	0	-0.263034
0.37544	0.0400417	ENSMUST00000167692	-1.38702	-1.08746	-1.35954	-0.817136	-0.83399	-1.05658
-1.08556	0.0400748	ENSMUST00000027478	4.47573	5.30378	4.45943	3.39232	3.5025	4.08746
0.18194	0.0400822	ENSMUST00000115342	0.838249	0.975752	0.830075	1	1.078	1.11189
0.397548	0.0404431	ENSMUST00000039608	0.321928	0.222392	0	0.415037	0.736966	0.584963
-2.01206	0.0405957	ENSMUST00000028552	1.58496	1.32193	0.321928	0	-1	-1.80735
0.495142	0.0405963	ENSMUST00000115233	0	0	0	0.485427	0.678072	0.321928
0.555596	0.0407401	ENSMUST00000050029	-1.54749	-1.1375	-1.16993	-0.847997	-0.874469	-0.465664
0.97872	0.0408549	ENSMUST00000013220	-2.56478	-2.45943	-1.87447	-0.830075	-1.58496	-1.54749
0.961588	0.041385	ENSMUST00000005064	0.125531	0.469485	0.192645	1.58496	1.32193	0.765535
0.236437	0.0414278	ENSMUST00000025642	-0.719892	-0.612977	-0.514573	-0.415037	-0.447459	-0.275634
-1.80146	0.0418262	ENSMUST00000024857	-1.76553	-1.66297	-1.58496	-3	-4.24793	-3.16993
-0.135886	0.0419667	ENSMUST00000020665	0.192645	0.0995357	0.115477	0	0	0
0.229735	0.0424036	ENSMUST00000143343	-0.485427	-0.63743	-0.459432	-0.321928	-0.192645	-0.378512
0.229735	0.0424036	ENSMUST00000066027	-0.485427	-0.63743	-0.459432	-0.321928	-0.192645	-0.378512
-0.506181	0.0424071	ENSMUST00000102992	-0.459432	-0.137504	-0.584963	-1	-1	-0.70044
0.403522	0.0426891	ENSMUST00000006470	0.222392	0	0	0.263034	0.584963	0.584963
0.403522	0.0426891	ENSMUST00000108154	0.222392	0	0	0.263034	0.584963	0.584963
1.6432	0.0427933	ENSMUST00000090726	-2	-1	-1	1	0.415037	-0.485427
0.805012	0.0432731	ENSMUST00000171460	-1	-1.58496	-1	0	-0.584963	-0.584963
0.805012	0.0432731	ENSMUST00000065499	-1	-1.58496	-1	0	-0.584963	-0.584963
0.226794	0.044031	ENSMUST00000030795	-1.58496	-1.47393	-1.66297	-1.32193	-1.37851	-1.34104
-0.0778934	0.0441209	ENSMUST00000003643	0.536667	0.570579	0.5115	0.449186	0.434507	0.501373
0.340907	0.0441756	ENSMUST00000090686	0	0	0	0.415037	0.415037	0.192645
0.590276	0.0443803	ENSMUST00000035748	-0.485427	-0.70044	-1	0	0	-0.415037
0.590276	0.0443803	ENSMUST00000113197	-0.485427	-0.70044	-1	0	0	-0.415037
0.590276	0.0443803	ENSMUST00000051256	-0.485427	-0.70044	-1	0	0	-0.415037
1.30334	0.044476	ENSMUST00000119251	-3.52356	-2.73697	-2.73697	-2	-1	-2.08746
-0.356955	0.0452474	ENSMUST00000027414	0.584963	0.321928	0.289507	0	0	0.125531
1.22985	0.0452563	ENSMUST00000005798	-4.2854	-3.45943	-3.16993	-2.16993	-2.80735	-2.24793
0.421011	0.0454738	ENSMUST00000000193	0	0	0	0.415037	0.263034	0.584963
-0.17912	0.0455805	ENSMUST00000029266	-0.584963	-0.662965	-0.75336	-0.836501	-0.910733	-0.791413
-0.380172	0.0456955	ENSMUST00000005406	-2.70044	-2.5025	-2.67807	-3.05889	-2.80735	-3.15528
0.70851	0.0465009	ENSMUST00000032373	0.321928	0	0.652077	1.32193	0.777608	1
-0.477653	0.0469462	ENSMUST00000019067	0.584963	0.584963	0.584963	0	0	0.321928
0.59515	0.0469472	ENSMUST00000044277	-1.07039	-0.954196	-1.152	-0.263034	-0.765535	-0.36257
-0.329424	0.0474924	ENSMUST00000191997	0.347923	0.63743	0.395929	0	0.241008	0.152003
-0.329424	0.0474924	ENSMUST00000193987	0.347923	0.63743	0.395929	0	0.241008	0.152003
0.289561	0.0475719	ENSMUST00000004072	1.13993	1.09433	0.904422	1.47393	1.30666	1.22677
0.289561	0.0475719	ENSMUST00000229183	1.13993	1.09433	0.904422	1.47393	1.30666	1.22677
0.978879	0.0476251	ENSMUST00000034522	1.09954	0.652077	0.678072	1.58496	2.32193	1.45943
-1.00441	0.0477704	ENSMUST00000200086	-1.89308	-1.85798	-1.08746	-2.58496	-2.45943	-2.80735
-0.429012	0.0481757	ENSMUST00000008021	-0.527932	-0.50696	-0.321928	-0.643856	-1	-1
-0.590276	0.0484026	ENSMUST00000214640	0.70044	0.678072	1.16993	0	0.36257	0.415037
0.174465	0.0485488	ENSMUST00000020002	-0.106915	-0.137504	-0.0565835	0	0.0588937	0.163499
0.319338	0.0488043	ENSMUST00000109641	0.917538	0.822002	1.10692	1.29546	1.30256	1.20645
-0.92712	0.048821	ENSMUST00000028295	0.584963	0.874469	0.584963	0	-0.736966	0
0.896682	0.0491665	ENSMUST00000010189	-2	-2.45943	-1.87447	-0.736966	-1.32193	-1.58496
-0.205557	0.0492303	ENSMUST00000106301	0.201634	0.125531	0.289507	0	0	0
0.869228	0.0492601	ENSMUST00000113430	0.584963	0.807355	0.807355	2	1.58496	1.22239
1.5344	0.0499997	ENSMUST00000033805	0.777608	-0.415037	-0.321928	1.32193	2.32193	1
-1.65043	0.0501419	ENSMUST00000023312	0.807355	1	-0.485427	-0.584963	-1.45943	-1.58496
-1.32029	0.0502439	ENSMUST00000174391	2.63227	2.36923	2.80735	1.58496	0.584963	1.67807
0.607563	0.0504155	ENSMUST00000030158	1	1.52356	1.12553	1.87447	2.05889	1.53842
0.224552	0.0505129	ENSMUST00000125776	-0.304855	-0.36257	-0.192645	0	0	-0.186413
2.10731	0.0510101	ENSMUST00000030475	-1.58496	-0.584963	-0.736966	0	2	1.41504
0.549622	0.0513353	ENSMUST00000109568	1.71621	1.35147	1.66742	2.39232	1.85415	2.1375
0.549622	0.0513353	ENSMUST00000070782	1.71621	1.35147	1.66742	2.39232	1.85415	2.1375
-0.977629	0.0514424	ENSMUST00000231910	2.80735	2	2	1	1.73697	1.1375
-0.160437	0.0514799	ENSMUST00000214962	1.14086	1.23947	1.10154	1.08246	0.968973	0.949119
-0.332442	0.0519849	ENSMUST00000150324	0.485427	0.289507	0.222392	0	0	0
-1.48374	0.052055	ENSMUST00000146722	1.58496	1.58496	0.321928	0	-0.736966	-0.222392
-1.48374	0.052055	ENSMUST00000035350	1.58496	1.58496	0.321928	0	-0.736966	-0.222392
1.03229	0.0523316	ENSMUST00000102993	-2.26303	-3.05889	-2.1375	-1.58496	-1.19265	-1.58496
1.62208	0.0523987	ENSMUST00000112978	0.777608	-0.678072	-0.321928	1.32193	2.32193	1
1.15435	0.0525698	ENSMUST00000116234	-3.65535	-4.45943	-3.41504	-2.90689	-2.1375	-3.02237
-1.07241	0.0526154	ENSMUST00000069221	2.9542	2.67807	2.39232	1.80735	1	2
-0.241172	0.0526454	ENSMUST00000006626	0.814444	1.03395	0.847997	0.719892	0.552541	0.70044
-0.0905265	0.0532619	ENSMUST00000023116	-0.155795	-0.191048	-0.152003	-0.215729	-0.250543	-0.304153
-0.814728	0.0535452	ENSMUST00000170075	1.41504	1	1.32193	0	0.807355	0.485427
0.174331	0.0536261	ENSMUST00000110896	0.366128	0.197037	0.321928	0.485427	0.514573	0.408085
-0.744149	0.0536518	ENSMUST00000133601	-1.1375	-0.584963	-0.893085	-1.58496	-2	-1.26303
1.31979	0.0537652	ENSMUST00000023805	-0.485427	-0.415037	0.485427	1.32193	0.485427	1.73697
1.07713	0.0540161	ENSMUST00000169938	-0.222392	-0.716207	-0.485427	1	0.807355	0
1.616	0.0540341	ENSMUST00000044454	-0.678072	-0.415037	-1.58496	1.58496	0.584963	0
1.23454	0.0541554	ENSMUST00000107409	-3.75489	-3.77259	-3.85798	-2	-3.04439	-2.63743
0.269191	0.0546037	ENSMUST00000034881	1	0.985203	1.10188	1.20163	1.45066	1.24236
-0.172734	0.0551492	ENSMUST00000021611	0.192645	0.29956	0.125531	0	0	0.0995357
-0.0788393	0.0551748	ENSMUST00000075477	-0.2824	-0.333126	-0.257158	-0.369234	-0.402098	-0.33787
0.473821	0.0551987	ENSMUST00000108279	-0.514573	-0.514573	-0.807355	0	0	-0.415037
0.861654	0.055469	ENSMUST00000236561	-1	-1	-1.32193	0	0	-0.736966
-0.9932	0.0558534	ENSMUST00000154232	1.38702	1.44057	0.736966	0.36257	0.584963	-0.36257
-0.512631	0.056039	ENSMUST00000026595	0.485427	0.736966	1	0	0.321928	0.36257
-0.512631	0.056039	ENSMUST00000079896	0.485427	0.736966	1	0	0.321928	0.36257
-0.419906	0.0561406	ENSMUST00000199089	1.02554	1.15433	0.736966	0.415037	0.713696	0.528379
-0.271858	0.0563387	ENSMUST00000235620	0.289507	0.263034	0.485427	0	0.222392	0
-0.271858	0.0563387	ENSMUST00000223683	0.289507	0.263034	0.485427	0	0.222392	0
-0.336302	0.0564694	ENSMUST00000026154	-0.341037	-0.180572	0	-0.584963	-0.415037	-0.530515
-0.133156	0.0565542	ENSMUST00000013737	0.64689	0.520832	0.53842	0.465664	0.383329	0.457682
-0.133156	0.0565542	ENSMUST00000111318	0.64689	0.520832	0.53842	0.465664	0.383329	0.457682
1.00952	0.056794	ENSMUST00000030738	1.926	1.41504	2.41504	2.80735	2.58496	3.39232
-0.178713	0.0568652	ENSMUST00000210106	-1.06711	-1.10871	-0.933402	-1.15687	-1.28226	-1.20623
-0.869274	0.0569258	ENSMUST00000032898	2.39232	1.66297	2.11548	1.58496	0.736966	1.24101
0.366105	0.057244	ENSMUST00000058906	0.559427	0.623437	0.714598	1.152	0.796467	1.04731
-0.217175	0.0574276	ENSMUST00000120714	1.10852	0.974909	1.11103	0.862496	0.95109	0.729352
0.502479	0.0574395	ENSMUST00000085992	-1.23704	-1.58496	-1.32193	-0.678072	-1.16993	-0.788496
-1.04406	0.0576208	ENSMUST00000008537	-1	-0.137504	-0.547488	-1.37851	-2.20163	-1.23704
-0.251601	0.0579624	ENSMUST00000233296	1.20254	1.21293	1.35954	1.14391	0.885064	0.991237
0.684156	0.0580139	ENSMUST00000129162	-1.22239	-1	-1	0	-0.584963	-0.584963
-0.432656	0.0584832	ENSMUST00000146863	0	0.137504	0	-0.584963	-0.415037	-0.160465
0.81707	0.0585084	ENSMUST00000034539	0.192645	0	0	0.584963	0.736966	1.32193
-0.953357	0.0588345	ENSMUST00000053705	-1.5025	-1.32193	-0.63743	-2	-2.58496	-1.73697
0.58262	0.0589158	ENSMUST00000017408	0.222392	0.222392	0	1	0.415037	0.777608
0.58262	0.0589158	ENSMUST00000076022	0.222392	0.222392	0	1	0.415037	0.777608
-1.51938	0.0590286	ENSMUST00000239167	-0.893085	0	-0.263034	-2.80735	-1.58496	-1.32193
-1.51938	0.0590286	ENSMUST00000080208	-0.893085	0	-0.263034	-2.80735	-1.58496	-1.32193
-1.51938	0.0590286	ENSMUST00000238898	-0.893085	0	-0.263034	-2.80735	-1.58496	-1.32193
-1.51938	0.0590286	ENSMUST00000112680	-0.893085	0	-0.263034	-2.80735	-1.58496	-1.32193
1.24105	0.0590901	ENSMUST00000163764	-2	-0.777608	-1.11548	0.415037	0	-0.584963
-1.66124	0.0591571	ENSMUST00000155676	1.16993	1.90689	1.58496	0	-1	0.678072
0.115737	0.0597125	ENSMUST00000196111	0.399096	0.487794	0.508147	0.584963	0.628031	0.529253
-0.0345462	0.0598846	ENSMUST00000084881	-0.434403	-0.415037	-0.447459	-0.459432	-0.485427	-0.455679
0.578989	0.0599067	ENSMUST00000143771	-0.415037	-0.584963	-1	0	-0.263034	0
-0.256853	0.0602837	ENSMUST00000033674	0.656046	0.556393	0.823122	0.440573	0.321928	0.5025
-0.886009	0.0603564	ENSMUST00000105370	0.584963	1.41504	1.16993	0	0.63743	-0.125531
1.72862	0.0612549	ENSMUST00000174552	-2	-1.37851	-1.80735	1	-0.584963	-0.415037
0.883745	0.0612701	ENSMUST00000016033	0.847997	0.893085	0.152003	2	1.32193	1.22239
-0.296323	0.0613771	ENSMUST00000001806	0.321928	0.152003	0.415037	0	0	0
-0.296323	0.0613771	ENSMUST00000107308	0.321928	0.152003	0.415037	0	0	0
1.26558	0.0614524	ENSMUST00000032825	-3.75489	-3.77259	-3.85798	-1.90689	-3.04439	-2.63743
-0.666667	0.0616957	ENSMUST00000092973	0	0	0	-1	-0.584963	-0.415037
1.60245	0.0617613	ENSMUST00000020634	0	-1.41504	-1	1.58496	0	0.807355
1.60245	0.0617613	ENSMUST00000102778	0	-1.41504	-1	1.58496	0	0.807355
1.60245	0.0617613	ENSMUST00000109179	0	-1.41504	-1	1.58496	0	0.807355
1.60245	0.0617613	ENSMUST00000178543	0	-1.41504	-1	1.58496	0	0.807355
1.60245	0.0617613	ENSMUST00000164643	0	-1.41504	-1	1.58496	0	0.807355
-0.471679	0.0618542	ENSMUST00000228768	-0.169925	0	0	-0.584963	-0.263034	-0.736966
0.325522	0.0621501	ENSMUST00000032429	0	0.263034	0.321928	0.485427	0.459432	0.616671
-0.29149	0.0626833	ENSMUST00000029643	0.415037	0.459432	0.169925	0	0.169925	0
1.02305	0.0627399	ENSMUST00000132032	-2.72247	-2.32193	-1.80735	-0.736966	-1.76553	-1.28011
1.28199	0.0628279	ENSMUST00000162789	-3.72792	-3.1375	-4.45943	-2.11548	-2.24793	-3.11548
0.36437	0.0628713	ENSMUST00000117424	-0.584963	-0.540568	-0.289507	0	0	-0.321928
0.36437	0.0628713	ENSMUST00000040383	-0.584963	-0.540568	-0.289507	0	0	-0.321928
-0.797439	0.0632374	ENSMUST00000201083	-1.41504	-1.41504	-1.16993	-2	-2.58496	-1.80735
1.0374	0.0632961	ENSMUST00000034012	-2.76553	-2.32193	-1.80735	-0.736966	-1.76553	-1.28011
1.49728	0.0633636	ENSMUST00000170957	-3.45943	-2.32193	-2	-1	-1.41504	-0.874469
0.127353	0.063369	ENSMUST00000081593	-0.557805	-0.546395	-0.617913	-0.378512	-0.446402	-0.515141
-1.09191	0.0634242	ENSMUST00000194959	-1.06413	-0.415037	-0.321928	-2.32193	-1.16993	-1.58496
-0.135995	0.0636638	ENSMUST00000110894	1.75059	1.84973	1.85072	1.67211	1.61512	1.75581
-1.19978	0.0637306	ENSMUST00000106112	-0.814444	-1.8365	-0.777608	-2.32193	-2.53605	-2.16993
0.224394	0.0638045	ENSMUST00000029546	0.197939	0.0901978	0	0.192645	0.415037	0.353637
0.202992	0.0640978	ENSMUST00000009530	0.784271	0.975752	0.796467	1	1.078	1.08746
0.47293	0.0641332	ENSMUST00000066208	0.169925	0.125531	0	0.584963	0.321928	0.807355
-0.246667	0.064424	ENSMUST00000119227	1.32193	1.26303	1.22239	1	0.906891	1.16046
0.630595	0.0647517	ENSMUST00000023502	-0.556393	-0.247928	-0.5025	0	0.584963	0
-1.08308	0.0649641	ENSMUST00000027438	3.20163	4	3.11548	1.73697	2.52356	2.80735
-0.207163	0.0650838	ENSMUST00000118613	1.32193	1.18442	1.1375	1	0.906891	1.11548
1.27021	0.0651147	ENSMUST00000026865	-2.08746	-0.777608	-1.11548	0.415037	0	-0.584963
-0.415862	0.0651358	ENSMUST00000182183	0.847997	0.547488	0.415037	0	0.241008	0.321928
-0.471829	0.0651412	ENSMUST00000022145	0.857981	0.912537	1.32193	0.63743	0.415037	0.624491
-0.471829	0.0651412	ENSMUST00000151821	0.857981	0.912537	1.32193	0.63743	0.415037	0.624491
1.24566	0.0652714	ENSMUST00000168086	-1.32193	0	-0.736966	1	0.678072	0
0.812468	0.065575	ENSMUST00000038539	-2	-2.11548	-2	-1	-1	-1.67807
0.284618	0.0656125	ENSMUST00000135877	-1.78588	-1.76553	-2.02554	-1.5025	-1.72583	-1.49476
1.07509	0.0660974	ENSMUST00000021239	-1.62803	-1.66297	-2.05889	-0.192645	-1.32193	-0.610053
0.826408	0.0661499	ENSMUST00000087514	0.387023	0.777608	0.584963	1.58496	1.73697	0.906891
0.252997	0.0662518	ENSMUST00000070656	-0.137504	0	-0.152003	0	0.206451	0.263034
0.252997	0.0662518	ENSMUST00000165667	-0.137504	0	-0.152003	0	0.206451	0.263034
-0.394775	0.0665553	ENSMUST00000006557	0.874469	1.05889	0.917538	0.321928	0.736966	0.607683
0.588709	0.0666539	ENSMUST00000196709	0.688056	0.459432	0.447459	1.41504	0.788496	1.15754
0.588709	0.0666539	ENSMUST00000081848	0.688056	0.459432	0.447459	1.41504	0.788496	1.15754
-0.736966	0.0666793	ENSMUST00000022881	0.514573	0.152003	-0.192645	-0.415037	-1	-0.321928
1.15366	0.0666864	ENSMUST00000101617	-4	-4.52356	-3.2854	-2.52356	-2.5025	-3.32193
1.15366	0.0666864	ENSMUST00000065090	-4	-4.52356	-3.2854	-2.52356	-2.5025	-3.32193
0.504858	0.0671394	ENSMUST00000016897	-0.736966	-0.263034	-0.736966	0	0	-0.222392
0.209208	0.0676653	ENSMUST00000125975	0.29956	0.5025	0.485427	0.678072	0.652077	0.584963
0.209208	0.0676653	ENSMUST00000149248	0.29956	0.5025	0.485427	0.678072	0.652077	0.584963
-0.0736506	0.0677996	ENSMUST00000021559	-0.135352	-0.117039	-0.0588937	-0.211504	-0.16601	-0.154723
1.57899	0.0681049	ENSMUST00000087933	0.263034	-0.678072	1	1	2	2.32193
0.355646	0.0681839	ENSMUST00000103191	0.842459	1.13124	1.152	1.48543	1.51457	1.19265
-0.0875139	0.0682853	ENSMUST00000236215	0.304855	0.383329	0.311202	0.201634	0.247928	0.287282
0.828059	0.0682868	ENSMUST00000135269	-2.72247	-2.32193	-1.80735	-1.32193	-1.76553	-1.28011
-1.62482	0.0685722	ENSMUST00000044567	0.874469	2.58496	2	0	0.584963	0
-2.01561	0.0687604	ENSMUST00000024783	4.08746	1.87447	3	1.58496	0.678072	0.652077
0.19687	0.0689074	ENSMUST00000153285	0.321928	0.387023	0.378512	0.678072	0.514573	0.485427
-1.1113	0.0689403	ENSMUST00000055662	1.87447	1.28951	2.16993	0	0.807355	1.19265
0.350764	0.0690667	ENSMUST00000001181	-1.2854	-1.42742	-1.04439	-0.830075	-0.817136	-1.05772
0.34751	0.0691187	ENSMUST00000166915	0.710493	0.874469	1.04731	1.41504	1.19265	1.06711
-0.142337	0.0691871	ENSMUST00000021278	0.152003	0.137504	0.263034	0	0	0.125531
-0.142337	0.0691871	ENSMUST00000161455	0.152003	0.137504	0.263034	0	0	0.125531
-0.142337	0.0691871	ENSMUST00000116359	0.152003	0.137504	0.263034	0	0	0.125531
-0.810986	0.0696568	ENSMUST00000027738	0.584963	1.26303	0.584963	0	0	0
0.281174	0.0700345	ENSMUST00000166526	0.695145	0.724366	0.788496	0.847997	1.078	1.12553
0.281174	0.0700345	ENSMUST00000014684	0.695145	0.724366	0.788496	0.847997	1.078	1.12553
-1.37178	0.070059	ENSMUST00000136872	3.14684	4.11548	2.72247	1.80735	1.87447	2.18763
-0.522347	0.0703501	ENSMUST00000107422	-0.263034	-0.321928	0	-0.415037	-1	-0.736966
0.669213	0.0707002	ENSMUST00000092584	1.17834	1.63227	0.893085	2.11548	1.80735	1.7885
-0.205419	0.0708136	ENSMUST00000001046	0.890376	1	0.847997	0.610053	0.678072	0.83399
-0.083421	0.0712661	ENSMUST00000075606	0.304855	0.376148	0.306103	0.201634	0.247928	0.287282
-1.91232	0.0713756	ENSMUST00000049257	1.41504	0.584963	1.32193	0	-0.415037	-2
0.333333	0.0714453	ENSMUST00000034132	-0.584963	-0.321928	-0.415037	0	0	-0.321928
-0.753677	0.0715662	ENSMUST00000021084	-2.80735	-2.65821	-2.848	-3.54432	-3.90689	-3.12338
-0.305194	0.0716483	ENSMUST00000108539	1.0665	1.32193	1.36257	0.956931	1.08406	0.794416
0.578989	0.0716735	ENSMUST00000191192	-2.41504	-1.80735	-2.32193	-1.58496	-1.41504	-1.80735
-1.52909	0.0716993	ENSMUST00000051572	-1.37851	0.321928	-0.263034	-2.58496	-1.58496	-1.73697
-0.669521	0.0723083	ENSMUST00000171564	0.893085	1.58496	1.11548	0.584963	0.584963	0.415037
-0.580678	0.0724526	ENSMUST00000045029	1.22239	1.26303	0.678072	0.736966	0.321928	0.36257
-0.23869	0.0724586	ENSMUST00000001834	-0.311944	-0.0430687	-0.206451	-0.415037	-0.514573	-0.347923
-1.19116	0.0724914	ENSMUST00000168755	-0.485427	-1	0	-2.32193	-1	-1.73697
-1.19116	0.0724914	ENSMUST00000193433	-0.485427	-1	0	-2.32193	-1	-1.73697
-1.19116	0.0724914	ENSMUST00000195657	-0.485427	-1	0	-2.32193	-1	-1.73697
-1.19116	0.0724914	ENSMUST00000057935	-0.485427	-1	0	-2.32193	-1	-1.73697
-1.40411	0.0725936	ENSMUST00000023509	2.32193	0.874469	1.11548	0	0.36257	-0.263034
1.41718	0.0726187	ENSMUST00000084526	0	-0.192645	-1.32193	0.584963	0.415037	1.73697
1.41718	0.0726187	ENSMUST00000122092	0	-0.192645	-1.32193	0.584963	0.415037	1.73697
-0.808478	0.0726627	ENSMUST00000021062	4	3.45943	3.92283	2.66297	3.51096	2.7829
-0.341998	0.0731308	ENSMUST00000044579	0.485427	0.736966	0.415037	0	0.289507	0.321928
-0.341998	0.0731308	ENSMUST00000198960	0.485427	0.736966	0.415037	0	0.289507	0.321928
-0.322526	0.0733377	ENSMUST00000139855	0.415037	0.415037	0.137504	0	0	0
0.69429	0.0734584	ENSMUST00000034296	-1.34792	-2.07039	-1.5025	-0.584963	-1.1375	-1.11548
-0.376428	0.0735585	ENSMUST00000006167	0.584963	0.222392	0.321928	0	0	0
-0.62239	0.0737337	ENSMUST00000006027	0.879706	0.199309	0.716207	0.192645	-0.0995357	-0.165059
-0.707668	0.0742634	ENSMUST00000064151	-0.347923	-0.415037	-0.321928	-0.847997	-0.874469	-1.48543
-0.675178	0.0743659	ENSMUST00000111773	1.24793	1	1	0.736966	0.485427	0
1.27509	0.0746298	ENSMUST00000030474	-1.58496	-1.16993	-2.58496	0	-1	-0.514573
-0.170633	0.0746927	ENSMUST00000154670	0	0	-0.169925	-0.222392	-0.169925	-0.289507
1.7273	0.0747123	ENSMUST00000156711	-2.1375	-3.80735	-2.45943	-1	-1.22239	-1
0.514774	0.0748909	ENSMUST00000106735	0	-0.415037	-0.222392	0.584963	0.321928	0
0.514774	0.0748909	ENSMUST00000033334	0	-0.415037	-0.222392	0.584963	0.321928	0
-0.594956	0.0749965	ENSMUST00000008094	-1.10692	-0.874469	-0.678072	-1.32193	-1.87447	-1.24793
-0.293557	0.0750321	ENSMUST00000053540	0.684498	0.678072	0.793549	0.241008	0.556393	0.478047
-0.293557	0.0750321	ENSMUST00000178632	0.684498	0.678072	0.793549	0.241008	0.556393	0.478047
-0.427217	0.0752153	ENSMUST00000107804	1.26303	1.58496	1.11548	1	0.874469	0.807355
-0.427217	0.0752153	ENSMUST00000044773	1.26303	1.58496	1.11548	1	0.874469	0.807355
0.421011	0.0755264	ENSMUST00000067505	0.874469	0.584963	0.415037	1	1	1.1375
-0.188801	0.07575	ENSMUST00000113113	0.313158	0.514573	0.378512	0.125531	0.304855	0.209453
-1.45688	0.075865	ENSMUST00000009705	2.66297	4	3	1.16993	1.45943	2.66297
-0.729792	0.0759073	ENSMUST00000066330	-2.47805	-2.5025	-3.07039	-3.80735	-3	-3.43296
-0.729792	0.0759073	ENSMUST00000132620	-2.47805	-2.5025	-3.07039	-3.80735	-3	-3.43296
0.698954	0.0760154	ENSMUST00000218215	-1.26303	-0.874469	-1.32193	0	-0.584963	-0.777608
1.63563	0.0760653	ENSMUST00000188313	0.263034	-0.847997	1	1	2	2.32193
-0.513406	0.0764047	ENSMUST00000203566	-1.3505	-1.85798	-1.39232	-2.11548	-2.24793	-1.77761
0.678842	0.0765131	ENSMUST00000105387	0.906891	1.11548	0.584963	1.32193	1.32193	2
0.974277	0.0765509	ENSMUST00000063694	0.263034	-0.115477	-0.736966	0.263034	1.26303	0.807355
-1.1186	0.076905	ENSMUST00000115352	0.415037	0.485427	0.169925	-1.32193	-0.847997	-0.115477
-1.28289	0.0769935	ENSMUST00000069994	-1.2578	-2.63743	-1.47805	-2.66297	-3.32193	-3.23704
-1.28289	0.0769935	ENSMUST00000114112	-1.2578	-2.63743	-1.47805	-2.66297	-3.32193	-3.23704
0.715389	0.0770866	ENSMUST00000114106	0.387023	0.459432	0.485427	1.58496	1	0.893085
-0.658714	0.0774353	ENSMUST00000134778	0.893085	1.58496	1.11548	0.584963	0.584963	0.447459
0.674123	0.0775315	ENSMUST00000215619	-0.847997	-1.11548	-0.736966	0	-0.678072	0
-1.4855	0.0775563	ENSMUST00000000985	1.58496	2.70044	3.24793	1.58496	0.321928	1.16993
1.25268	0.0775665	ENSMUST00000010974	-2.90689	-3.9386	-4.32193	-2	-2.64386	-2.76553
1.39816	0.0776491	ENSMUST00000025081	0.137504	-0.862496	-0.29956	2	0.584963	0.584963
-0.556617	0.0776985	ENSMUST00000120240	1	1.24101	1.28011	0.263034	0.893085	0.695145
-0.122108	0.0776987	ENSMUST00000173938	0	0.0339473	-0.103093	-0.0995357	-0.169925	-0.16601
-1.46301	0.07805	ENSMUST00000026613	-1.26303	-0.321928	-0.807355	-1.32193	-3	-2.45943
0.573297	0.0785366	ENSMUST00000131613	-1.04182	-0.415037	-0.932886	-0.222392	0	-0.447459
-0.504858	0.0785824	ENSMUST00000103149	1	0.736966	0.415037	0	0.415037	0.222392
0.528321	0.0793261	ENSMUST00000154553	-1	-1	-0.584963	-0.584963	0	-0.415037
-1.40961	0.0794996	ENSMUST00000057557	1.58496	2.32193	1	-0.584963	1	0.263034
1.01858	0.0795861	ENSMUST00000047036	0.652077	-0.222392	-0.485427	1	1.41504	0.584963
0.892691	0.0797382	ENSMUST00000190207	-1	-1.58496	-0.584963	-0.321928	0	-0.169925
-1.29827	0.0797701	ENSMUST00000034508	1.32193	0.0874628	1	-0.807355	-1	0.321928
0.29149	0.0799177	ENSMUST00000167965	-0.137504	0	-0.152003	0	0.321928	0.263034
0.88579	0.0801664	ENSMUST00000221761	-0.263034	0.387023	-0.584963	0.584963	0.736966	0.874469
0.88579	0.0801664	ENSMUST00000020974	-0.263034	0.387023	-0.584963	0.584963	0.736966	0.874469
-0.576693	0.0803587	ENSMUST00000056398	0.247928	0.192645	0.137504	-0.736966	-0.152003	-0.263034
-0.449271	0.0805933	ENSMUST00000152286	0.857981	0.866733	1.32193	0.63743	0.415037	0.646363
-0.528321	0.0809097	ENSMUST00000000896	1.22239	1	1.58496	1	0.736966	0.485427
0.439894	0.0812656	ENSMUST00000027108	-3.70044	-3.8413	-3.6865	-3.54432	-3.32193	-3.04231
-0.25156	0.0813209	ENSMUST00000168891	-0.954196	-0.703607	-0.968291	-1.19265	-1.05063	-1.1375
0.703787	0.0824125	ENSMUST00000037280	-1	-1.22239	-1.73697	-1	-0.584963	-0.263034
-0.206256	0.0824186	ENSMUST00000113112	0.552541	0.678072	0.530515	0.241008	0.473931	0.427421
0.137483	0.0825516	ENSMUST00000110897	0.365649	0.289507	0.415037	0.584963	0.436099	0.46158
-1.46027	0.0825668	ENSMUST00000068133	2	0.736966	2.32193	1	-0.321928	0
-1.46027	0.0825668	ENSMUST00000107473	2	0.736966	2.32193	1	-0.321928	0
-1.46027	0.0825668	ENSMUST00000164748	2	0.736966	2.32193	1	-0.321928	0
-0.168987	0.0826457	ENSMUST00000022977	0.321928	0.14439	0.192645	0	0	0.152003
-0.168987	0.0826457	ENSMUST00000100640	0.321928	0.14439	0.192645	0	0	0.152003
0.631561	0.0826508	ENSMUST00000126085	-2.85798	-2.94753	-2.62449	-1.848	-2.58496	-2.10236
-0.846856	0.0827664	ENSMUST00000032398	0	0.415037	0	-1	-1	-0.125531
0.304185	0.0835569	ENSMUST00000114753	1.37504	1.1592	1.05063	1.47393	1.66985	1.35364
-0.686298	0.0835796	ENSMUST00000065286	0.678072	0	0.736966	0	-0.321928	-0.321928
-0.31233	0.0835998	ENSMUST00000205658	0.152003	0.29956	0.485427	0	0	0
-0.31233	0.0835998	ENSMUST00000108403	0.152003	0.29956	0.485427	0	0	0
-0.198978	0.0836492	ENSMUST00000064991	0.137504	0.137504	0.321928	0	0	0
0.198978	0.0836492	ENSMUST00000239364	-0.321928	-0.137504	-0.137504	0	0	0
0.805012	0.0837653	ENSMUST00000036226	0.263034	-0.678072	0	1	0.415037	0.584963
-0.358096	0.0838045	ENSMUST00000219427	-3.15528	-3	-2.96083	-3.64386	-3.29278	-3.25376
-1.12317	0.0838261	ENSMUST00000130216	2.65208	2.47805	3.32193	1.90689	2.23704	0.938599
-0.341973	0.0838402	ENSMUST00000058845	-0.27684	0.049753	-0.321928	-0.584963	-0.561879	-0.428094
1.92986	0.08449	ENSMUST00000028199	-1.65208	-3.80735	-2.45943	-0.415037	-0.906891	-0.807355
-0.469934	0.084676	ENSMUST00000025779	-0.947533	-1	-0.523562	-1.32193	-1.32193	-1.23704
0.560222	0.0847774	ENSMUST00000094065	0.50696	0.906891	0.485427	0.807355	1.41504	1.35755
0.423154	0.0849151	ENSMUST00000183146	0.485427	0	0.152003	0.584963	0.736966	0.584963
-0.701096	0.0849614	ENSMUST00000045896	1.58496	0.736966	1.1375	0.415037	0.678072	0.263034
-0.701096	0.0849614	ENSMUST00000232437	1.58496	0.736966	1.1375	0.415037	0.678072	0.263034
-0.701096	0.0849614	ENSMUST00000231669	1.58496	0.736966	1.1375	0.415037	0.678072	0.263034
1.2047	0.0849757	ENSMUST00000161075	2.41504	1.39232	2.80735	3.32193	3.90689	3
-0.802272	0.0858143	ENSMUST00000053024	0	-0.137504	-0.678072	-1	-1.58496	-0.63743
-1.50994	0.08589	ENSMUST00000102927	1.32193	1.1375	0.485427	-0.584963	0.415037	-1.41504
0.579384	0.0858914	ENSMUST00000133967	0.50696	0.906891	0.485427	0.807355	1.41504	1.41504
-1.36951	0.0865471	ENSMUST00000064709	3.90689	2.32193	2.9386	2.32193	1.73697	1
0.73939	0.0866711	ENSMUST00000007980	-2.32193	-2.16993	-2.16993	-1	-1.76553	-1.67807
-0.477653	0.0870957	ENSMUST00000034868	0.847997	0.263034	0.584963	0	0.263034	0
-0.754345	0.0871923	ENSMUST00000107722	-0.485427	-0.736966	-0.584963	-1	-1.22239	-1.848
-0.754345	0.0871923	ENSMUST00000107724	-0.485427	-0.736966	-0.584963	-1	-1.22239	-1.848
-0.24038	0.0874863	ENSMUST00000051364	0.347923	0.280108	0.0931094	0	0	0
-0.63563	0.0878195	ENSMUST00000014220	1	1	0.584963	0	0	0.678072
-0.525501	0.0879595	ENSMUST00000172503	-2.96578	-2.46241	-2.36712	-3.24793	-2.87447	-3.24942
1.48648	0.0887393	ENSMUST00000054598	0.125531	-1.32193	-1.58496	1	0	0.678072
1.48648	0.0887393	ENSMUST00000114206	0.125531	-1.32193	-1.58496	1	0	0.678072
0.610025	0.0887745	ENSMUST00000225710	0	0	0	0.415037	1	0.415037
-0.745007	0.0889513	ENSMUST00000099572	-1.1375	-1.11548	-1.73697	-2.58496	-1.87447	-1.76553
-0.80442	0.0893347	ENSMUST00000111252	0.662965	0.943416	1.48543	-0.263034	0.289507	0.652077
0.627258	0.0895405	ENSMUST00000144364	-3.24793	-3.32193	-3.30117	-2.45943	-3.07039	-2.45943
-0.462082	0.0895885	ENSMUST00000063976	-0.819428	-0.784271	-0.584963	-1.45943	-0.893085	-1.22239
0.237214	0.0896369	ENSMUST00000115542	0.656046	0.534336	0.432959	0.652077	0.932886	0.750022
0.237214	0.0896369	ENSMUST00000031766	0.656046	0.534336	0.432959	0.652077	0.932886	0.750022
-0.999088	0.0897152	ENSMUST00000166411	3.9542	3.08746	2.80735	1.87447	2.80735	2.16993
0.992427	0.0903087	ENSMUST00000114133	-0.584963	-0.807355	-0.584963	1	0	0
0.992427	0.0903087	ENSMUST00000004330	-0.584963	-0.807355	-0.584963	1	0	0
0.992427	0.0903087	ENSMUST00000164101	-0.584963	-0.807355	-0.584963	1	0	0
0.992427	0.0903087	ENSMUST00000114130	-0.584963	-0.807355	-0.584963	1	0	0
0.992427	0.0903087	ENSMUST00000180230	-0.584963	-0.807355	-0.584963	1	0	0
-1.88874	0.0904128	ENSMUST00000021314	1.8365	1.58496	1.80735	-1.32193	0.777608	0.106915
-0.286933	0.0910405	ENSMUST00000161122	-0.716207	-0.473931	-0.415037	-1	-0.70044	-0.765535
-0.550698	0.0911163	ENSMUST00000024888	1.71621	1.20945	1.80735	1	0.758992	1.32193
-0.550698	0.0911163	ENSMUST00000024889	1.71621	1.20945	1.80735	1	0.758992	1.32193
-0.867628	0.0912142	ENSMUST00000182411	-0.415037	-1.32193	-0.415037	-2	-1.16993	-1.58496
-0.227538	0.0912681	ENSMUST00000031534	-0.383329	-0.251539	-0.530515	-0.584963	-0.678072	-0.584963
0.832522	0.0912977	ENSMUST00000084299	-1.73697	-2.52356	-1.58496	-1.22239	-0.678072	-1.44746
-1.21571	0.0913005	ENSMUST00000058714	-0.514573	-1.67807	-1.87447	-2.58496	-2.80735	-2.32193
-0.666435	0.09142	ENSMUST00000063542	-0.530515	-0.584963	-0.415037	-1.58496	-0.807355	-1.1375
-0.729	0.0915135	ENSMUST00000020288	2.73697	2.08746	2	1.22239	2	1.41504
-0.327094	0.0917123	ENSMUST00000034499	1.078	1.48543	1.24793	1	0.830075	1
-0.183962	0.0918073	ENSMUST00000020372	0.376854	0.548621	0.584963	0.222392	0.395929	0.340229
-1.19196	0.0920544	ENSMUST00000220578	4.11548	4.11548	4.12928	2.45943	3.70044	2.62449
-0.267868	0.0921517	ENSMUST00000117222	0.347923	0.36257	0.0931094	0	0	0
-0.312213	0.0921738	ENSMUST00000050207	0.736966	0.584963	0.807355	0.584963	0.415037	0.192645
0.482486	0.092259	ENSMUST00000106139	0.263034	0.222392	0.321928	1	0.807355	0.447459
-2.04447	0.0925487	ENSMUST00000085519	0.893085	0.36257	2.80735	-1.58496	-0.485427	0
1.25565	0.092764	ENSMUST00000027642	-3.24793	-3.39232	-2.66297	-1.32193	-1.45943	-2.75489
1.31674	0.0928438	ENSMUST00000022693	-2.24793	-3.39232	-3.75489	-1.67807	-1.71621	-2.05063
-1.2434	0.0928567	ENSMUST00000100802	0.70044	1.32193	2.22239	0.584963	0.415037	-0.485427
-1.58496	0.0932499	ENSMUST00000027009	2.32193	0.584963	0.584963	-1	0	-0.263034
-0.521258	0.0933418	ENSMUST00000117583	1	1	1.41504	0.263034	0.893085	0.695145
-0.848624	0.0933845	ENSMUST00000035295	-1.14684	-1.09954	-2	-2.32193	-2.66297	-1.80735
0.788774	0.0936886	ENSMUST00000053771	-1.45943	-1	-2	-1	-0.415037	-0.678072
1.35894	0.0942764	ENSMUST00000109418	0	-1.58496	-1.32193	0.584963	0.584963	0
0.185514	0.0942805	ENSMUST00000101070	-1.37851	-1.44057	-1.24793	-1.09954	-1.11548	-1.29546
0.512551	0.0945667	ENSMUST00000029753	1.23266	1.10434	0.925999	1.45943	1.36923	1.97199
0.126769	0.0946698	ENSMUST00000160864	1	1.01937	1.11103	1.152	1.25634	1.10236
0.0372725	0.0953174	ENSMUST00000209212	0.226936	0.234942	0.250252	0.30212	0.260799	0.261029
-0.216108	0.0954496	ENSMUST00000108132	0.192645	0.415037	0.263034	0	0	0.222392
-0.216108	0.0954496	ENSMUST00000108133	0.192645	0.415037	0.263034	0	0	0.222392
-0.216108	0.0954496	ENSMUST00000108131	0.192645	0.415037	0.263034	0	0	0.222392
-0.216108	0.0954496	ENSMUST00000108134	0.192645	0.415037	0.263034	0	0	0.222392
-0.216108	0.0954496	ENSMUST00000029972	0.192645	0.415037	0.263034	0	0	0.222392
-0.2788	0.0960932	ENSMUST00000118816	0.459432	0.180572	0.514573	0	0.192645	0.125531
-0.2788	0.0960932	ENSMUST00000048363	0.459432	0.180572	0.514573	0	0.192645	0.125531
0.653119	0.0964336	ENSMUST00000239261	-1.80735	-1	-1.22239	-1	-0.584963	-0.485427
0.653119	0.0964336	ENSMUST00000167058	-1.80735	-1	-1.22239	-1	-0.584963	-0.485427
-0.430732	0.0965972	ENSMUST00000005830	1.71049	2	2.24793	1.32193	1.70044	1.64386
-0.569234	0.0966476	ENSMUST00000151193	1.90689	1.80735	2.45943	1.80735	1.28011	1.37851
0.243053	0.0967956	ENSMUST00000209536	-1.44746	-1.58496	-1.28011	-1.1375	-1.24793	-1.19794
0.0660334	0.0973627	ENSMUST00000043089	-0.017702	-0.0916305	-0.0183785	0	0.0524674	0.0179219
-1.33064	0.0973948	ENSMUST00000044415	3.16993	2.45943	1.58496	1	1	1.22239
0.625714	0.0975005	ENSMUST00000039729	-2	-1.36257	-1.32193	-0.584963	-1.22239	-1
1.41504	0.0975503	ENSMUST00000178271	-1.41504	-0.415037	-1	1	1	-0.584963
1.41504	0.0975503	ENSMUST00000223722	-1.41504	-0.415037	-1	1	1	-0.584963
1.41504	0.0975503	ENSMUST00000177916	-1.41504	-0.415037	-1	1	1	-0.584963
0.304348	0.097663	ENSMUST00000148807	-1.80735	-1.74723	-2.05889	-1.58496	-1.73697	-1.37851
-0.193615	0.0978302	ENSMUST00000166838	0.152003	0.106915	0.321928	0	0	0
-0.283483	0.0984822	ENSMUST00000030805	0.584963	0.925999	0.830075	0.415037	0.415037	0.660514
-0.283483	0.0984822	ENSMUST00000105675	0.584963	0.925999	0.830075	0.415037	0.415037	0.660514
1.01355	0.0986116	ENSMUST00000133925	-0.847997	0	-1	1	0.415037	-0.222392
-0.522347	0.0990915	ENSMUST00000237708	0.415037	1	0.415037	0	0	0.263034
-1.78389	0.0991041	ENSMUST00000057293	2.32193	0	1.22239	-0.584963	0	-1.22239
0.948633	0.0991655	ENSMUST00000023873	-0.874469	-1.58496	-0.736966	0	0.415037	-0.765535
-0.719633	0.0994054	ENSMUST00000210422	-0.304855	-0.321928	-0.169925	-1.41504	-1	-0.540568
-0.704928	0.0994547	ENSMUST00000113415	1.58496	0.807355	0.874469	0.415037	0	0.736966
-0.514313	0.0995736	ENSMUST00000020285	-2.87447	-2.44057	-3.05889	-3.27302	-3.58496	-3.05889
0.794748	0.0996033	ENSMUST00000015277	-1.16993	-2.16993	-1.45943	-1	-0.415037	-1
-0.643204	0.0997776	ENSMUST00000225240	0.321928	0	0	-1	-0.415037	-0.192645
-0.643204	0.0997776	ENSMUST00000021957	0.321928	0	0	-1	-0.415037	-0.192645
-0.613259	0.0999692	ENSMUST00000035166	0.807355	1	1.09954	0	0.289507	0.777608
-0.29651	0.100138	ENSMUST00000005185	0.604071	0.607683	0.691878	0.169925	0.308122	0.536053
-0.487369	0.100171	ENSMUST00000108799	0.667425	0.36257	1	0	0.263034	0.304855
0.137527	0.10018	ENSMUST00000013304	-0.819428	-0.76184	-0.925999	-0.736966	-0.612977	-0.744743
0.444865	0.100194	ENSMUST00000031447	-0.115477	-0.211504	-0.514573	0.415037	-0.14439	0.222392
1.29632	0.100597	ENSMUST00000044521	-0.736966	-2.32193	-2	0	-0.584963	-0.584963
-1.43876	0.100649	ENSMUST00000081834	2.80735	2.08746	1.36257	0.263034	0	1.67807
-0.966345	0.100658	ENSMUST00000003152	0.447459	1.67807	1.16993	0	0.63743	-0.241008
-1.05773	0.100783	ENSMUST00000107971	0.280108	0.514573	-0.736966	-1.58496	-1	-0.530515
1.49131	0.100931	ENSMUST00000130911	0.263034	-1.58496	-1	1	0.415037	0.736966
-0.504858	0.100954	ENSMUST00000040577	0.584963	1	0.415037	0	0	0.485427
0.378307	0.100998	ENSMUST00000171641	0.91427	1.39232	1.12553	1.41504	1.73697	1.41504
0.512314	0.101108	ENSMUST00000041475	-0.893085	-0.807355	-0.906891	0	-0.485427	-0.584963
-0.584963	0.101192	ENSMUST00000094051	0	0.584963	0	0	-0.584963	-0.584963
0.584963	0.101192	ENSMUST00000006625	-0.584963	0	0	0.584963	0	0.584963
1.00992	0.101232	ENSMUST00000037607	-1	0	-1.22239	0.736966	0.263034	-0.192645
1.00992	0.101232	ENSMUST00000080933	-1	0	-1.22239	0.736966	0.263034	-0.192645
1.00992	0.101232	ENSMUST00000108183	-1	0	-1.22239	0.736966	0.263034	-0.192645
1.00992	0.101232	ENSMUST00000108184	-1	0	-1.22239	0.736966	0.263034	-0.192645
-0.898534	0.101331	ENSMUST00000235988	0.688056	0.621488	1.06413	0.415037	-0.736966	0
0.405147	0.101594	ENSMUST00000232262	-0.823122	-1	-0.63743	-0.678072	-0.152003	-0.415037
-0.231998	0.101746	ENSMUST00000093171	0.263034	0.263034	0	0	0	-0.169925
-0.797439	0.101911	ENSMUST00000061468	1.58496	1.58496	0.736966	0.415037	0.514573	0.584963
-0.264384	0.101979	ENSMUST00000178087	-1.50901	-1.54432	-1.26303	-1.73697	-1.8365	-1.53605
-0.265013	0.102313	ENSMUST00000159414	-0.137504	-0.0995357	-0.234465	-0.584963	-0.440573	-0.241008
-0.19394	0.1025	ENSMUST00000217475	1.0569	1.27778	1.08092	0.963474	0.912537	0.957772
-0.19394	0.1025	ENSMUST00000216755	1.0569	1.27778	1.08092	0.963474	0.912537	0.957772
1.26666	0.102802	ENSMUST00000162097	-2.58496	-1.19265	-2.70044	-0.584963	-0.678072	-1.41504
-0.346881	0.102842	ENSMUST00000114147	0.192645	0.584963	0.263034	0	0	0
-0.346881	0.102842	ENSMUST00000114146	0.192645	0.584963	0.263034	0	0	0
-0.346881	0.102842	ENSMUST00000073067	0.192645	0.584963	0.263034	0	0	0
-0.346881	0.102842	ENSMUST00000037967	0.192645	0.584963	0.263034	0	0	0
-0.797439	0.102999	ENSMUST00000043368	0	-0.584963	0	-1.58496	-0.584963	-0.807355
1.7664	0.103048	ENSMUST00000034905	-2.16993	0	-1.80735	0	1	0.321928
-0.372154	0.103083	ENSMUST00000017759	1.26303	1.18442	1.32193	0.847997	1.1375	0.667425
-0.372154	0.103083	ENSMUST00000108277	1.26303	1.18442	1.32193	0.847997	1.1375	0.667425
0.0581079	0.103625	ENSMUST00000174419	0	-0.0565835	0	0	0.0671142	0.0506261
0.987906	0.103704	ENSMUST00000236052	-3.29278	-2.78136	-2.04439	-1.90689	-1.58496	-1.66297
-0.740797	0.103726	ENSMUST00000025562	0.222392	1	1	0	0	0
-0.746771	0.103751	ENSMUST00000148894	0.847997	0.321928	0.222392	0	0	-0.847997
-0.389975	0.103825	ENSMUST00000167888	1	0.736966	0.485427	0.415037	0.415037	0.222392
0.516802	0.103848	ENSMUST00000182659	-0.206451	-0.29956	-0.459432	0.584963	0	0
0.604837	0.104152	ENSMUST00000193547	-0.577976	-0.787592	-1.07039	0.197037	-0.212304	-0.606179
0.219899	0.104245	ENSMUST00000019517	0.395929	0.530515	0.584963	0.807355	0.807355	0.556393
-0.517514	0.104637	ENSMUST00000167998	0.459432	1	1	0	0.584963	0.321928
0.448216	0.10505	ENSMUST00000111426	0	0	0	0.415037	0.736966	0.192645
-0.884363	0.105768	ENSMUST00000153700	-1.74543	-1.85415	-2	-3.39232	-2.51457	-2.34577
-0.884363	0.105768	ENSMUST00000046490	-1.74543	-1.85415	-2	-3.39232	-2.51457	-2.34577
1.00882	0.105866	ENSMUST00000108346	-0.874469	0	-1	1	0.415037	-0.263034
0.197592	0.105963	ENSMUST00000002091	-0.584963	-0.40439	-0.628031	-0.289507	-0.263034	-0.472068
1.59862	0.106004	ENSMUST00000071423	1.58496	0.678072	0.584963	1.32193	3.32193	3
-0.175466	0.106174	ENSMUST00000163506	0	0.152003	0.222392	0	-0.152003	0
-1.3568	0.1063	ENSMUST00000167549	-0.321928	0.807355	-1	-2	-1	-1.58496
-0.97105	0.10635	ENSMUST00000035237	-1.06413	-0.415037	-0.321928	-2.32193	-1.16993	-1.22239
-1.06422	0.10654	ENSMUST00000029575	-0.807355	0	0.584963	-1	-1	-1.41504
0.569828	0.10666	ENSMUST00000113597	-1.04731	-1.53605	-1.76553	-1.16993	-0.584963	-0.884523
-0.230103	0.106942	ENSMUST00000006523	1.21632	1.03103	1.07595	0.719892	1.02857	0.884523
1.45056	0.106946	ENSMUST00000106746	0.36257	0.847997	-1	1.58496	2.16993	0.807355
-0.766751	0.106984	ENSMUST00000034300	1.11864	0.923379	1.86507	0.63743	0.106915	0.862496
0.477653	0.107109	ENSMUST00000212675	-0.847997	-0.263034	-0.736966	0	-0.415037	0
0.265767	0.107347	ENSMUST00000071068	0.29956	0	0.263034	0.584963	0.485427	0.289507
-1.13484	0.107359	ENSMUST00000113326	0.63743	1.75489	1.48543	-0.678072	0.459432	0.691878
-1.13484	0.107359	ENSMUST00000113322	0.63743	1.75489	1.48543	-0.678072	0.459432	0.691878
-0.246195	0.107386	ENSMUST00000023829	1.22882	1.26738	1.41033	1.23769	0.911296	1.01896
-1.19624	0.107767	ENSMUST00000105336	0.459432	1.73697	1	0.415037	-1	0.192645
1.18967	0.107875	ENSMUST00000147914	-0.540568	-0.652077	-1.16993	1.32193	0	-0.115477
-0.173197	0.108194	ENSMUST00000170942	1.01106	0.82852	0.917538	0.869939	0.654865	0.712718
0.623731	0.108349	ENSMUST00000060864	0.485427	0	-0.289507	0.736966	0.652077	0.678072
-1.51477	0.108601	ENSMUST00000023465	0.736966	2.32193	2.58496	0	0.584963	0.514573
0.597618	0.108623	ENSMUST00000113825	-0.485427	-0.678072	-1.22239	-0.415037	0.169925	-0.347923
-0.76612	0.108703	ENSMUST00000037836	0.917538	1.32193	1.32193	0.263034	0	1
-0.76612	0.108703	ENSMUST00000058245	0.917538	1.32193	1.32193	0.263034	0	1
0.251629	0.109293	ENSMUST00000106154	-0.263034	0	-0.321928	0	0	0.169925
0.251629	0.109293	ENSMUST00000055424	-0.263034	0	-0.321928	0	0	0.169925
0.251629	0.109293	ENSMUST00000026137	-0.263034	0	-0.321928	0	0	0.169925
-0.903657	0.109685	ENSMUST00000020538	2	0.874469	1	0	0.485427	0.678072
-0.903657	0.109685	ENSMUST00000109551	2	0.874469	1	0	0.485427	0.678072
0.983762	0.109754	ENSMUST00000028286	-2.16993	-1.45943	-1.32193	0	-0.678072	-1.32193
0.479889	0.109845	ENSMUST00000135017	-1.45943	-1.27302	-1.51457	-0.584963	-1	-1.22239
0.216465	0.110094	ENSMUST00000185036	-0.304855	-0.387023	-0.0995357	0	0	-0.142019
1.27303	0.110109	ENSMUST00000028241	-3.11548	-2.45943	-3.24793	-0.736966	-2.45943	-1.80735
0.740797	0.110315	ENSMUST00000046974	-0.415037	-0.222392	0	1	0.584963	0
0.219634	0.110441	ENSMUST00000192698	0.280108	0.169925	0	0.415037	0.459432	0.234465
-0.313702	0.110824	ENSMUST00000177192	0.263034	0	0.415037	0	0	-0.263034
1.14727	0.110914	ENSMUST00000220127	-2.64386	-3.08746	-2.58496	-0.736966	-2	-2.1375
-1.25557	0.111072	ENSMUST00000056732	0.63743	1.80735	1	-1	0	0.678072
0.0644932	0.11133	ENSMUST00000020077	-0.0995357	-0.115477	-0.0524674	0	0	-0.0740006
0.106117	0.111589	ENSMUST00000058801	-0.241008	-0.176878	-0.137504	0	-0.137504	-0.0995357
0.58468	0.111684	ENSMUST00000004206	1.16046	0.947533	1.22239	2	1.24793	1.8365
0.764261	0.111707	ENSMUST00000024338	0.415037	0.514573	1	1	2	1.22239
0.861654	0.111718	ENSMUST00000029179	-1.58496	-1	-1.58496	0	-0.415037	-1.16993
0.524489	0.111753	ENSMUST00000213770	0	0.485427	0	0.736966	0.321928	1
-1.28118	0.111759	ENSMUST00000094053	-0.678072	0.807355	0.807355	-1.58496	-1	-0.321928
0.657029	0.1119	ENSMUST00000002855	-1.80735	-1.66297	-1.70044	-0.584963	-1.22239	-1.39232
-1.18632	0.11192	ENSMUST00000032071	0.514573	0.459432	0	-1.58496	-1	0
-0.243338	0.112007	ENSMUST00000021959	-0.0703893	0	-0.0931094	-0.485427	-0.206451	-0.201634
1.35894	0.112177	ENSMUST00000146590	-0.584963	-0.736966	-1.16993	1.58496	0	0
0.858521	0.112345	ENSMUST00000223736	1.45943	2.32193	1.48543	2.58496	3.16993	2.08746
0.858521	0.112345	ENSMUST00000172272	1.45943	2.32193	1.48543	2.58496	3.16993	2.08746
0.858521	0.112345	ENSMUST00000099479	1.45943	2.32193	1.48543	2.58496	3.16993	2.08746
-0.413438	0.112435	ENSMUST00000030895	0.906891	0.36257	0.485427	0	0.192645	0.321928
0.429596	0.112834	ENSMUST00000074144	0.160465	0.321928	0.736966	1	0.678072	0.830075
0.773186	0.112967	ENSMUST00000122374	-0.736966	-1	-0.777608	0.415037	0	-0.610053
0.773186	0.112967	ENSMUST00000105996	-0.736966	-1	-0.777608	0.415037	0	-0.610053
-0.882657	0.113037	ENSMUST00000107796	0.893085	0	1.16993	-0.584963	0	0
-0.882657	0.113037	ENSMUST00000116341	0.893085	0	1.16993	-0.584963	0	0
0.85568	0.113061	ENSMUST00000146053	-0.415037	-0.415037	-0.736966	1	0	0
-1.46411	0.113105	ENSMUST00000232581	0.736966	2.32193	2.58496	0	0.736966	0.514573
-0.566813	0.113112	ENSMUST00000111350	0	0	-0.192645	-1	-0.652077	-0.241008
-1.04309	0.113399	ENSMUST00000031117	0.222392	1.32193	0	-1	-0.584963	0
-0.427095	0.113428	ENSMUST00000200296	0.321928	0.222392	0.736966	0	0	0
0.390762	0.113642	ENSMUST00000116380	1.56704	1.34239	1.03562	1.66297	1.90689	1.54749
0.689337	0.113682	ENSMUST00000057781	0.206451	0.304855	0	1.16993	0.321928	1.08746
0.689038	0.113745	ENSMUST00000068798	-3.1375	-2.32193	-2.80735	-1.58496	-2.22239	-2.39232
-0.94445	0.114031	ENSMUST00000155712	-0.459432	-0.321928	-0.36257	-2	-0.807355	-1.16993
0.516263	0.114061	ENSMUST00000119878	-1.41504	-2	-2	-1.22239	-1.32193	-1.32193
0.516263	0.114061	ENSMUST00000023614	-1.41504	-2	-2	-1.22239	-1.32193	-1.32193
0.54581	0.11409	ENSMUST00000208719	-0.847997	-0.222392	-0.415037	0	0.415037	-0.263034
-0.440643	0.11429	ENSMUST00000120331	0.584963	0.415037	1	0	0.415037	0.263034
-1.10248	0.114558	ENSMUST00000162098	2.32193	1.87447	0.847997	0	1	0.736966
-0.967713	0.114767	ENSMUST00000220381	-2.48543	-2.04439	-2.73697	-3	-4.16993	-3
-1.07559	0.114914	ENSMUST00000169415	2.16227	2.1375	3	0.514573	1.6477	1.91073
0.133263	0.114976	ENSMUST00000041659	0.0544478	0.0588937	0	0.263034	0.169925	0.0801703
0.755827	0.115201	ENSMUST00000224897	-0.530515	-1.58496	-1	0	-0.584963	-0.263034
1.18955	0.115336	ENSMUST00000035085	-2.52356	-1.19265	-2.70044	-0.847997	-0.678072	-1.32193
1.23808	0.11563	ENSMUST00000172031	0	-0.222392	-1.58496	1	0.584963	0.321928
0.943974	0.115677	ENSMUST00000192615	-2.31079	-1.67243	-2.98185	-1.19265	-1.078	-1.8625
-0.123317	0.115927	ENSMUST00000160781	0.106915	0	0.169925	0	0	-0.0931094
-1.77995	0.115927	ENSMUST00000098190	2	1	-0.415037	-0.584963	-0.847997	-1.32193
-1.77995	0.115927	ENSMUST00000029946	2	1	-0.415037	-0.584963	-0.847997	-1.32193
-1.77995	0.115927	ENSMUST00000084747	2	1	-0.415037	-0.584963	-0.847997	-1.32193
-0.141086	0.116062	ENSMUST00000029387	0.192645	0.263034	0.137504	0	0	0.169925
-0.222392	0.116084	ENSMUST00000101472	0.485427	0.415037	0.222392	0.263034	0.192645	0
0.0959391	0.116088	ENSMUST00000081026	-0.139403	-0.268489	-0.187627	-0.121991	-0.10188	-0.0838316
0.497284	0.116163	ENSMUST00000024957	0.415037	0	0	1	0.321928	0.584963
-0.220891	0.116487	ENSMUST00000112327	-0.10188	-0.302563	0	-0.289507	-0.415037	-0.36257
0.715276	0.116924	ENSMUST00000027602	-2.24793	-2.32193	-2.58496	-1.22239	-1.58496	-2.20163
0.723308	0.117189	ENSMUST00000020309	0	0	-0.584963	0	0.584963	1
-0.528321	0.117209	ENSMUST00000168406	1	0.263034	0.584963	0	0	0.263034
-0.623455	0.117485	ENSMUST00000168900	1.70044	1.90689	1.58496	0.736966	1.58496	1
0.374286	0.117543	ENSMUST00000205287	-0.485427	-0.222392	-0.736966	0	0	-0.321928
0.717334	0.118012	ENSMUST00000051490	0.169925	0	0	1.32193	0.584963	0.415037
1.47888	0.118098	ENSMUST00000018909	-2.9386	-4.52356	-3.16993	-1.58496	-1.44057	-3.16993
0.157584	0.118179	ENSMUST00000084319	0	-0.0874628	0	0.192645	0	0.192645
0.157584	0.118179	ENSMUST00000019229	0	-0.0874628	0	0.192645	0	0.192645
-0.117505	0.118188	ENSMUST00000136591	0.0995357	0.115477	0	0	0	-0.137504
-0.797439	0.118579	ENSMUST00000129552	-1	-1	-1.48543	-2.58496	-1.80735	-1.48543
-0.861654	0.118748	ENSMUST00000001080	-0.222392	-0.584963	-1	-1.58496	-2	-0.807355
-1.39212	0.118789	ENSMUST00000200191	0.321928	0.36257	0.321928	0	-1.58496	-1.58496
0.231998	0.118879	ENSMUST00000171666	-0.263034	-0.169925	0	0	0	0.263034
0.316042	0.11895	ENSMUST00000180159	0.691878	0.710493	0.415037	1	1.08746	0.678072
1.47914	0.11912	ENSMUST00000174294	-2.90689	-1	-2.70044	0	-1	-1.16993
-0.507153	0.119207	ENSMUST00000033713	-1.078	-1.1375	-0.485427	-1.58496	-1.41504	-1.22239
-0.507153	0.119207	ENSMUST00000114550	-1.078	-1.1375	-0.485427	-1.58496	-1.41504	-1.22239
-0.974938	0.119346	ENSMUST00000160834	0.584963	0.321928	1.58496	-0.584963	-0.263034	0.415037
-0.70851	0.119968	ENSMUST00000021797	1.58496	1	0.584963	0	0.584963	0.459432
0.160605	0.120097	ENSMUST00000032910	1.02338	1.03915	1.1612	1.31171	1.28835	1.10549
0.858914	0.120113	ENSMUST00000237323	-4.39232	-3.26303	-3.64386	-2.58496	-3.45943	-2.67807
-0.740797	0.120789	ENSMUST00000016977	0.485427	1.22239	1.32193	0	0	0.807355
0.875201	0.120889	ENSMUST00000068421	-0.847997	0	-0.584963	1	0.415037	-0.222392
0.0985719	0.120903	ENSMUST00000228736	0.272253	0.2205	0.245756	0.36257	0.267933	0.403722
0.0985719	0.120903	ENSMUST00000186131	0.272253	0.2205	0.245756	0.36257	0.267933	0.403722
-0.42508	0.121086	ENSMUST00000228757	1	0.893085	0.440573	0.263034	0.447459	0.347923
0.705159	0.1213	ENSMUST00000077735	-1.11548	-1	-1.58496	0	-0.584963	-1
0.705159	0.1213	ENSMUST00000021689	-1.11548	-1	-1.58496	0	-0.584963	-1
0.705159	0.1213	ENSMUST00000223548	-1.11548	-1	-1.58496	0	-0.584963	-1
0.0937297	0.121494	ENSMUST00000226782	0.270358	0.21864	0.245756	0.347923	0.267933	0.400087
-0.439392	0.121898	ENSMUST00000212121	-0.321928	-0.289507	-0.263034	-1	-0.415037	-0.777608
0.801661	0.121942	ENSMUST00000020653	-1	-1.80735	-2.11548	-1.16993	-0.540568	-0.807355
0.542638	0.12246	ENSMUST00000236218	0.222392	0.530515	0.263034	0.584963	1.32193	0.736966
-0.810432	0.122588	ENSMUST00000027153	2.17688	1.46949	2.56294	1.22239	1.18057	1.37504
0.495142	0.122589	ENSMUST00000113199	-0.485427	-0.584963	-1	0	0	-0.584963
0.673806	0.12278	ENSMUST00000131271	1.37851	1.16993	0.485427	1.58496	1.80735	1.66297
0.203048	0.12329	ENSMUST00000097822	0.231326	0.137504	0.36257	0.584963	0.447459	0.308122
-1.38998	0.123302	ENSMUST00000037964	0.847997	0	0.321928	-2	-1	0
0.810986	0.123677	ENSMUST00000145482	-0.847997	-1.58496	-1	0	0	-1
0.810986	0.123677	ENSMUST00000136980	-0.847997	-1.58496	-1	0	0	-1
0.526909	0.123725	ENSMUST00000123006	0.900464	0.866733	1.32193	1.73697	1.80735	1.12553
-0.486477	0.123966	ENSMUST00000077367	0.459432	1	1	0	0.584963	0.415037
0.783674	0.124009	ENSMUST00000092618	3.41504	2.2854	2.75489	3.70044	3.24793	3.85798
-0.495656	0.124158	ENSMUST00000160740	-0.387023	-0.514573	-0.459432	-0.584963	-1	-1.26303
-1.44591	0.124551	ENSMUST00000150232	3.14684	4.70044	2.72247	1.80735	1.87447	2.5502
-1.44591	0.124551	ENSMUST00000111467	3.14684	4.70044	2.72247	1.80735	1.87447	2.5502
0.950552	0.124609	ENSMUST00000020831	0.563901	0.765535	0.691878	2.32193	1.52356	1.02748
-0.114452	0.124694	ENSMUST00000210987	0.0565835	0.146841	0.222392	0	0.0824622	0
-0.502716	0.124721	ENSMUST00000023353	-0.321928	-0.584963	0	-1	-0.415037	-1
-0.544164	0.124987	ENSMUST00000032419	0	-0.0780025	0	-1	-0.36257	-0.347923
-0.226024	0.124987	ENSMUST00000048400	0.152003	0.263034	0	0	-0.263034	0
-0.226024	0.124987	ENSMUST00000111605	0.152003	0.263034	0	0	-0.263034	0
-0.368979	0.125668	ENSMUST00000032216	-1.59401	-1.15433	-1.62936	-1.71621	-2.03395	-1.73448
-0.280524	0.12588	ENSMUST00000105361	0.485427	0.192645	0.485427	0	0	0.321928
-1.12355	0.126108	ENSMUST00000167841	2.66297	3	3	1.16993	1.45943	2.66297
-0.41718	0.126229	ENSMUST00000168372	0.192645	0.736966	0.321928	0	0	0
0.0849555	0.126248	ENSMUST00000001335	-0.0801703	-0.199309	-0.115477	0	-0.0740006	-0.0660892
0.69364	0.126281	ENSMUST00000106407	-1.45943	-1.16993	-2	-0.584963	-0.584963	-1.37851
0.69364	0.126281	ENSMUST00000106405	-1.45943	-1.16993	-2	-0.584963	-0.584963	-1.37851
0.230759	0.126335	ENSMUST00000010248	1.03953	0.830075	0.765535	1	1.28011	1.04731
-0.420755	0.126411	ENSMUST00000022960	0.79518	1.10309	1.15754	0.378512	0.469485	0.945552
-0.331191	0.126451	ENSMUST00000028139	0.415037	0.678072	0.222392	0	0	0.321928
1.25557	0.126668	ENSMUST00000046206	-2.32193	-1.22239	-1.80735	-1.58496	0	0
0.215991	0.126755	ENSMUST00000029679	-0.906891	-1.11548	-1.16993	-0.807355	-0.736966	-1
0.672641	0.126783	ENSMUST00000193074	-0.584963	-0.584963	-0.584963	0	0.584963	-0.321928
-0.312914	0.126821	ENSMUST00000004554	1.03882	1.3604	1.46949	0.956931	1.14296	0.830075
-0.0610873	0.126848	ENSMUST00000102923	0.392317	0.333424	0.415037	0.321928	0.321928	0.31366
-0.0610873	0.126848	ENSMUST00000109829	0.392317	0.333424	0.415037	0.321928	0.321928	0.31366
-0.577702	0.12713	ENSMUST00000075843	-1.078	-0.540568	-0.678072	-1	-1.80735	-1.22239
0.603786	0.127447	ENSMUST00000118808	-3	-2.24793	-2.66297	-1.58496	-2.32193	-2.19265
0.603786	0.127447	ENSMUST00000239015	-3	-2.24793	-2.66297	-1.58496	-2.32193	-2.19265
-0.371693	0.127535	ENSMUST00000110857	0.343954	0.646363	0.476438	-0.192645	0.222392	0.321928
1.1193	0.127633	ENSMUST00000069107	2.58496	2.16993	1.1375	2.80735	2.58496	3.85798
0.947558	0.127638	ENSMUST00000060043	-2.9386	-3.05889	-3	-2.58496	-1.32193	-2.24793
0.497284	0.127743	ENSMUST00000086564	-0.584963	-0.321928	0	0.584963	0	0
-0.497284	0.127743	ENSMUST00000102564	0	0.584963	0.321928	-0.584963	0	0
0.0869733	0.127938	ENSMUST00000036493	0.0801703	0.163499	0.0443941	0.169925	0.192645	0.186413
-1.06547	0.128346	ENSMUST00000110179	-0.736966	-0.807355	-0.263034	-2.32193	-0.807355	-1.87447
1.2049	0.128789	ENSMUST00000022099	-0.736966	-1.80735	-0.807355	1	0	-0.736966
0.617679	0.128926	ENSMUST00000095267	-1.12553	-1.63743	-0.736966	-0.222392	-0.765535	-0.658963
-1.65203	0.128981	ENSMUST00000165307	1.19265	0.70044	3	0.415037	0.415037	-0.893085
-1.00394	0.129123	ENSMUST00000001700	1.22239	1	1	0.584963	-0.736966	0.36257
0.346881	0.1297	ENSMUST00000065398	0.485427	0.321928	0	0.584963	0.584963	0.678072
-0.602452	0.129711	ENSMUST00000048706	0.736966	1.22239	0.584963	0	0.736966	0
-0.602452	0.129711	ENSMUST00000108142	0.736966	1.22239	0.584963	0	0.736966	0
-0.458132	0.129863	ENSMUST00000154469	0.807355	1	0.736966	0.584963	0.584963	0
1.14493	0.130353	ENSMUST00000236085	-3.61471	-3	-2	-1.90689	-1.58496	-1.68806
-0.277352	0.130369	ENSMUST00000233612	0.206451	0.584963	0.263034	0	0.222392	0
0.804414	0.130424	ENSMUST00000096240	-2.90689	-2.90689	-2.32193	-2.58496	-1.45943	-1.67807
-0.521544	0.13045	ENSMUST00000172818	1.71621	1.12199	1.80735	1	0.758992	1.32193
-0.610281	0.130691	ENSMUST00000041317	-1.83007	-1.75489	-1.65208	-2.32193	-1.9386	-2.80735
0.138346	0.130731	ENSMUST00000105707	-0.0931094	-0.152003	0	0	0	0.169925
0.907489	0.130952	ENSMUST00000042405	0.917538	0.906891	0.540568	2.32193	1	1.76553
-0.25484	0.131184	ENSMUST00000174561	-0.392317	-0.255257	-0.518467	-0.736966	-0.430634	-0.762961
-0.302138	0.131365	ENSMUST00000146451	0.447459	0.485427	0.847997	0.222392	0.36257	0.289507
-1.76257	0.131389	ENSMUST00000050833	0.736966	1.16993	0.321928	-1	-2.32193	0.263034
-1.76257	0.131389	ENSMUST00000106342	0.736966	1.16993	0.321928	-1	-2.32193	0.263034
-1.76257	0.131389	ENSMUST00000106343	0.736966	1.16993	0.321928	-1	-2.32193	0.263034
-0.518605	0.13146	ENSMUST00000164467	1	0.807355	1	0.736966	0	0.514573
-0.313272	0.131594	ENSMUST00000107237	0.847997	1.29546	1.11548	0.830075	0.752072	0.736966
-0.428467	0.131732	ENSMUST00000018645	0.906891	0.584963	0.893085	0	0.584963	0.514573
-0.428467	0.131732	ENSMUST00000101066	0.906891	0.584963	0.893085	0	0.584963	0.514573
0.581693	0.131758	ENSMUST00000194252	-0.599038	-0.75743	-0.971431	0.232661	-0.181607	-0.633872
-0.0880038	0.131801	ENSMUST00000005017	-0.22456	-0.243557	-0.228269	-0.387023	-0.263034	-0.31034
-0.58282	0.132015	ENSMUST00000227804	1	0.485427	1	0	0	0.736966
-0.58282	0.132015	ENSMUST00000227745	1	0.485427	1	0	0	0.736966
-0.58282	0.132015	ENSMUST00000228412	1	0.485427	1	0	0	0.736966
0.588134	0.132123	ENSMUST00000198878	0.514573	0.206451	0	1.32193	0.678072	0.485427
-0.29571	0.13243	ENSMUST00000021790	-0.445411	-0.415037	-0.398549	-0.628031	-0.954196	-0.563901
0.193516	0.13256	ENSMUST00000106190	-0.304855	-0.36257	-0.0995357	0	0	-0.186413
0.193516	0.13256	ENSMUST00000163946	-0.304855	-0.36257	-0.0995357	0	0	-0.186413
0.927927	0.132858	ENSMUST00000177761	-2.9386	-3	-3	-2.58496	-1.32193	-2.24793
0.927927	0.132858	ENSMUST00000088644	-2.9386	-3	-3	-2.58496	-1.32193	-2.24793
-0.177436	0.133228	ENSMUST00000166247	0.530515	0.678072	0.678072	0.584963	0.447459	0.321928
-0.54647	0.133446	ENSMUST00000044200	0.807355	1	1.16993	0	0.807355	0.530515
-0.303363	0.133638	ENSMUST00000118155	-2.3744	-2.33628	-2.56478	-2.80735	-2.90689	-2.47131
-1.05664	0.134004	ENSMUST00000109761	-2.16993	-2.73697	-2.1375	-3.45943	-4.16993	-2.58496
-1.0119	0.134727	ENSMUST00000044116	0.280108	0.514573	-0.874469	-1.58496	-1	-0.530515
-1.0119	0.134727	ENSMUST00000118118	0.280108	0.514573	-0.874469	-1.58496	-1	-0.530515
-0.753372	0.134747	ENSMUST00000003123	1.83007	2.70044	1.66297	0.874469	1.58496	1.47393
0.402649	0.134774	ENSMUST00000029171	1.53051	1.28011	0.925999	1.66297	1.77259	1.50901
-0.840498	0.134804	ENSMUST00000025659	-0.584963	-1.24101	-0.263034	-2.16993	-1	-1.44057
-0.677474	0.134806	ENSMUST00000179852	1.58496	1	0.584963	0	0.485427	0.652077
-0.783499	0.13505	ENSMUST00000092736	1.08746	1.58496	0.485427	0	0	0.807355
-0.783499	0.13505	ENSMUST00000107562	1.08746	1.58496	0.485427	0	0	0.807355
-0.118502	0.135051	ENSMUST00000113483	0.314109	0.380604	0.225292	0.0995357	0.222392	0.24257
0.62169	0.135388	ENSMUST00000013842	-1.87447	-2.5025	-1.58496	-1.58496	-1.22239	-1.28951
0.62169	0.135388	ENSMUST00000111247	-1.87447	-2.5025	-1.58496	-1.58496	-1.22239	-1.28951
0.165635	0.135657	ENSMUST00000236046	1	1	0.788496	1	1.16993	1.11548
0.165635	0.135657	ENSMUST00000236061	1	1	0.788496	1	1.16993	1.11548
0.165635	0.135657	ENSMUST00000236980	1	1	0.788496	1	1.16993	1.11548
-0.15422	0.135663	ENSMUST00000014990	0.0588937	-0.0437214	-0.106915	-0.289507	-0.199309	-0.0655883
-0.192133	0.135767	ENSMUST00000072838	0.206451	0	0	-0.263034	-0.106915	0
-0.192133	0.135767	ENSMUST00000227478	0.206451	0	0	-0.263034	-0.106915	0
-0.192133	0.135767	ENSMUST00000228371	0.206451	0	0	-0.263034	-0.106915	0
-0.763387	0.13647	ENSMUST00000112201	-2.1964	-1.89308	-2.39232	-3.58496	-2.5025	-2.6845
0.178992	0.13706	ENSMUST00000212005	-0.415037	-0.438121	-0.547488	-0.169925	-0.25634	-0.437405
0.866968	0.137199	ENSMUST00000204701	-1.70044	-0.678072	-1.80735	0	-0.584963	-1
-0.901397	0.137211	ENSMUST00000144060	0.459432	1.11548	-0.192645	0	-1	-0.321928
-0.760429	0.137242	ENSMUST00000080085	0	0	-0.263034	-1	-1.32193	-0.222392
1.10731	0.137314	ENSMUST00000050149	-1	-1.58496	-0.321928	0	1	-0.584963
0.574269	0.137362	ENSMUST00000000080	0.192645	0.29956	1	1.32193	1	0.893085
-0.60903	0.137702	ENSMUST00000034441	1.52356	1.21299	2.12553	1.08746	0.716207	1.23133
0.459926	0.137774	ENSMUST00000014750	-0.941106	-1.10434	-1.08746	-0.222392	-0.628031	-0.902703
0.922238	0.137834	ENSMUST00000051431	1	-0.222392	0.584963	2	1.32193	0.807355
1.81668	0.137871	ENSMUST00000116514	-2.5025	-4.58496	-2.58496	0	-2.22239	-2
-0.540275	0.13802	ENSMUST00000032060	1.05063	0.943416	1.58496	0.263034	1	0.695145
-0.167341	0.138036	ENSMUST00000136652	-0.0671142	0.180572	0	-0.192645	-0.0703893	-0.125531
-1.77398	0.138613	ENSMUST00000072187	1.58496	0	1.41504	0	-2.32193	0
0.640746	0.138616	ENSMUST00000045078	0.49304	0.765535	0	1.58496	0.807355	0.788496
0.822652	0.138635	ENSMUST00000223293	-1.94753	-2.90689	-3.08746	-1.73697	-1.73697	-2
0.0469425	0.138677	ENSMUST00000213200	0.49041	0.517848	0.45012	0.556766	0.538866	0.503574
-0.397749	0.138771	ENSMUST00000003029	-0.514573	-0.415037	-0.36257	-1	-1	-0.485427
0.23573	0.138961	ENSMUST00000021726	0.127756	0.060121	0.211504	0.5025	0.440573	0.163499
-0.243513	0.139056	ENSMUST00000027503	0.222392	0.415037	0.415037	0	0.321928	0
-0.276563	0.13913	ENSMUST00000105674	0.463947	0.807355	0.706269	0.29956	0.247928	0.600393
0.214359	0.139311	ENSMUST00000005651	-0.0931094	-0.222392	-0.415037	0	0	-0.0874628
-0.336187	0.139744	ENSMUST00000176381	1.26303	0.893085	1.32193	1	0.584963	0.884523
-0.953274	0.139808	ENSMUST00000156038	1.73697	1.41504	2.80735	1	1.32193	0.777608
0.162781	0.140093	ENSMUST00000235977	1	1	0.788496	1	1.16993	1.10692
1.54795	0.140333	ENSMUST00000042664	0.263034	-0.415037	-0.584963	1.58496	2.32193	0
-0.439751	0.140379	ENSMUST00000138759	0.807355	0.289507	0.222392	0	0	0
-0.356796	0.140711	ENSMUST00000166021	0.485427	0.736966	0.263034	0	0	0.415037
1.22727	0.140735	ENSMUST00000160801	-0.807355	-1.87447	0	1	0	0
1.22727	0.140735	ENSMUST00000056512	-0.807355	-1.87447	0	1	0	0
0.896083	0.14077	ENSMUST00000060945	-2.90689	-1.58496	-2.45943	-1.58496	-1.41504	-1.26303
-1.40109	0.140938	ENSMUST00000191896	-0.925999	-1.67807	-0.137504	-1.41504	-3.45943	-2.07039
-0.610025	0.140954	ENSMUST00000015456	-1.37851	-0.584963	-0.584963	-1.58496	-1.41504	-1.37851
0.845647	0.140991	ENSMUST00000032065	-2.32193	-2.75489	-2.70044	-1	-2.16993	-2.07039
0.26508	0.141115	ENSMUST00000185148	0.459432	0.403356	0.222392	0.847997	0.447459	0.584963
-0.188429	0.141146	ENSMUST00000095978	-0.371969	-0.469485	-0.552541	-0.819428	-0.561879	-0.577976
0.440643	0.141158	ENSMUST00000192369	-1.22239	-1.58496	-1.32193	-0.678072	-1.32193	-0.807355
0.276094	0.141184	ENSMUST00000102849	0.137504	0.263034	0.415037	0.584963	0.736966	0.321928
0.207875	0.141379	ENSMUST00000006467	0.836501	0.584963	0.584963	1	0.893085	0.736966
0.207875	0.141379	ENSMUST00000113819	0.836501	0.584963	0.584963	1	0.893085	0.736966
0.223923	0.141479	ENSMUST00000103220	0.106915	0.192645	0.125531	0.321928	0.222392	0.552541
-0.440643	0.141589	ENSMUST00000165315	0.321928	0.584963	1	0.321928	0	0.263034
-0.275516	0.141838	ENSMUST00000018963	0.982298	1.29546	0.925999	0.612977	0.941106	0.823122
-0.275516	0.141838	ENSMUST00000149521	0.982298	1.29546	0.925999	0.612977	0.941106	0.823122
0.765152	0.142024	ENSMUST00000184867	-1.67807	-1.90689	-2.16993	-1	-0.652077	-1.80735
-0.539768	0.142225	ENSMUST00000022060	-0.628031	-0.29956	-0.540568	-0.584963	-1.08746	-1.41504
-0.0468359	0.142269	ENSMUST00000028938	0.469485	0.433757	0.447459	0.415037	0.36257	0.432586
-0.440643	0.142301	ENSMUST00000030206	1	0.678072	0.321928	0.415037	0	0.263034
0.578066	0.142358	ENSMUST00000093107	-0.402098	-0.628031	-1.26303	0	-0.321928	-0.237039
0.578066	0.142358	ENSMUST00000019050	-0.402098	-0.628031	-1.26303	0	-0.321928	-0.237039
-0.189596	0.142696	ENSMUST00000034834	-2.21016	-1.95878	-1.98479	-2.31487	-2.29708	-2.11056
0.0432453	0.142758	ENSMUST00000112176	-0.565597	-0.541301	-0.504131	-0.501546	-0.463947	-0.5158
-0.61725	0.142829	ENSMUST00000111881	0.584963	1.45943	1	0	0.415037	0.777608
0.365621	0.143115	ENSMUST00000057843	0.36257	0	0.263034	0.584963	0.847997	0.289507
0.138497	0.143124	ENSMUST00000112096	0.293359	0.378512	0.39079	0.584963	0.519374	0.373815
0.28629	0.143275	ENSMUST00000002121	0.106915	0	0.0931094	0.584963	0.152003	0.321928
0.807355	0.143419	ENSMUST00000059462	0.514573	-0.222392	-0.584963	0.736966	1.22239	0.169925
0.744007	0.143469	ENSMUST00000115616	-2.5502	-2.45943	-3.12928	-1.32193	-2.16993	-2.41504
-0.754345	0.143492	ENSMUST00000113752	0.415037	1	1.58496	0.415037	0	0.321928
-0.854081	0.143507	ENSMUST00000116495	-0.678072	-1.32193	-0.192645	-1	-1.58496	-2.16993
-0.854081	0.143507	ENSMUST00000112194	-0.678072	-1.32193	-0.192645	-1	-1.58496	-2.16993
-0.950583	0.143747	ENSMUST00000033847	1.80735	1.1375	2.58496	1	1	0.678072
0.81528	0.143999	ENSMUST00000068726	-0.530515	-1.04182	0.169925	0.70044	0.523562	-0.180572
0.81528	0.143999	ENSMUST00000068747	-0.530515	-1.04182	0.169925	0.70044	0.523562	-0.180572
0.81528	0.143999	ENSMUST00000111452	-0.530515	-1.04182	0.169925	0.70044	0.523562	-0.180572
-0.243826	0.144047	ENSMUST00000008594	-0.380272	-0.540568	-0.584963	-0.947533	-0.719892	-0.569856
-0.69013	0.14461	ENSMUST00000175877	1	0	0.807355	0	-0.263034	0
-0.69013	0.14461	ENSMUST00000177162	1	0	0.807355	0	-0.263034	0
0.556617	0.144626	ENSMUST00000076891	-0.63743	-1.16993	-1	0	-0.847997	-0.289507
0.610025	0.144897	ENSMUST00000043517	-2.22239	-2.41504	-2.32193	-1.58496	-1.32193	-2.22239
-0.769143	0.145862	ENSMUST00000093962	-0.125531	-0.584963	-1.32193	-1.58496	-1.58496	-1.16993
-1.11262	0.146058	ENSMUST00000119398	-3.45943	-3.1375	-3	-3.32193	-4.85798	-4.75489
-0.158375	0.146297	ENSMUST00000142271	-0.321928	-0.432111	-0.228269	-0.530515	-0.357552	-0.569366
-0.640666	0.146526	ENSMUST00000031355	-2.32193	-2.45943	-1.926	-2.58496	-2.58496	-3.45943
1.56275	0.146626	ENSMUST00000025430	-1.32193	0	0.415037	0	2.32193	1.45943
-0.302297	0.146698	ENSMUST00000025707	0.263034	0.70044	0.514573	0	0.192645	0.378512
-0.302297	0.146698	ENSMUST00000237738	0.263034	0.70044	0.514573	0	0.192645	0.378512
0.653119	0.146834	ENSMUST00000200298	-1.32193	-1.80735	-2	-0.584963	-1	-1.58496
0.354586	0.147117	ENSMUST00000047226	1.30256	1	1.27302	1.45943	1.32193	1.85798
0.717334	0.147184	ENSMUST00000035458	-0.736966	-1.58496	-0.736966	-0.584963	-0.584963	0.263034
0.717334	0.147184	ENSMUST00000033139	-0.736966	-1.58496	-0.736966	-0.584963	-0.584963	0.263034
-0.69287	0.147556	ENSMUST00000021857	1.1375	1	2	1	0.736966	0.321928
-0.69287	0.147556	ENSMUST00000224611	1.1375	1	2	1	0.736966	0.321928
-0.69287	0.147556	ENSMUST00000224241	1.1375	1	2	1	0.736966	0.321928
0.93402	0.14777	ENSMUST00000009707	-1.5025	-2	-1	0	-0.321928	-1.37851
1.21462	0.148042	ENSMUST00000231389	-3.32193	-2.58496	-2	-1.58496	-0.415037	-2.26303
0.887971	0.14811	ENSMUST00000112874	-0.906891	-1.48543	-2.11548	0	-1.22239	-0.621488
-0.376428	0.148271	ENSMUST00000127630	0.222392	0.584963	0	0	0	-0.321928
-0.148438	0.148322	ENSMUST00000017530	-1.69032	-1.81943	-1.58496	-1.8365	-1.80735	-1.89616
0.514774	0.148322	ENSMUST00000032198	-0.321928	0	-0.807355	0	0.415037	0
1.54795	0.148344	ENSMUST00000115351	-1.58496	-0.736966	0	0.736966	2	-0.415037
1.54795	0.148344	ENSMUST00000122211	-1.58496	-0.736966	0	0.736966	2	-0.415037
-0.285318	0.148413	ENSMUST00000187994	0.0524674	-0.283793	-0.263034	-0.678072	-0.378512	-0.293731
-0.285318	0.148413	ENSMUST00000023248	0.0524674	-0.283793	-0.263034	-0.678072	-0.378512	-0.293731
-0.463693	0.148485	ENSMUST00000021048	0.678072	0.160465	0.874469	0	0	0.321928
-0.633488	0.148565	ENSMUST00000092623	1	0	0.415037	0	0	-0.485427
-0.731459	0.148729	ENSMUST00000020452	-1.1375	-0.893085	-1.73697	-2.58496	-1.87447	-1.5025
-0.731459	0.148729	ENSMUST00000099571	-1.1375	-0.893085	-1.73697	-2.58496	-1.87447	-1.5025
0.149828	0.14899	ENSMUST00000022925	0.523562	0.703282	0.721284	0.70044	0.807355	0.889817
-0.723308	0.149078	ENSMUST00000225868	0.263034	1.16993	1.32193	0	0	0.584963
1.29347	0.149329	ENSMUST00000163239	-2.16993	-1.58496	-3.58496	-0.584963	-1.73697	-1.1375
0.474812	0.149954	ENSMUST00000164458	-0.415037	-0.289507	-1	0	0	-0.280108
0.454141	0.150408	ENSMUST00000043867	0.984233	0.934112	1.10962	1.80735	1.48543	1.09761
-0.0620111	0.15057	ENSMUST00000059802	1.00952	0.95383	0.910363	0.921997	0.886991	0.878694
0.755827	0.150614	ENSMUST00000042662	-1.19265	-1.22239	-0.70044	0.415037	-0.584963	-0.678072
0.139652	0.150632	ENSMUST00000235157	0.163499	0.283793	0.0931094	0.415037	0.321928	0.222392
0.139652	0.150632	ENSMUST00000236547	0.163499	0.283793	0.0931094	0.415037	0.321928	0.222392
-0.186075	0.150695	ENSMUST00000031250	0.245112	0.332575	0.387023	0	0.295456	0.111031
-0.477653	0.150765	ENSMUST00000105744	-0.222392	0	-0.415037	-1	-0.807355	-0.263034
-0.477653	0.150765	ENSMUST00000171001	-0.222392	0	-0.415037	-1	-0.807355	-0.263034
0.741938	0.150815	ENSMUST00000115621	-2.66838	-2.5502	-3.20945	-1.41504	-2.22239	-2.56478
-0.449154	0.150819	ENSMUST00000121360	1.44057	1.32193	0.765535	0.584963	0.917538	0.678072
-0.449154	0.150819	ENSMUST00000117411	1.44057	1.32193	0.765535	0.584963	0.917538	0.678072
0.830618	0.150848	ENSMUST00000225922	-1.58496	-0.584963	-1.73697	0	-0.415037	-1
-1.44064	0.151154	ENSMUST00000088392	2.32193	2	0.584963	0.584963	1	-1
-0.271231	0.15118	ENSMUST00000105968	1.01838	1.29546	0.921997	0.612977	0.969626	0.839535
1.38284	0.151248	ENSMUST00000114242	-3.70044	-1.58496	-2.16993	-1.32193	-0.736966	-1.24793
1.38284	0.151248	ENSMUST00000025193	-3.70044	-1.58496	-2.16993	-1.32193	-0.736966	-1.24793
0.339698	0.151276	ENSMUST00000229229	1.05445	1.48543	1	1.45943	1.58496	1.51457
-1.01796	0.151343	ENSMUST00000027592	1.72935	1.75002	3.10434	1.1375	1.07039	1.32193
0.905322	0.151482	ENSMUST00000113277	-3.81816	-3.44746	-4.71425	-2.58496	-2.92892	-3.75002
0.862944	0.151612	ENSMUST00000027626	-0.765535	-2.11548	-1.16993	-0.36257	-0.192645	-0.906891
-0.702087	0.151699	ENSMUST00000174819	-1.58496	-1.62803	-0.777608	-2.58496	-1.87447	-1.63743
-0.18131	0.151828	ENSMUST00000114783	-0.839535	-0.836501	-1.08746	-1	-1.16993	-1.1375
-1.14915	0.152114	ENSMUST00000113956	-1	-0.584963	-0.874469	-3	-1.58496	-1.32193
0.320677	0.152186	ENSMUST00000163083	0.222392	0	0.137504	0.321928	0.263034	0.736966
-1.10977	0.15241	ENSMUST00000048967	-1.11548	-1.58496	0	-1.80735	-1.41504	-2.80735
0.885151	0.152424	ENSMUST00000068271	-3.79647	-3.41093	-4.67243	-2.58496	-2.92892	-3.71049
-0.867257	0.152472	ENSMUST00000073456	3.16993	3.20945	3.39232	3.16993	2	2
0.641831	0.152491	ENSMUST00000006367	-2.29278	-2.20945	-1.72247	-0.847997	-1.80735	-1.64386
0.274527	0.152699	ENSMUST00000050970	0.819428	0.400538	0.485427	0.736966	0.874469	0.917538
-0.646635	0.153421	ENSMUST00000050827	0.5025	0.70044	0.736966	0.584963	-0.222392	-0.36257
-0.334006	0.153674	ENSMUST00000115259	0.289507	0.70044	0.192645	0	0	0.180572
-0.397548	0.153836	ENSMUST00000209691	0.678072	1	0.584963	0	0.584963	0.485427
1.65695	0.154098	ENSMUST00000110855	0.392317	-0.584963	-1.48543	2.58496	0.222392	0.485427
-0.397548	0.154379	ENSMUST00000076316	-0.321928	-0.485427	0	-0.584963	-1	-0.415037
-0.39786	0.154389	ENSMUST00000062492	0.556393	0.830075	1.078	0.222392	0.289507	0.758992
-0.360538	0.154575	ENSMUST00000032927	0.736966	1.32193	1	0.584963	0.807355	0.584963
-0.360538	0.154575	ENSMUST00000210192	0.736966	1.32193	1	0.584963	0.807355	0.584963
-0.772844	0.154742	ENSMUST00000066778	0.688056	0.321928	0.823122	0.415037	-0.830075	-0.0703893
0.754345	0.154969	ENSMUST00000118287	-0.678072	-1.58496	-1	0	0	-1
0.761518	0.154976	ENSMUST00000034859	-0.917538	-2.11548	-1.58496	-0.584963	-0.485427	-1.26303
0.761518	0.154976	ENSMUST00000146201	-0.917538	-2.11548	-1.58496	-0.584963	-0.485427	-1.26303
-0.0365879	0.154985	ENSMUST00000023086	0.504043	0.478654	0.527247	0.485427	0.436099	0.478654
0.343049	0.154988	ENSMUST00000113615	-0.192645	-0.736966	-0.36257	0	-0.263034	0
-0.421011	0.15502	ENSMUST00000173011	0.321928	0.584963	1	0.321928	0	0.321928
-0.528321	0.155029	ENSMUST00000058679	0.321928	0.263034	1	0	0	0
-0.322654	0.155182	ENSMUST00000149261	0.68281	0.906891	1.20645	0.710493	0.632268	0.485427
-0.319016	0.155295	ENSMUST00000035069	0.485427	0.0931094	0.584963	0	0	0.206451
-0.4745	0.15532	ENSMUST00000116429	-1.76553	-1.32193	-1	-2	-1.58496	-1.926
-0.429836	0.15534	ENSMUST00000090227	-0.584963	-0.321928	-1	-1	-1.32193	-0.874469
0.615999	0.155717	ENSMUST00000006692	-1.32193	-0.847997	-1.26303	0	-0.584963	-1
-0.323696	0.155739	ENSMUST00000025394	0.662965	1	1.16993	0.584963	0.584963	0.691878
0.111071	0.155808	ENSMUST00000213062	-0.0473057	0.0335526	-0.0995357	0	0.0524674	0.167457
-1.22817	0.15581	ENSMUST00000088896	-1.22239	0.415037	0	-1.58496	-2.32193	-0.584963
0.535894	0.155965	ENSMUST00000226453	0	0	0	1	0.415037	0.192645
0.78175	0.155966	ENSMUST00000101581	-0.329308	-0.115477	-1	1	0	-0.0995357
-0.115371	0.155997	ENSMUST00000111023	-0.0641303	-0.189478	-0.13245	-0.347923	-0.210218	-0.174029
0.927159	0.156167	ENSMUST00000162645	-0.765535	-1.11548	-1.41504	0.485427	-1	0
0.19947	0.156286	ENSMUST00000032658	0.459432	0.334419	0.201634	0.36257	0.584963	0.646363
1.39989	0.15651	ENSMUST00000111315	-2.39232	-3.80735	-1.58496	-0.584963	-2	-1
1.39989	0.15651	ENSMUST00000111314	-2.39232	-3.80735	-1.58496	-0.584963	-2	-1
1.39989	0.15651	ENSMUST00000219033	-2.39232	-3.80735	-1.58496	-0.584963	-2	-1
0.436901	0.156937	ENSMUST00000026557	-2.16993	-1.80735	-1.58496	-1.41504	-1.73697	-1.09954
0.450676	0.157172	ENSMUST00000023146	0.70044	0.36257	0.678072	1	0.678072	1.41504
-0.196129	0.157412	ENSMUST00000036928	0.403356	0.40439	0.263034	0	0.160465	0.321928
-0.196129	0.157412	ENSMUST00000111068	0.403356	0.40439	0.263034	0	0.160465	0.321928
-1.20979	0.157664	ENSMUST00000043881	1.80735	1.58496	0.36257	-1	0.415037	0.710493
-1.20979	0.157664	ENSMUST00000092678	1.80735	1.58496	0.36257	-1	0.415037	0.710493
0.430927	0.157861	ENSMUST00000026093	-1	-1.39232	-0.847997	-0.584963	-1	-0.36257
-0.111219	0.157932	ENSMUST00000029692	0.378512	0.241008	0.206451	0.222392	0.125531	0.14439
-0.327406	0.158298	ENSMUST00000026446	1.16993	1.15754	1.58496	0.807355	1.22239	0.900464
0.280478	0.158341	ENSMUST00000070112	0.63743	0.400538	0.36257	0.678072	1	0.563901
0.45532	0.15844	ENSMUST00000222757	2.16993	2.04182	1.80735	2.87447	2.36923	2.14136
1.46625	0.158649	ENSMUST00000100143	-1.58496	-1.16993	-0.584963	1.32193	0.736966	-1
-0.861654	0.158686	ENSMUST00000111913	0.485427	0	0.321928	-1	-1	0.222392
-0.861654	0.158686	ENSMUST00000097547	0.485427	0	0.321928	-1	-1	0.222392
-0.861654	0.158686	ENSMUST00000097546	0.485427	0	0.321928	-1	-1	0.222392
0.820902	0.158706	ENSMUST00000020624	-1.80735	-1.22239	-1.16993	-1.32193	0	-0.415037
-0.568955	0.158741	ENSMUST00000065889	0.70044	1.32193	1.58496	1	0.415037	0.485427
-0.568955	0.158741	ENSMUST00000111821	0.70044	1.32193	1.58496	1	0.415037	0.485427
-0.90394	0.158881	ENSMUST00000145518	-0.917538	-1.26303	-0.415037	-1.58496	-2.58496	-1.1375
0.162129	0.158902	ENSMUST00000070532	0.450661	0.186413	0.353637	0.514573	0.547488	0.415037
1.25163	0.15906	ENSMUST00000170139	-2.16993	-1.58496	-3.58496	-0.584963	-1.73697	-1.26303
1.25163	0.15906	ENSMUST00000164302	-2.16993	-1.58496	-3.58496	-0.584963	-1.73697	-1.26303
1.25163	0.15906	ENSMUST00000169772	-2.16993	-1.58496	-3.58496	-0.584963	-1.73697	-1.26303
-0.563299	0.159146	ENSMUST00000033289	-1.94753	-1.58496	-2.08746	-2.80735	-2.58496	-1.91754
-0.563299	0.159146	ENSMUST00000209255	-1.94753	-1.58496	-2.08746	-2.80735	-2.58496	-1.91754
0.319335	0.159151	ENSMUST00000069345	0.131245	-0.263034	-0.222392	0	0.459432	0.14439
0.615999	0.159189	ENSMUST00000213643	-0.263034	0	0	0.584963	1	0
0.615999	0.159189	ENSMUST00000034777	-0.263034	0	0	0.584963	1	0
0.615999	0.159189	ENSMUST00000163820	-0.263034	0	0	0.584963	1	0
-1.83819	0.159843	ENSMUST00000094499	2.58496	0	1.41504	0	-2	0.485427
0.723308	0.160015	ENSMUST00000118557	1	0.847997	0.736966	1.58496	1	2.16993
0.250086	0.160034	ENSMUST00000010254	-0.211504	-0.0671142	-0.169925	0.263034	0.169925	-0.131245
-0.253214	0.160104	ENSMUST00000020435	0.83399	1.25376	1.05063	0.710493	0.765535	0.902703
0.340144	0.160145	ENSMUST00000104959	-1.96683	-1.73697	-1.44057	-1.37851	-1.58496	-1.16046
0.391343	0.160187	ENSMUST00000063465	0.530515	0.169925	0.584963	1	0.459432	1
1.27535	0.160316	ENSMUST00000125752	-4	-3.8413	-3.32193	-1.58496	-2.1375	-3.61471
-0.0953123	0.160353	ENSMUST00000034311	0.0544478	0.146841	0.211504	0	0.0824622	0.0443941
0.371826	0.160365	ENSMUST00000195995	-0.584963	-0.415037	0	0	0	0.115477
0.371826	0.160365	ENSMUST00000199834	-0.584963	-0.415037	0	0	0	0.115477
-0.666667	0.160596	ENSMUST00000110713	0.485427	1.58496	1	0	0.584963	0.485427
-0.640666	0.160767	ENSMUST00000202155	-2.32193	-2.5025	-1.926	-2.58496	-2.58496	-3.5025
0.502048	0.160842	ENSMUST00000021802	-0.378512	0.0740006	-0.523562	0.678072	0	0
-2.07225	0.160863	ENSMUST00000098340	1.5025	4.80735	3.90689	2	1	1
-2.07225	0.160863	ENSMUST00000035078	1.5025	4.80735	3.90689	2	1	1
-0.407464	0.161256	ENSMUST00000027867	0.584963	0.736966	0.485427	0	0	0.584963
-1.15935	0.161324	ENSMUST00000027185	1.70044	1.16993	3	0.584963	1	0.807355
0.21315	0.16143	ENSMUST00000165096	0.884523	0.765535	0.807355	1	0.874469	1.22239
0.504858	0.161431	ENSMUST00000105816	-0.584963	0	-0.736966	0	0.415037	-0.222392
0.448052	0.161506	ENSMUST00000112318	-3.6845	-3.21501	-3.54432	-3.04439	-3.39232	-2.66297
0.431305	0.161706	ENSMUST00000092112	-1.08746	-1.73697	-1.16993	-1	-0.893085	-0.807355
0.891866	0.161862	ENSMUST00000113278	-3.85536	-3.49476	-4.78136	-2.64386	-2.98606	-3.82597
-0.12815	0.161901	ENSMUST00000103175	0	0.184425	0	-0.106915	-0.0931094	0
-0.12815	0.161901	ENSMUST00000105583	0	0.184425	0	-0.106915	-0.0931094	0
-0.12815	0.161901	ENSMUST00000105581	0	0.184425	0	-0.106915	-0.0931094	0
0.761801	0.161905	ENSMUST00000235925	-1.70044	-1.41504	-0.584963	0	-1	-0.415037
-0.63563	0.162065	ENSMUST00000097925	-0.485427	-0.584963	0	-1.58496	-0.584963	-0.807355
-0.344668	0.162234	ENSMUST00000022062	1.11548	0.954196	1.11103	0.807355	0.395929	0.943416
-0.407464	0.162481	ENSMUST00000212205	0.584963	0.807355	0.415037	0.584963	0	0
-0.407464	0.162481	ENSMUST00000212543	0.584963	0.807355	0.415037	0.584963	0	0
0.587337	0.162748	ENSMUST00000084891	-1.06413	-1.19265	-1	0	-0.540568	-0.954196
0.592343	0.162763	ENSMUST00000139685	1	1.05889	1	1.48543	2.1375	1.21299
0.785484	0.163026	ENSMUST00000112907	-2.52356	-3.24793	-3.45943	-3	-1.87447	-2
0.785484	0.163026	ENSMUST00000112904	-2.52356	-3.24793	-3.45943	-3	-1.87447	-2
0.785484	0.163026	ENSMUST00000112903	-2.52356	-3.24793	-3.45943	-3	-1.87447	-2
0.785484	0.163026	ENSMUST00000033634	-2.52356	-3.24793	-3.45943	-3	-1.87447	-2
0.581131	0.163418	ENSMUST00000006217	1.22239	0.678072	0.263034	1.58496	1.32193	1
-0.278715	0.163557	ENSMUST00000049385	1.75899	2.03179	2.07455	1.6865	1.45066	1.89202
0.100134	0.163603	ENSMUST00000199350	0.0524674	0.0297473	0	0.222392	0.0671142	0.0931094
0.543661	0.163663	ENSMUST00000166897	3.08746	2.80735	2.80735	3.90689	3	3.42626
0.794813	0.164023	ENSMUST00000177642	-0.530515	-1.04182	0.231326	0.70044	0.523562	-0.180572
0.794813	0.164023	ENSMUST00000111455	-0.530515	-1.04182	0.231326	0.70044	0.523562	-0.180572
-0.684156	0.164036	ENSMUST00000000305	-0.678072	-1.16993	-0.459432	-2	-0.874469	-1.48543
0.407464	0.164101	ENSMUST00000106068	-0.222392	0	-0.415037	0	0.584963	0
0.407464	0.164101	ENSMUST00000030581	-0.222392	0	-0.415037	0	0.584963	0
-1.37666	0.164123	ENSMUST00000049474	3.05889	3.11548	1.58496	0.584963	0.584963	2.45943
0.854081	0.164414	ENSMUST00000152171	-1.80735	-2.16993	-0.807355	-1	-0.222392	-1
-0.093762	0.164416	ENSMUST00000222087	0.652077	0.736966	0.807355	0.584963	0.652077	0.678072
0.612167	0.164655	ENSMUST00000082439	0	-1	-0.321928	0	0.192645	0.321928
-0.631639	0.164794	ENSMUST00000033898	-0.485427	-0.459432	-0.652077	-1.32193	-0.584963	-1.58496
-1.06196	0.164899	ENSMUST00000000505	1.16993	2.80735	1.37851	0.321928	1.26303	0.584963
-0.907489	0.164958	ENSMUST00000102533	0.584963	2	1.1375	0	0	1
0.2097	0.164963	ENSMUST00000004786	-0.369234	-0.222392	-0.395929	-0.321928	0	-0.0365259
-0.640796	0.16507	ENSMUST00000023391	1.926	1.24793	1.80735	0.415037	1.32193	1.32193
0.204948	0.165281	ENSMUST00000105578	0.660514	0.857981	0.610053	0.807355	1.09954	0.836501
-0.608143	0.165302	ENSMUST00000057795	0.387023	0.70044	0.736966	0.584963	-0.222392	-0.36257
-0.201131	0.165338	ENSMUST00000105967	-0.575502	-0.286304	-0.584963	-0.616671	-0.768674	-0.664816
-0.120496	0.165423	ENSMUST00000130108	0.106915	0.263034	0.152003	0	0	0.160465
0.732646	0.165748	ENSMUST00000119604	1.87447	1.34792	1.5025	3	1.80735	2.11548
1.02745	0.165767	ENSMUST00000093456	-2.80735	-2.1375	-1.1375	-0.415037	-1.58496	-1
1.09365	0.165854	ENSMUST00000076043	-1.58496	-1	-0.847997	-0.736966	-0.415037	1
1.09365	0.165854	ENSMUST00000135790	-1.58496	-1	-0.847997	-0.736966	-0.415037	1
-0.0557882	0.165855	ENSMUST00000000090	0.871014	0.857607	0.85561	0.851901	0.804744	0.760221
-0.277942	0.166039	ENSMUST00000191916	0.152003	0.459432	0	0	0	-0.222392
-0.277942	0.166039	ENSMUST00000195855	0.152003	0.459432	0	0	0	-0.222392
-0.277942	0.166039	ENSMUST00000059021	0.152003	0.459432	0	0	0	-0.222392
-0.298273	0.166102	ENSMUST00000078205	-0.530515	-0.241008	-0.652077	-1	-0.758992	-0.559427
0.805012	0.166113	ENSMUST00000112588	-1.32193	0	-0.584963	0	0.678072	-0.169925
-0.100889	0.166128	ENSMUST00000048209	-1.48662	-1.4618	-1.6042	-1.65423	-1.66297	-1.5381
-0.100889	0.166128	ENSMUST00000210815	-1.48662	-1.4618	-1.6042	-1.65423	-1.66297	-1.5381
-0.374286	0.166234	ENSMUST00000161598	0.222392	-0.169925	0.263034	0	-0.584963	-0.222392
0.912322	0.166445	ENSMUST00000095360	-1.58496	-1.73697	-0.415037	0	0	-1
0.448964	0.166718	ENSMUST00000211932	-1.43296	-1.4361	-1.90689	-0.874469	-1	-1.55459
-0.731057	0.166899	ENSMUST00000028509	-2.24793	-1.77761	-2.39232	-3.58496	-2.5025	-2.52356
0.485307	0.167425	ENSMUST00000035651	-2.66297	-2.16993	-1.848	-1.58496	-1.87447	-1.76553
-0.268027	0.16743	ENSMUST00000097862	-0.125531	0	0.192645	0	-0.415037	-0.321928
0.0529673	0.167518	ENSMUST00000164505	0.553598	0.61557	0.60438	0.626185	0.613645	0.69262
0.218568	0.167674	ENSMUST00000209761	-0.263034	-0.29956	-0.415037	0	0	-0.321928
-1.66667	0.167868	ENSMUST00000234377	3.58496	1.16993	1.41504	1.58496	0	-0.415037
-0.201631	0.167973	ENSMUST00000093059	0.343954	0.321928	0.234465	0	0	0.295456
0.45419	0.16798	ENSMUST00000098942	0.222392	-0.415037	0	0.584963	0	0.584963
-0.892691	0.168239	ENSMUST00000077954	1.36257	2.73697	1.48543	0.584963	1.32193	1
0.447962	0.168349	ENSMUST00000029698	0.552541	0.643856	0.823122	1.22239	0.70044	1.44057
0.447962	0.168349	ENSMUST00000119002	0.552541	0.643856	0.823122	1.22239	0.70044	1.44057
0.173927	0.168388	ENSMUST00000102476	0.696165	0.559838	0.611598	0.664397	0.768053	0.956931
-0.929808	0.168439	ENSMUST00000045788	-0.607683	-0.925999	-0.765535	-0.807355	-2.22239	-2.05889
-0.982088	0.168559	ENSMUST00000014614	-0.823122	-1.87447	-1.48543	-2.32193	-1.58496	-3.22239
1.08561	0.168897	ENSMUST00000108657	-1.90689	-3.70044	-2.80735	-1.80735	-1.58496	-1.76553
0.435105	0.169063	ENSMUST00000067230	1.25054	1.95693	1.62803	2.32193	1.79141	2.02748
0.863026	0.169698	ENSMUST00000033662	-3.70044	-4.16993	-2.72247	-2.32193	-2.80735	-2.87447
-0.295247	0.169797	ENSMUST00000071664	0.816288	1.29546	1.16046	0.830075	0.819428	0.736966
-0.40149	0.169881	ENSMUST00000112479	0.415037	1	0.736966	0	0.584963	0.36257
0.692272	0.170135	ENSMUST00000031002	0.415037	-0.584963	-0.584963	0.584963	0	0.736966
1.06086	0.170273	ENSMUST00000029005	-0.289507	-1.37851	-2	0.584963	-0.584963	-0.485427
-0.427518	0.170409	ENSMUST00000088086	-3.58496	-3.11548	-2.87447	-3.52356	-3.45943	-3.87447
0.58282	0.170554	ENSMUST00000163571	-0.847997	-1.22239	-0.263034	0	-0.584963	0
0.755827	0.170635	ENSMUST00000045748	-1.11548	0	0	0	0.415037	0.736966
0.449467	0.170699	ENSMUST00000020339	-1.45943	-0.736966	-1.22239	-1	-0.584963	-0.485427
-0.467124	0.170779	ENSMUST00000222759	-0.607683	-0.476438	-0.540568	-0.584963	-1.08746	-1.35364
-0.706137	0.171021	ENSMUST00000164744	-1.05889	-0.308122	-0.736966	-2	-1.41504	-0.807355
0.302609	0.171112	ENSMUST00000095786	1.12553	1.44057	1	1.32193	1.41504	1.73697
0.396072	0.171159	ENSMUST00000106207	1.10692	0.597241	0.603341	1.19265	1.44057	0.862496
0.396072	0.171159	ENSMUST00000106206	1.10692	0.597241	0.603341	1.19265	1.44057	0.862496
0.396072	0.171159	ENSMUST00000030401	1.10692	0.597241	0.603341	1.19265	1.44057	0.862496
-0.94005	0.171243	ENSMUST00000149163	3.58496	3.85798	2.52356	1.73697	2.32193	3.08746
-0.94005	0.171243	ENSMUST00000108800	3.58496	3.85798	2.52356	1.73697	2.32193	3.08746
0.099579	0.171446	ENSMUST00000114151	0.0324215	-0.0347654	0	0.14439	0.152003	0
-0.296213	0.171568	ENSMUST00000079833	-0.736966	-0.63743	-0.263034	-1	-0.847997	-0.678072
-0.36437	0.17161	ENSMUST00000033497	0.847997	0.584963	0.415037	0.584963	0.169925	0
1.44064	0.17165	ENSMUST00000025617	-0.847997	0	-0.736966	0	2.32193	0.415037
0.569073	0.171714	ENSMUST00000070080	-1.73697	-1	-1.19265	-1	-1	-0.222392
0.741361	0.171788	ENSMUST00000230062	2.1964	2.61143	2.24793	3.80735	2.58496	2.88753
0.397548	0.171846	ENSMUST00000105592	0.584963	0.807355	1	1	1	1.58496
-0.306785	0.17226	ENSMUST00000116598	-0.530515	-0.241008	-0.552541	-1	-0.758992	-0.485427
0.776616	0.17246	ENSMUST00000071118	-2.18763	-3	-2.80735	-1.67807	-1.36257	-2.62449
-1.00867	0.172679	ENSMUST00000148879	1.41504	2.80735	1.26303	0.415037	1.45943	0.584963
0.541978	0.172828	ENSMUST00000102530	-1.32193	-0.736966	-0.415037	0	-0.584963	-0.263034
0.541978	0.172828	ENSMUST00000102529	-1.32193	-0.736966	-0.415037	0	-0.584963	-0.263034
0.541978	0.172828	ENSMUST00000102531	-1.32193	-0.736966	-0.415037	0	-0.584963	-0.263034
0.541978	0.172828	ENSMUST00000073448	-1.32193	-0.736966	-0.415037	0	-0.584963	-0.263034
-0.337583	0.173724	ENSMUST00000167569	1.47393	1.21412	1.1375	0.736966	0.807355	1.26849
-0.335283	0.173854	ENSMUST00000226975	1.43296	1.5025	1.58496	0.874469	1.19265	1.44746
0.111704	0.174299	ENSMUST00000089430	1.77118	1.67211	1.85896	1.87447	1.94753	1.81536
-0.104392	0.174309	ENSMUST00000033131	-1.66985	-1.65208	-1.52356	-1.78427	-1.63743	-1.73697
-0.449017	0.174535	ENSMUST00000067664	-3.33678	-3.82018	-3.31389	-3.70044	-4.36257	-3.75489
-1.00195	0.174562	ENSMUST00000154617	2.64386	3.58496	2.1375	1	2.5025	1.85798
0.675332	0.174576	ENSMUST00000105342	-0.678072	-1.09954	-1.48543	-1	-0.36257	0.125531
0.675332	0.174576	ENSMUST00000105343	-0.678072	-1.09954	-1.48543	-1	-0.36257	0.125531
-1.33688	0.174999	ENSMUST00000027736	-0.925999	-1.67807	-0.137504	-1.22239	-3.45943	-2.07039
0.770307	0.175132	ENSMUST00000107107	0.436099	0.70044	0.289507	1	2	0.736966
-0.14887	0.175384	ENSMUST00000179554	-0.112475	-0.125531	-0.0824622	-0.263034	-0.378512	-0.125531
0.640666	0.175433	ENSMUST00000189986	-0.658963	-1.41504	-1	-1	0	-0.152003
0.182319	0.175468	ENSMUST00000219839	0.563901	0.596103	0.736966	0.938599	0.63743	0.867896
0.727606	0.176097	ENSMUST00000115617	-2.65711	-2.56635	-3.12928	-1.32193	-2.43296	-2.41504
0.0912762	0.176186	ENSMUST00000070850	0.572081	0.486987	0.415037	0.584963	0.60073	0.562242
-0.624823	0.176262	ENSMUST00000057000	1.87447	2.22239	1.16993	1	1.16993	1.22239
1.34688	0.17639	ENSMUST00000163130	-0.415037	-0.263034	-0.263034	2	1.32193	-0.222392
0.345122	0.17642	ENSMUST00000194649	1.0156	1	1.14439	1.68806	1.41504	1.09226
0.62107	0.176458	ENSMUST00000062677	-0.120294	-0.862496	-1.16993	-0.289507	0	0
0.62107	0.176458	ENSMUST00000168218	-0.120294	-0.862496	-1.16993	-0.289507	0	0
-0.381859	0.176713	ENSMUST00000043397	0.63743	0.807355	1	0.807355	0.321928	0.169925
-0.22668	0.176811	ENSMUST00000000260	0.0874628	0	0.192645	-0.321928	-0.152003	0.0740006
-0.299762	0.17699	ENSMUST00000102944	1	0.765535	1	0.736966	0.807355	0.321928
0.738637	0.177048	ENSMUST00000085913	1.16046	0.222392	0.893085	1.32193	1	2.16993
0.214619	0.177092	ENSMUST00000015680	-0.0995357	0	-0.222392	0	0.321928	0
-1.15703	0.177379	ENSMUST00000040402	1.52356	3.32193	3.16993	1.73697	0.807355	2
-0.373194	0.177773	ENSMUST00000097626	-0.169925	0.415037	0	-0.415037	0	-0.459432
0.104824	0.178077	ENSMUST00000224568	0.623146	0.748021	0.683526	0.85561	0.824913	0.688641
-0.881221	0.17818	ENSMUST00000117179	-3.49185	-3.16993	-3.04439	-3.32193	-4.85798	-4.16993
1.04997	0.178385	ENSMUST00000171247	-1.90689	-3.70044	-2.70044	-1.80735	-1.58496	-1.76553
1	0.178404	ENSMUST00000030018	1.32193	0.321928	-0.321928	2	0.736966	1.58496
-0.299719	0.178534	ENSMUST00000043675	1.81291	2.05703	1.74802	1.46713	1.38333	1.86836
-0.391108	0.178698	ENSMUST00000033163	-0.857981	-0.954196	-0.321928	-1.16993	-1	-1.1375
0.547952	0.178831	ENSMUST00000002837	-1	-0.321928	-0.584963	-0.584963	0	0.321928
-0.310695	0.178967	ENSMUST00000078878	-1.2854	-1.50901	-1.77761	-1.70044	-2.08746	-1.71621
0.182032	0.178983	ENSMUST00000100527	0.893085	0.612977	0.874469	1	1.06413	0.862496
-0.602004	0.179058	ENSMUST00000030626	-0.78136	-1.78136	-1.50901	-1.58496	-2.26303	-2.02975
-0.0292452	0.179121	ENSMUST00000087876	-0.0137009	-0.0507489	-0.0185814	-0.0783556	-0.0317089	-0.0607022
-0.0292452	0.179121	ENSMUST00000087871	-0.0137009	-0.0507489	-0.0185814	-0.0783556	-0.0317089	-0.0607022
-0.0292452	0.179121	ENSMUST00000109085	-0.0137009	-0.0507489	-0.0185814	-0.0783556	-0.0317089	-0.0607022
-0.0292452	0.179121	ENSMUST00000109084	-0.0137009	-0.0507489	-0.0185814	-0.0783556	-0.0317089	-0.0607022
-0.0292452	0.179121	ENSMUST00000238267	-0.0137009	-0.0507489	-0.0185814	-0.0783556	-0.0317089	-0.0607022
1.25163	0.1792	ENSMUST00000110276	0	0.415037	0.415037	2.58496	1.58496	0.415037
-1.16964	0.179452	ENSMUST00000086884	2.80735	1.28011	1.36257	0.263034	0	1.67807
-0.083528	0.179652	ENSMUST00000108430	1.06319	1.02509	0.921145	0.906891	0.904422	0.947533
-0.083528	0.179652	ENSMUST00000108429	1.06319	1.02509	0.921145	0.906891	0.904422	0.947533
-0.547952	0.179674	ENSMUST00000017562	0	0.736966	0.584963	0	-0.584963	0.263034
-0.547952	0.179674	ENSMUST00000069870	0	0.736966	0.584963	0	-0.584963	0.263034
0.280716	0.179765	ENSMUST00000184672	-0.192645	0	-0.415037	0	0.321928	-0.0874628
0.912009	0.179848	ENSMUST00000025363	-0.736966	-0.788496	-0.169925	-0.584963	0.777608	0.847997
1.20365	0.180249	ENSMUST00000042603	0.777608	0.874469	1.32193	3	1	2.58496
0.861654	0.180297	ENSMUST00000106507	-1	-1.32193	-1.58496	0	0	-1.32193
0.861654	0.180297	ENSMUST00000021087	-1	-1.32193	-1.58496	0	0	-1.32193
-0.672641	0.180321	ENSMUST00000100655	1.09954	0.847997	1.80735	0	0.736966	1
-0.256627	0.180358	ENSMUST00000113429	0.485427	0.415037	0.584963	0.263034	0	0.452512
0.421011	0.18046	ENSMUST00000161976	-0.263034	-0.736966	0	0	0.263034	0
0.421011	0.18046	ENSMUST00000022971	-0.263034	-0.736966	0	0	0.263034	0
1.13497	0.180679	ENSMUST00000021347	-2.20163	-3.39232	-2.05889	-0.321928	-2	-1.926
1.13497	0.180679	ENSMUST00000178462	-2.20163	-3.39232	-2.05889	-0.321928	-2	-1.926
0.311121	0.180732	ENSMUST00000002127	-1.87447	-1.58496	-1.32193	-1.41504	-1.16993	-1.26303
0.311121	0.180732	ENSMUST00000108295	-1.87447	-1.58496	-1.32193	-1.41504	-1.16993	-1.26303
0.802346	0.180935	ENSMUST00000077037	4	2.68182	3.40599	4.70044	4.16993	3.62449
0.802346	0.180935	ENSMUST00000108838	4	2.68182	3.40599	4.70044	4.16993	3.62449
0.802346	0.180935	ENSMUST00000078404	4	2.68182	3.40599	4.70044	4.16993	3.62449
-0.840879	0.181039	ENSMUST00000016081	-0.652077	-0.925999	-0.765535	-0.807355	-2.22239	-1.8365
-0.523598	0.181302	ENSMUST00000032887	1.22239	0.736966	0.321928	0	0.584963	0.125531
1.72331	0.181442	ENSMUST00000115467	0.115477	-2.70044	-2.16993	0.415037	0	0
0.415698	0.181865	ENSMUST00000033483	0.378512	0.222392	0	1	0.584963	0.263034
-0.516058	0.181887	ENSMUST00000167246	0.862496	0.807355	1.32193	1	0.263034	0.180572
-0.531012	0.18196	ENSMUST00000200284	0.63743	1.32193	0.415037	0	0.459432	0.321928
0.649178	0.181983	ENSMUST00000111117	-1.58496	-0.584963	-0.584963	0	-0.584963	-0.222392
0.649178	0.181983	ENSMUST00000143176	-1.58496	-0.584963	-0.584963	0	-0.584963	-0.222392
-0.507991	0.182068	ENSMUST00000111147	-0.765535	-0.392317	-0.125531	-0.584963	-0.807355	-1.41504
0.43244	0.18211	ENSMUST00000207416	0.623437	0.672425	0.395929	1.44057	0.796467	0.752072
-0.268443	0.18221	ENSMUST00000189068	0.0524674	-0.334419	-0.263034	-0.678072	-0.378512	-0.293731
-0.781549	0.182266	ENSMUST00000106193	1.73697	1.41504	0.415037	0	0.415037	0.807355
-0.781549	0.182266	ENSMUST00000030723	1.73697	1.41504	0.415037	0	0.415037	0.807355
0.434437	0.182379	ENSMUST00000070575	-1.10692	-1.58496	-1.87447	-1	-1	-1.26303
0.434437	0.182379	ENSMUST00000018274	-1.10692	-1.58496	-1.87447	-1	-1	-1.26303
0.436852	0.182588	ENSMUST00000123519	0.652077	0.652077	1	1.22239	1.58496	0.807355
0.846856	0.182654	ENSMUST00000199470	-1.848	-2	-2.73697	-2.16993	-0.736966	-1.1375
-0.124376	0.182857	ENSMUST00000020504	0.707549	0.91847	0.819428	0.750022	0.720846	0.601451
1.02384	0.182996	ENSMUST00000107032	2.22239	1.70044	1.70044	3.70044	1.90689	3.08746
-1.00232	0.183199	ENSMUST00000001460	-2.52356	-1.58496	-1.32193	-2	-2.73697	-3.70044
1.75895	0.183317	ENSMUST00000076654	0.115477	-2.80735	-2.16993	0.415037	0	0
-0.750513	0.18338	ENSMUST00000025684	2.15528	0.893085	1.8365	1	0.807355	0.825971
-0.276692	0.183503	ENSMUST00000200239	0.415037	0.415037	0	0	0	0
-0.276692	0.183503	ENSMUST00000001412	0	0	0	0	-0.415037	-0.415037
-0.0520017	0.183503	ENSMUST00000227536	0.0780025	0.0780025	0	0	0	0
-0.0520017	0.183503	ENSMUST00000228232	0.0780025	0.0780025	0	0	0	0
0.0795795	0.183626	ENSMUST00000110615	0.314343	0.358922	0.269607	0.461134	0.398549	0.321928
-0.22965	0.183744	ENSMUST00000170693	0.941897	0.602665	0.658963	0.540568	0.652077	0.321928
0.255482	0.183786	ENSMUST00000031697	-0.434403	-0.485427	-0.847997	-0.289507	-0.321928	-0.389947
-0.797219	0.183811	ENSMUST00000087143	3.56071	4.20945	3.39232	2.11548	3.39232	3.26303
-0.249864	0.183938	ENSMUST00000070334	0.36257	0.387023	0	0	0	0
-0.249864	0.183938	ENSMUST00000078975	0.36257	0.387023	0	0	0	0
-0.578989	0.184015	ENSMUST00000124334	1.41504	1.16993	0.736966	0	1	0.584963
-0.154467	0.184161	ENSMUST00000153856	0.222392	0.241008	0	0	0	0
-0.209563	0.184279	ENSMUST00000164147	3.078	3.16993	2.92057	2.80735	2.68806	3.04439
-0.243513	0.184374	ENSMUST00000010241	0.152003	0.0931094	0.485427	0	0	0
1.04583	0.184389	ENSMUST00000222679	-2.32193	-0.847997	-1.87447	0	-1.58496	-0.321928
-0.63563	0.18487	ENSMUST00000043273	1.45943	0.321928	1	0	0.415037	0.459432
-0.228166	0.184939	ENSMUST00000160784	0.36257	0	0.321928	0	0	0
1.31733	0.184939	ENSMUST00000117449	-1.11548	-2.58496	-0.736966	-1	1	-0.485427
-0.80143	0.185515	ENSMUST00000222929	-1.152	-1.51457	-1.26303	-2.58496	-2.45943	-1.28951
-1.00471	0.185985	ENSMUST00000110457	-0.432959	-2.07039	-1.89308	-2.22239	-3.05889	-2.12928
-1.00471	0.185985	ENSMUST00000022882	-0.432959	-2.07039	-1.89308	-2.22239	-3.05889	-2.12928
0.300155	0.185987	ENSMUST00000233357	0	0	0	0.415037	0	0.485427
-0.0593246	0.186109	ENSMUST00000150576	1.00952	0.95383	0.902303	0.921997	0.886991	0.878694
-0.544819	0.186552	ENSMUST00000098817	3.08746	3.16993	2.64386	1.87447	2.58496	2.80735
-0.309793	0.186611	ENSMUST00000226801	-2.70044	-2.56478	-2.67807	-3.05889	-2.64386	-3.16993
-0.844165	0.186903	ENSMUST00000028807	1.16993	1.58496	0.36257	0.584963	0.584963	-0.584963
-0.218357	0.186987	ENSMUST00000103147	1.89812	1.51457	1.78427	1.45943	1.58496	1.4975
-0.356796	0.187011	ENSMUST00000146401	0	0	0	0	-0.584963	-0.485427
0.30987	0.187223	ENSMUST00000153844	-0.415037	-0.415037	-0.584963	0	-0.485427	0
-0.190386	0.187224	ENSMUST00000065358	0.736966	0.678072	0.70044	0.584963	0.321928	0.63743
-0.440643	0.187447	ENSMUST00000174806	0.321928	0.584963	1	0.584963	0	0
0.194988	0.18761	ENSMUST00000150371	0	-0.321928	-0.263034	0	0	0
-0.194988	0.18761	ENSMUST00000035038	0.263034	0.321928	0	0	0	0
0.0782267	0.187637	ENSMUST00000114299	-0.0155969	0.0360693	-0.103093	0.0627358	0.0285692	0.060754
-0.838191	0.187697	ENSMUST00000020896	0.321928	0.192645	0.415037	-0.415037	-1.32193	0.152003
0.54581	0.187712	ENSMUST00000162708	-1.22239	-0.321928	-0.415037	0	0	-0.321928
-1.10645	0.187792	ENSMUST00000095715	3.10434	4.70044	2.90689	3.16993	2	2.22239
0.408001	0.187811	ENSMUST00000120232	0.691878	0.736966	0.192645	1.32193	0.807355	0.716207
0.124098	0.18791	ENSMUST00000105971	1.26497	1.28379	1.20558	1.32931	1.50389	1.29345
-0.264285	0.188063	ENSMUST00000055022	0.459432	0.263034	0.485427	0.415037	0	0
-0.264285	0.188063	ENSMUST00000204765	0.459432	0.263034	0.485427	0.415037	0	0
-0.264285	0.188063	ENSMUST00000203185	0.459432	0.263034	0.485427	0.415037	0	0
-0.45419	0.1881	ENSMUST00000065574	0.584963	1	0.847997	0	0.263034	0.807355
-0.45419	0.1881	ENSMUST00000107495	0.584963	1	0.847997	0	0.263034	0.807355
-0.746072	0.188211	ENSMUST00000096253	1.32193	1.22239	1.87447	0.415037	0.263034	1.5025
-0.412088	0.188234	ENSMUST00000219512	0.719892	0.722466	0.0780025	0	0.0824622	0.201634
1.18144	0.188443	ENSMUST00000138166	0	-0.321928	-2	0	0.222392	1
0.333333	0.1885	ENSMUST00000003946	-0.514573	-0.485427	-0.736966	-0.584963	0	-0.152003
0.970214	0.188541	ENSMUST00000039803	-0.137504	0.263034	-1.32193	1.32193	0.222392	0.169925
-0.217359	0.188581	ENSMUST00000058981	0.289507	0.36257	0	0	0	0
-0.440643	0.188848	ENSMUST00000234985	0.736966	0.584963	0	0	0	0
-0.495142	0.189143	ENSMUST00000054599	0.222392	0.263034	1	0	0	0
0.228921	0.189163	ENSMUST00000140405	-1.36257	-1.4361	-1.71621	-1.41504	-1.32193	-1.09115
-0.402631	0.18927	ENSMUST00000214470	0.263034	0.137504	0.807355	0	0	0
-0.402631	0.18927	ENSMUST00000010804	0.263034	0.137504	0.807355	0	0	0
-0.643204	0.189955	ENSMUST00000096084	1.58496	1	0.415037	0	0.485427	0.584963
-0.258367	0.18998	ENSMUST00000181039	0.862496	1.32193	1	0.710493	0.830075	0.868755
-1.22817	0.190033	ENSMUST00000029885	0.36257	-1	-1.58496	-1.58496	-1.32193	-3
0.299487	0.190137	ENSMUST00000034983	-0.509014	-0.770518	-0.222392	-0.321928	-0.0780025	-0.203533
0.855449	0.190225	ENSMUST00000034141	0.415037	0.125531	0.378512	0.485427	2	1
0.855449	0.190225	ENSMUST00000122188	0.415037	0.125531	0.378512	0.485427	2	1
0.855449	0.190225	ENSMUST00000121673	0.415037	0.125531	0.378512	0.485427	2	1
-0.54307	0.190341	ENSMUST00000036996	0.900464	1.64386	1	0.192645	0.652077	1.07039
0.968964	0.190349	ENSMUST00000105397	1	-0.584963	-0.415037	0.584963	1.58496	0.736966
-0.535003	0.190548	ENSMUST00000167199	2	1.80735	1.87447	1	1.16993	1.90689
-0.407464	0.190629	ENSMUST00000059468	-0.485427	-0.321928	-0.485427	-1.22239	-0.807355	-0.485427
0.130772	0.190709	ENSMUST00000141126	0	0	0	0	0.222392	0.169925
0.238989	0.190715	ENSMUST00000025217	-0.636037	-0.941583	-0.765535	-0.63743	-0.303392	-0.685364
0.175194	0.19076	ENSMUST00000033075	0.0931094	0.383329	0.347923	0.378512	0.415037	0.556393
0.376035	0.190835	ENSMUST00000231194	0.736966	1	0.736966	1.58496	1.09954	0.917538
0.376035	0.190835	ENSMUST00000231031	0.736966	1	0.736966	1.58496	1.09954	0.917538
-0.228117	0.191254	ENSMUST00000139097	-0.552541	-0.847997	-0.459432	-1	-0.736966	-0.807355
-0.409464	0.191381	ENSMUST00000040518	0.857981	1.14439	0.900464	0.459432	0.241008	0.974005
-0.161144	0.191439	ENSMUST00000001304	0.505235	0.767339	0.559427	0.559427	0.342888	0.446256
-0.100074	0.191507	ENSMUST00000041045	0.0193653	-0.150243	-0.123382	-0.176878	-0.165059	-0.212545
-0.444932	0.191772	ENSMUST00000105230	0.754888	0.819428	0.0874628	0	0.115477	0.211504
0.0342148	0.191975	ENSMUST00000112172	-0.542527	-0.557331	-0.50696	-0.508147	-0.471143	-0.524885
-1.66667	0.191996	ENSMUST00000033009	0.485427	-0.485427	0	-2	0	-3
-0.0961654	0.192021	ENSMUST00000045756	0.304006	0.368645	0.378512	0.152003	0.304855	0.305808
1.85283	0.192278	ENSMUST00000167466	-1.26303	-2.58496	-1.58496	2	-0.736966	-1.1375
-0.324433	0.19252	ENSMUST00000034215	1.44057	0.843274	1.12199	0.823122	0.695145	0.91427
-1.02598	0.192799	ENSMUST00000000844	3.52356	3.80735	2.32193	1.41504	2.11548	3.04439
-0.262331	0.192966	ENSMUST00000019199	-0.211504	-0.253757	0	-0.678072	-0.206451	-0.367732
-0.103004	0.19302	ENSMUST00000144529	0.249978	0.315502	0.228269	0.160465	0.0671142	0.257158
-0.103004	0.19302	ENSMUST00000043722	0.249978	0.315502	0.228269	0.160465	0.0671142	0.257158
0.151893	0.193074	ENSMUST00000132102	0	-0.192645	-0.263034	0	0	0
-0.438501	0.193074	ENSMUST00000077477	0.222392	0.415037	1	0	0.321928	0
-0.0559314	0.19311	ENSMUST00000081180	0.178337	0.247928	0.263034	0.222392	0.14439	0.154723
-0.16737	0.193163	ENSMUST00000234028	-0.658963	-0.628031	-0.906891	-1	-0.847997	-0.847997
-0.360776	0.193286	ENSMUST00000077290	-0.547488	-0.440573	-0.514573	-0.584963	-1.22239	-0.777608
0.452048	0.193385	ENSMUST00000029766	-1	-1	-0.415037	-0.736966	0	-0.321928
-0.505322	0.193516	ENSMUST00000026585	-0.893085	-0.241008	-1.11548	-1.28011	-1.26303	-1.22239
-0.505322	0.193516	ENSMUST00000117634	-0.893085	-0.241008	-1.11548	-1.28011	-1.26303	-1.22239
-0.0916512	0.193565	ENSMUST00000067036	-0.117357	-0.147845	-0.165059	-0.321928	-0.153805	-0.229482
0.291162	0.193649	ENSMUST00000160180	0.206451	0.0824622	0.137504	0.321928	0.241008	0.736966
-0.836049	0.194096	ENSMUST00000004729	1.26303	2	2.80735	1.58496	1.16993	0.807355
-0.11005	0.194659	ENSMUST00000094604	0.137504	0.192645	0	0	0	0
-0.11005	0.194659	ENSMUST00000228495	0.192645	0.137504	0	0	0	0
-0.230857	0.194739	ENSMUST00000232732	0.125531	0.530515	0.206451	0	0.169925	0
-0.679323	0.194888	ENSMUST00000035934	0.652077	0	1.22239	0	0.321928	-0.485427
-0.349332	0.195	ENSMUST00000121185	-2.17509	-2.13465	-2.44931	-2.80735	-2.76939	-2.2303
-0.349332	0.195	ENSMUST00000117589	-2.17509	-2.13465	-2.44931	-2.80735	-2.76939	-2.2303
-0.349332	0.195	ENSMUST00000153892	-2.17509	-2.13465	-2.44931	-2.80735	-2.76939	-2.2303
-0.333333	0.195042	ENSMUST00000027139	0	0.415037	0.584963	0	0	0
-0.333333	0.195042	ENSMUST00000026414	0.584963	0	0.415037	0	0	0
0.74294	0.195141	ENSMUST00000094651	0	-0.321928	-1.32193	0	0.584963	0
-0.588904	0.195244	ENSMUST00000216925	1.22239	0.736966	1.80735	0.584963	0.736966	0.678072
-0.588904	0.195244	ENSMUST00000163329	1.22239	0.736966	1.80735	0.584963	0.736966	0.678072
0.7828	0.195402	ENSMUST00000163419	0.584963	1	0.847997	2.32193	1.58496	0.874469
0.7828	0.195402	ENSMUST00000232371	0.584963	1	0.847997	2.32193	1.58496	0.874469
-0.343595	0.195489	ENSMUST00000022293	1.848	1.90122	2.16046	1.26303	1.76081	1.85505
0.507084	0.195557	ENSMUST00000026427	1.152	0.807355	0.836501	1	1.37851	1.9386
0.0328412	0.195753	ENSMUST00000152208	-0.127859	-0.102483	-0.16202	-0.0995357	-0.100402	-0.0939001
0.0328412	0.195753	ENSMUST00000152075	-0.127859	-0.102483	-0.16202	-0.0995357	-0.100402	-0.0939001
0.0328412	0.195753	ENSMUST00000148201	-0.127859	-0.102483	-0.16202	-0.0995357	-0.100402	-0.0939001
-0.622528	0.195922	ENSMUST00000148385	0.440573	0.530515	0.289507	-0.847997	0	0.241008
0.758473	0.195998	ENSMUST00000042477	-1.848	-1.77761	-2.70044	-0.736966	-1.26303	-2.05063
0.190547	0.1962	ENSMUST00000043716	0.180572	0.192645	0	0.321928	0.485427	0.137504
-0.937927	0.196212	ENSMUST00000077925	-0.552541	0	-0.540568	-0.321928	-1.58496	-2
-0.634497	0.196249	ENSMUST00000102774	-2.67377	-3.24101	-2.37851	-3.27302	-4	-2.92376
-0.241855	0.196372	ENSMUST00000025762	-0.0641303	0	-0.184425	-0.180572	-0.584963	-0.208587
-0.949332	0.1964	ENSMUST00000176892	1	-0.584963	0	-1.58496	-0.263034	-0.584963
-0.949332	0.1964	ENSMUST00000170992	1	-0.584963	0	-1.58496	-0.263034	-0.584963
0.862905	0.196547	ENSMUST00000041164	0.192645	0.415037	1	1	2.32193	0.874469
0.269858	0.196622	ENSMUST00000118551	0.70044	0.929611	0.455679	1.16993	0.830075	0.895303
-0.387625	0.196734	ENSMUST00000140348	0.70044	1.37851	1.20945	0.678072	0.736966	0.710493
0.18144	0.196822	ENSMUST00000069324	-0.321928	0	-0.222392	0	0	0
-0.426985	0.196893	ENSMUST00000038671	-0.678072	-0.736966	-0.736966	-1.58496	-1	-0.847997
-1.1606	0.19697	ENSMUST00000090292	0.584963	1.87447	2.70044	0	0.415037	1.26303
-1.1606	0.19697	ENSMUST00000169061	0.584963	1.87447	2.70044	0	0.415037	1.26303
-0.623572	0.197841	ENSMUST00000041769	-0.932886	0.0931094	-0.874469	-1.58496	-1	-1
-0.574155	0.197963	ENSMUST00000073116	0.678072	1.45943	1	0	0.415037	1
-0.0951341	0.197968	ENSMUST00000134174	0.115477	0	0.169925	0	0	0
0.033701	0.19808	ENSMUST00000030395	0.0539388	0.116645	0.0780025	0.129283	0.117836	0.10257
0.033701	0.19808	ENSMUST00000097908	0.0539388	0.116645	0.0780025	0.129283	0.117836	0.10257
0.0821257	0.19815	ENSMUST00000119905	0	0	0	0	0.0995357	0.146841
-0.479509	0.198359	ENSMUST00000232841	0.405256	0.165059	0.652077	-0.584963	0.231326	0.137504
-0.828476	0.198421	ENSMUST00000056149	-2.32193	-1	-1	-2	-2.80735	-2
-0.538354	0.198538	ENSMUST00000107462	1.22239	1.67807	1.73697	1.58496	0.736966	0.70044
-0.538354	0.198538	ENSMUST00000040824	1.22239	1.67807	1.73697	1.58496	0.736966	0.70044
-0.602452	0.198599	ENSMUST00000140737	0.169925	1.22239	0.415037	0	0	0
-0.967005	0.198835	ENSMUST00000025679	-2.5502	-1.44057	-1.848	-3.58496	-3.24793	-1.90689
-0.859512	0.198964	ENSMUST00000019791	1.48543	1.87447	2.70044	0.321928	1.70044	1.45943
-0.859512	0.198964	ENSMUST00000115449	1.48543	1.87447	2.70044	0.321928	1.70044	1.45943
1.63946	0.198985	ENSMUST00000171115	-1.848	-2.58496	-2.80735	1	-1.73697	-1.58496
0.856983	0.199084	ENSMUST00000030033	-4.31159	-4.38082	-4.54432	-2.66297	-4.16993	-3.83289
-1.00483	0.199483	ENSMUST00000235830	-1.45943	-0.584963	-0.678072	-1.32193	-3	-1.41504
-0.709761	0.199506	ENSMUST00000063988	1.22239	0.736966	0	-0.584963	0	0.415037
-0.155162	0.199895	ENSMUST00000034249	-0.371969	-0.36257	-0.115477	-0.485427	-0.415037	-0.415037
-0.753652	0.199914	ENSMUST00000169782	-0.610053	-1.25376	-1.54057	-1.22239	-2.58496	-1.85798
-0.383127	0.199938	ENSMUST00000022704	1.25224	1.50748	1.04821	1.1375	0.485427	1.03562
-0.412346	0.200001	ENSMUST00000043760	-0.777608	-0.415037	0	-1	-0.652077	-0.777608
0.313221	0.200012	ENSMUST00000179891	0.459432	0.530515	0.222392	1	0.415037	0.736966
0.436811	0.20003	ENSMUST00000026289	0.263034	0.830075	0.485427	1.41504	0.736966	0.736966
0.436811	0.20003	ENSMUST00000112617	0.263034	0.830075	0.485427	1.41504	0.736966	0.736966
0.269807	0.200111	ENSMUST00000174008	-0.509014	-0.432959	-0.719892	0	-0.378512	-0.473931
-1.38998	0.2006	ENSMUST00000060303	0	2.58496	1	0	0	-0.584963
0.829367	0.200617	ENSMUST00000061721	-0.485427	-0.847997	-0.777608	1	-0.137504	-0.485427
-1.09849	0.200817	ENSMUST00000110856	-0.137504	0.263034	1	0.415037	-1.58496	-1
0.269118	0.200999	ENSMUST00000136244	-0.222392	-0.415037	-0.584963	0	-0.415037	0
-0.259403	0.201128	ENSMUST00000077626	0.485427	0.222392	0.485427	0	0.415037	0
-0.259403	0.201128	ENSMUST00000165234	0.485427	0.222392	0.485427	0	0.415037	0
-0.920948	0.201205	ENSMUST00000113792	0.621488	1.58496	2.32193	0.678072	0.584963	0.5025
0.12499	0.201487	ENSMUST00000166938	0	-0.106915	0.0995357	0.0703893	0.234465	0.0627358
0.14432	0.201753	ENSMUST00000115642	-0.169925	-0.263034	0	0	0	0
0.14432	0.201753	ENSMUST00000033501	-0.169925	-0.263034	0	0	0	0
-0.47282	0.201876	ENSMUST00000048937	1.16993	1.45943	0.584963	0.321928	0.736966	0.736966
-0.133032	0.201933	ENSMUST00000231850	-0.222392	-0.137504	0	-0.321928	-0.29956	-0.137504
0.796347	0.202036	ENSMUST00000064187	-1.45943	-1.41504	-2.73697	-0.847997	-1.22239	-1.152
-0.629656	0.202131	ENSMUST00000227275	0.736966	0.152003	0	0	-1	0
-0.629656	0.202131	ENSMUST00000226438	0.736966	0.152003	0	0	-1	0
0.481716	0.202243	ENSMUST00000235853	-0.793549	-1	-1.58496	-0.459432	-0.415037	-1.05889
-0.509018	0.202486	ENSMUST00000113605	0.628031	1.152	1.58496	0.485427	0.652077	0.70044
-0.509018	0.202486	ENSMUST00000187836	0.628031	1.152	1.58496	0.485427	0.652077	0.70044
1.15181	0.202522	ENSMUST00000045791	0.211504	-0.765535	-1.37851	0.584963	1.48543	-0.547488
0.222192	0.202547	ENSMUST00000094962	0.584963	0.485427	0.584963	1	0.736966	0.584963
0.222192	0.202547	ENSMUST00000115128	0.584963	0.485427	0.584963	1	0.736966	0.584963
-0.192827	0.20272	ENSMUST00000179108	-1.50901	-1.42884	-1.26303	-1.73697	-1.64386	-1.39855
-0.192827	0.20272	ENSMUST00000237043	-1.50901	-1.42884	-1.26303	-1.73697	-1.64386	-1.39855
0.678968	0.202734	ENSMUST00000115615	-2.7425	-2.5502	-3.20945	-1.41504	-2.48543	-2.56478
0.87157	0.202978	ENSMUST00000238829	-0.222392	-1.80735	-0.584963	0	-0.321928	0.321928
0.87157	0.202978	ENSMUST00000217851	-0.222392	-1.80735	-0.584963	0	-0.321928	0.321928
0.87157	0.202978	ENSMUST00000220049	-0.222392	-1.80735	-0.584963	0	-0.321928	0.321928
0.87157	0.202978	ENSMUST00000045621	-0.222392	-1.80735	-0.584963	0	-0.321928	0.321928
0.87157	0.202978	ENSMUST00000170054	-0.222392	-1.80735	-0.584963	0	-0.321928	0.321928
0.371548	0.203106	ENSMUST00000033839	0.0780025	0.263034	0.321928	0.36257	1	0.415037
-0.226024	0.203277	ENSMUST00000140621	0	0.415037	0.263034	0	0	0
0.226024	0.203277	ENSMUST00000108804	-0.415037	0	-0.263034	0	0	0
0.226024	0.203277	ENSMUST00000042972	-0.263034	0	-0.415037	0	0	0
-0.458132	0.203495	ENSMUST00000124565	0.222392	1	0.736966	0	0	0.584963
-1.22602	0.203529	ENSMUST00000110329	0.415037	0	1	-2	0.321928	-0.584963
0.740797	0.203633	ENSMUST00000023460	-0.222392	-1.41504	-0.169925	0.263034	-0.263034	0.415037
-0.585245	0.203675	ENSMUST00000169464	1.52356	1.88753	1.22239	0.392317	1	1.48543
-0.585245	0.203675	ENSMUST00000099145	1.52356	1.88753	1.22239	0.392317	1	1.48543
-0.585245	0.203675	ENSMUST00000109567	1.52356	1.88753	1.22239	0.392317	1	1.48543
-1.44838	0.203856	ENSMUST00000033541	3.75489	5.2854	2.58496	2.58496	2.41504	2.28011
0.203313	0.203872	ENSMUST00000043937	-0.93587	-1.14439	-1.12553	-0.807355	-1.078	-0.710493
-0.319011	0.204064	ENSMUST00000023283	0.530515	0.0740006	0	-0.321928	0.106915	-0.137504
0.698184	0.20435	ENSMUST00000218893	0.678072	0.402098	0.643856	1.37851	1.87447	0.565597
0.173799	0.204364	ENSMUST00000167786	0.459432	0.398549	0.192645	0.36257	0.584963	0.624491
-0.528321	0.204417	ENSMUST00000093912	0	-0.263034	0.263034	0	-0.584963	-1
0.280901	0.204747	ENSMUST00000058914	0.612977	1.05889	0.584963	1.09954	1	1
-0.218451	0.204838	ENSMUST00000169542	-0.222392	-0.415037	-0.514573	-0.415037	-0.584963	-0.807355
-0.894833	0.20484	ENSMUST00000182015	-1.22239	-1.80735	-1.22239	-2.80735	-1.32193	-2.80735
0.941189	0.20493	ENSMUST00000022853	-4.43296	-4.16993	-4.56478	-3.16993	-2.72792	-4.44626
0.120199	0.205315	ENSMUST00000030942	0.494765	0.394279	0.283793	0.584963	0.415037	0.533432
0.699653	0.20537	ENSMUST00000188151	1	1.05889	1	1.48543	2.45943	1.21299
-0.50869	0.20547	ENSMUST00000035218	0.415037	0.415037	0.584963	0.321928	-0.584963	0.152003
-0.469593	0.205552	ENSMUST00000027232	0.375509	0.165059	0.652077	-0.584963	0.231326	0.137504
1.06492	0.205582	ENSMUST00000075190	2.96963	3.47805	2.67807	4.45943	2.9542	4.90689
0.656751	0.205633	ENSMUST00000196981	0.678072	0.807355	0.906891	2	1.58496	0.777608
0.656751	0.205633	ENSMUST00000197256	0.678072	0.807355	0.906891	2	1.58496	0.777608
0.656751	0.205633	ENSMUST00000217341	0.678072	0.807355	0.906891	2	1.58496	0.777608
0.656751	0.205633	ENSMUST00000239186	0.678072	0.807355	0.906891	2	1.58496	0.777608
0.656751	0.205633	ENSMUST00000197241	0.678072	0.807355	0.906891	2	1.58496	0.777608
0.656751	0.205633	ENSMUST00000216430	0.678072	0.807355	0.906891	2	1.58496	0.777608
0.656751	0.205633	ENSMUST00000217117	0.678072	0.807355	0.906891	2	1.58496	0.777608
0.465821	0.205717	ENSMUST00000094154	-3.42481	-3.86419	-4.30117	-3.34239	-3.42884	-3.42146
0.465821	0.205717	ENSMUST00000208119	-3.42481	-3.86419	-4.30117	-3.34239	-3.42884	-3.42146
1.20853	0.205735	ENSMUST00000028072	0	-0.263034	-0.263034	2	1.32193	-0.222392
0.114883	0.205918	ENSMUST00000199864	0.0703893	0.289507	0.169925	0.263034	0.321928	0.289507
-0.408225	0.205994	ENSMUST00000038942	-0.241008	0.533824	0.255839	-0.199309	-0.38529	-0.091423
-0.417536	0.206257	ENSMUST00000006587	-0.70044	-0.63743	-0.601451	-1.51457	-0.893085	-0.784271
0.740797	0.206753	ENSMUST00000204243	0.736966	0	0.584963	0.415037	1.32193	1.80735
0.740797	0.206753	ENSMUST00000081721	0.736966	0	0.584963	0.415037	1.32193	1.80735
0.740797	0.206753	ENSMUST00000114618	0.736966	0	0.584963	0.415037	1.32193	1.80735
0.740797	0.206753	ENSMUST00000114616	0.736966	0	0.584963	0.415037	1.32193	1.80735
0.166691	0.207035	ENSMUST00000237499	0	0.192645	0.222392	0.415037	0.36257	0.137504
-0.629939	0.207067	ENSMUST00000234207	1.22239	0.777608	1.80735	0.415037	1.22239	0.280108
-0.349454	0.2073	ENSMUST00000030583	0.736966	0.678072	0.70044	0.415037	0	0.652077
0.370159	0.208241	ENSMUST00000172095	0	0.387023	0.280108	1	0.36257	0.415037
0.497171	0.208435	ENSMUST00000045887	1.03847	1.67807	1.44478	2.16993	2.12928	1.35364
-0.739475	0.208713	ENSMUST00000021911	-1.152	-1.58496	-1.37851	-2.58496	-2.45943	-1.28951
0.14432	0.208977	ENSMUST00000226222	0.222392	0.321928	0.415037	0.584963	0.321928	0.485427
0.0745279	0.209131	ENSMUST00000101454	-0.0155969	0.0360693	-0.10497	0.0627358	0	0.0763509
-0.291325	0.209312	ENSMUST00000106224	-0.788496	-1.1375	-0.830075	-1.11548	-1.51457	-1
-0.291325	0.209312	ENSMUST00000106220	-0.788496	-1.1375	-0.830075	-1.11548	-1.51457	-1
-0.291325	0.209312	ENSMUST00000084301	-0.788496	-1.1375	-0.830075	-1.11548	-1.51457	-1
-0.162334	0.209336	ENSMUST00000026841	-0.881356	-0.836501	-1.08746	-1	-1.24793	-1.04439
-0.162334	0.209336	ENSMUST00000114786	-0.881356	-0.836501	-1.08746	-1	-1.24793	-1.04439
0.490289	0.209809	ENSMUST00000167504	1.88042	2	1.30666	2.66297	2.18763	1.80735
1.02287	0.209947	ENSMUST00000112934	-1.16993	-1.16993	-0.807355	0.736966	0.321928	-1.1375
-0.528321	0.210135	ENSMUST00000101610	0.584963	1	0	0	0	0
-0.528321	0.210135	ENSMUST00000036320	0.584963	1	0	0	0	0
-0.528321	0.210135	ENSMUST00000109878	0.584963	1	0	0	0	0
-0.109698	0.210646	ENSMUST00000111018	0.514573	0.472068	0.321928	0.241008	0.369234	0.369234
-1.00185	0.210687	ENSMUST00000195008	-3.12928	-2.22239	-1.70044	-2.80735	-4.39232	-2.85798
-1.00185	0.210687	ENSMUST00000046157	-3.12928	-2.22239	-1.70044	-2.80735	-4.39232	-2.85798
0.787523	0.210797	ENSMUST00000076541	-0.192645	-1	0	1	0.584963	-0.415037
1.14629	0.210877	ENSMUST00000029454	-5.14296	-3.82782	-5.83289	-2.90689	-3.85798	-4.59991
1.14629	0.210877	ENSMUST00000165540	-5.14296	-3.82782	-5.83289	-2.90689	-3.85798	-4.59991
0.290867	0.21105	ENSMUST00000189503	-1.30166	-1.13124	-1.68589	-1	-1.03562	-1.21057
0.86365	0.211071	ENSMUST00000105346	-1.41504	-1.11548	-2.70044	-0.584963	-1.1375	-0.917538
0.86365	0.211071	ENSMUST00000020377	-1.41504	-1.11548	-2.70044	-0.584963	-1.1375	-0.917538
-0.138346	0.211241	ENSMUST00000198405	0	0.152003	0.263034	0	0	0
0.0251134	0.211294	ENSMUST00000032974	0.0350469	0.0412227	0.0245223	0.0695409	0.0759489	0.0306425
-0.234623	0.211314	ENSMUST00000072587	0.943416	1.22239	1.05889	1	0.584963	0.93587
-1.04309	0.211338	ENSMUST00000123614	0	0.222392	-0.415037	-2	0	-1.32193
-0.125412	0.211359	ENSMUST00000079419	0.954196	1.01197	1.0217	0.736966	0.976541	0.89812
-0.125412	0.211359	ENSMUST00000100799	0.954196	1.01197	1.0217	0.736966	0.976541	0.89812
-0.112345	0.211403	ENSMUST00000000335	0.222392	0.337035	0.29956	0.115477	0.29956	0.106915
-0.49131	0.211517	ENSMUST00000098594	1.32193	1	0.584963	0	0.847997	0.584963
-0.125696	0.211534	ENSMUST00000218127	0.473931	0.711374	0.628031	0.469485	0.474909	0.491853
-0.287499	0.211546	ENSMUST00000191011	-0.459432	-0.263034	0	-0.415037	-0.807355	-0.36257
-0.265176	0.211598	ENSMUST00000028890	1.16993	0.777608	1.16993	1	0.584963	0.736966
0.692147	0.2116	ENSMUST00000075829	0.678072	0.402098	0.643856	1.37851	1.87447	0.547488
-0.210376	0.211762	ENSMUST00000079121	0.345135	0.706269	0.356144	0.36257	0.169925	0.243926
0.85568	0.211825	ENSMUST00000226522	-0.736966	-2	-0.415037	0	-0.584963	0
0.85568	0.211825	ENSMUST00000228580	-0.736966	-2	-0.415037	0	-0.584963	0
0.85568	0.211825	ENSMUST00000067549	-0.736966	-2	-0.415037	0	-0.584963	0
0.85568	0.211825	ENSMUST00000166169	-0.736966	-2	-0.415037	0	-0.584963	0
-0.514774	0.211912	ENSMUST00000165819	0.736966	1.22239	1	0.415037	1	0
0.492682	0.212114	ENSMUST00000045054	0.485427	0.584963	0.584963	1.58496	0.847997	0.70044
-0.69013	0.212229	ENSMUST00000153280	1.22239	1.58496	1	0	0.415037	1.32193
0.844165	0.212314	ENSMUST00000165665	-0.847997	-2.32193	-1.58496	0	-1	-1.22239
0.844165	0.212314	ENSMUST00000072767	-0.847997	-2.32193	-1.58496	0	-1	-1.22239
-0.592536	0.212478	ENSMUST00000151189	-0.415037	-1	-0.807355	-2	-1	-1
0.151149	0.21287	ENSMUST00000108108	0.443607	0.343954	0.469485	0.584963	0.710493	0.415037
-0.100427	0.21293	ENSMUST00000005051	-1.49054	-1.45943	-1.62369	-1.65423	-1.6845	-1.53622
-0.100427	0.21293	ENSMUST00000209984	-1.49054	-1.45943	-1.62369	-1.65423	-1.6845	-1.53622
-0.950701	0.212965	ENSMUST00000123594	-2.5502	-1.36257	-1.848	-3.58496	-3.16993	-1.85798
0.820184	0.213154	ENSMUST00000050467	-1.35364	-1.80735	-0.415037	0	-1.11548	0
-0.536554	0.213184	ENSMUST00000009102	1.58496	1.848	2.58496	1.80735	1.22239	1.37851
-0.0999748	0.213241	ENSMUST00000230177	0.143591	0.100929	0.127756	-0.0588937	0	0.131245
0.461483	0.213544	ENSMUST00000093040	-1	-0.106915	-0.678072	0	-0.263034	-0.137504
-0.300155	0.213607	ENSMUST00000114803	0.736966	0.222392	0.263034	0	0	0.321928
-0.300155	0.213607	ENSMUST00000114801	0.736966	0.222392	0.263034	0	0	0.321928
-0.300155	0.213607	ENSMUST00000114804	0.736966	0.222392	0.263034	0	0	0.321928
0.384001	0.213631	ENSMUST00000168587	0	0	0	0	0.736966	0.415037
0.989193	0.214039	ENSMUST00000174269	0.710493	-0.0931094	1.58496	2.58496	1.58496	1
0.610025	0.214225	ENSMUST00000224560	-1	-1.22239	-1.58496	0	-0.807355	-1.16993
-0.573297	0.214312	ENSMUST00000214644	-2	-1.5025	-0.874469	-2	-1.87447	-2.22239
-0.584963	0.214438	ENSMUST00000048702	0.263034	1.16993	1.32193	0	0.415037	0.584963
-0.569273	0.21448	ENSMUST00000073536	0.900464	1.90689	1	0.584963	0.736966	0.777608
-0.329823	0.214666	ENSMUST00000001699	-0.874469	-1.32193	-1.22239	-1.80735	-1.22239	-1.37851
0.958417	0.214801	ENSMUST00000085651	-2.61891	-4.45943	-3.8413	-2.87447	-2.48543	-2.6845
0.958417	0.214801	ENSMUST00000176557	-2.61891	-4.45943	-3.8413	-2.87447	-2.48543	-2.6845
0.430727	0.2151	ENSMUST00000068169	-0.192645	-1	-0.36257	0	-0.263034	0
0.647778	0.215233	ENSMUST00000039370	-0.188445	-0.0544478	-0.70044	1	0.263034	-0.263034
0.647778	0.215233	ENSMUST00000199704	-0.188445	-0.0544478	-0.70044	1	0.263034	-0.263034
0.647778	0.215233	ENSMUST00000180204	-0.188445	-0.0544478	-0.70044	1	0.263034	-0.263034
-0.595456	0.215238	ENSMUST00000090852	2.14684	3.08746	2.07039	1.45943	2.22239	1.8365
0.30987	0.215317	ENSMUST00000111429	0	0	0.415037	0.415037	0.736966	0.192645
0.30987	0.215317	ENSMUST00000160908	0	0	0.415037	0.415037	0.736966	0.192645
0.413428	0.215458	ENSMUST00000148575	-1.3356	-1.09516	-1.88753	-1	-0.830075	-1.24793
-0.302297	0.215821	ENSMUST00000230086	0.321928	0	0.584963	0	0	0
-0.302297	0.215821	ENSMUST00000166223	0.321928	0	0.584963	0	0	0
0.179682	0.216068	ENSMUST00000002599	0.825971	0.628031	0.830075	1.1375	0.823122	0.862496
-0.885508	0.216259	ENSMUST00000093292	0.736966	0.530515	-0.321928	-1.32193	-0.736966	0.347923
-0.885508	0.216259	ENSMUST00000109586	0.736966	0.530515	-0.321928	-1.32193	-0.736966	0.347923
0.543949	0.21657	ENSMUST00000174616	-0.341037	-0.598637	-1.37851	0	-0.415037	-0.271302
-0.301443	0.21668	ENSMUST00000116403	1.12553	1.51937	1.39232	1.32193	0.752072	1.05889
-0.375289	0.216796	ENSMUST00000089377	3.89429	4.07121	4.39803	4.08746	3.38247	3.76773
0.264899	0.216811	ENSMUST00000235603	0.707218	1.03562	0.707819	1.36257	0.912537	0.970253
-0.251847	0.217121	ENSMUST00000148482	0.387023	0.447459	0.847997	0.222392	0.289507	0.415037
-0.251847	0.217121	ENSMUST00000148721	0.387023	0.447459	0.847997	0.222392	0.289507	0.415037
0.666667	0.217127	ENSMUST00000030993	0.584963	0.263034	0	1.58496	0.263034	1
-0.491593	0.217187	ENSMUST00000094077	-1	-1	-1.5025	-2.16993	-1.22239	-1.58496
-0.249487	0.217323	ENSMUST00000145310	0	0	0	0	-0.485427	-0.263034
-0.95019	0.217407	ENSMUST00000226800	1.72247	3.16993	1.91754	1.58496	0.415037	1.95936
-0.852807	0.217424	ENSMUST00000102781	1.68806	1	0	-0.36257	0.192645	0.29956
0.241031	0.217759	ENSMUST00000029815	1.48543	1.45943	1.66297	2	1.80735	1.52356
-0.693871	0.218013	ENSMUST00000053872	1.32193	0.0671142	0.830075	0.584963	-0.447459	0
-0.431341	0.218209	ENSMUST00000029445	-1.45943	-1.85798	-1	-1.73697	-2	-1.87447
-0.107615	0.218373	ENSMUST00000002603	0.398549	0.445411	0.527247	0.241008	0.357552	0.449803
-0.107615	0.218373	ENSMUST00000063747	0.398549	0.445411	0.527247	0.241008	0.357552	0.449803
-0.107615	0.218373	ENSMUST00000109946	0.398549	0.445411	0.527247	0.241008	0.357552	0.449803
0.212477	0.218418	ENSMUST00000149193	0	-0.222392	-0.415037	0	0	0
-0.547952	0.218587	ENSMUST00000113565	1.32193	0.584963	0.584963	0	0.847997	0
-0.584172	0.218621	ENSMUST00000025890	1.70044	1	0.547488	0.169925	0.63743	0.688056
-0.41181	0.218624	ENSMUST00000123765	-1.06413	-1.32193	-1	-1.41504	-2	-1.20645
-0.41181	0.218624	ENSMUST00000097897	-1.06413	-1.32193	-1	-1.41504	-2	-1.20645
-0.358939	0.218669	ENSMUST00000173039	0.321928	0.584963	1	0.415037	0	0.415037
0.464106	0.218726	ENSMUST00000228253	0.192645	0	-0.584963	0.263034	0	0.736966
-0.391101	0.218893	ENSMUST00000069579	1.71425	1.64211	1.69599	0.857981	1.58496	1.4361
-0.421709	0.219045	ENSMUST00000146497	-3.70044	-3.14296	-2.87447	-3.52356	-3.58496	-3.87447
-0.260011	0.219143	ENSMUST00000030914	0.415037	0.212994	0.321928	-0.241008	0.241008	0.169925
0.421011	0.219449	ENSMUST00000029624	0.584963	0	0	0.263034	0.584963	1
-0.503966	0.219567	ENSMUST00000065418	0.222392	0	0.415037	0	0	-0.874469
0.581131	0.219576	ENSMUST00000015791	0	0	0.222392	1.32193	0.321928	0.321928
0.163951	0.219906	ENSMUST00000148286	-0.321928	0	-0.169925	0	0	0
0.137621	0.220079	ENSMUST00000025893	0.118644	0.122857	0.234465	0.263034	0.447459	0.178337
-0.790656	0.220256	ENSMUST00000122110	-1.76553	-2.32193	-1.32193	-3.45943	-2.32193	-2
1.25557	0.220503	ENSMUST00000046835	-0.485427	-0.736966	-1.22239	-1	1.32193	1
-0.686298	0.220578	ENSMUST00000069064	0	0	0.415037	0	-1.32193	-0.321928
-1.25163	0.220673	ENSMUST00000037182	0.584963	1.41504	1.32193	0.415037	0.736966	-1.58496
0.941759	0.220775	ENSMUST00000070070	0.321928	-0.485427	0.678072	0.584963	0.584963	2.16993
-0.242354	0.220929	ENSMUST00000075092	1.03953	1.33703	0.917538	0.63743	1	0.929611
-0.242354	0.220929	ENSMUST00000237341	1.03953	1.33703	0.917538	0.63743	1	0.929611
0.206393	0.221117	ENSMUST00000218885	0.321928	0.169925	0	0.584963	0.263034	0.263034
-0.519957	0.221153	ENSMUST00000033913	0.0740006	0.14439	0.115477	-1	-0.152003	-0.0740006
-0.20403	0.221463	ENSMUST00000038946	-0.584963	-0.257158	-0.628031	-0.616671	-0.823122	-0.642448
-0.0493926	0.221561	ENSMUST00000076155	-0.142444	-0.11219	-0.121716	-0.229868	-0.161394	-0.133267
-0.632396	0.221736	ENSMUST00000107236	0.222392	-0.169925	1	-0.415037	0.222392	-0.652077
-0.632396	0.221736	ENSMUST00000107233	0.222392	-0.169925	1	-0.415037	0.222392	-0.652077
-0.632396	0.221736	ENSMUST00000107232	0.222392	-0.169925	1	-0.415037	0.222392	-0.652077
-0.551229	0.222373	ENSMUST00000044113	-1.19265	-0.378512	-0.584963	-0.777608	-1.24793	-1.78427
-0.856733	0.222516	ENSMUST00000113790	0.621488	1.39232	2.32193	0.678072	0.584963	0.5025
-0.233366	0.222767	ENSMUST00000226355	-0.807355	-1.11548	-0.652077	-1	-1.1375	-1.1375
-0.686298	0.22289	ENSMUST00000115275	1.58496	0.736966	0.222392	0	0.222392	0.263034
-0.686298	0.22289	ENSMUST00000181464	1.58496	0.736966	0.222392	0	0.222392	0.263034
-0.686298	0.22289	ENSMUST00000180829	1.58496	0.736966	0.222392	0	0.222392	0.263034
-0.224766	0.223167	ENSMUST00000159693	-0.469485	-0.263034	-0.137504	-0.485427	-0.321928	-0.736966
-0.333333	0.223311	ENSMUST00000028308	0	0.263034	-0.263034	0	-0.584963	-0.415037
-0.333333	0.223311	ENSMUST00000142087	0	0.263034	-0.263034	0	-0.584963	-0.415037
1.21014	0.223603	ENSMUST00000091374	-5.42626	-3.22239	-3.58496	-2.22239	-2.64386	-3.73697
-0.129677	0.223612	ENSMUST00000201205	0.561879	0.559427	0.63743	0.530515	0.304855	0.534336
-0.610025	0.223653	ENSMUST00000205363	0.777608	2	1.22239	0.584963	1	0.584963
0.384001	0.223712	ENSMUST00000159327	-0.415037	-0.736966	0	0	0.263034	-0.263034
-0.184016	0.223758	ENSMUST00000226303	0.14439	0	0.321928	0	-0.192645	0.106915
-0.978679	0.223987	ENSMUST00000025696	-1.26303	-1.48543	-0.289507	-3	-1.87447	-1.09954
-0.66827	0.224392	ENSMUST00000156898	1.9349	1.96683	3.05889	1.37851	2.19265	1.38466
-0.566813	0.22475	ENSMUST00000020268	1	2.11548	1.32193	1	1	0.736966
-0.955416	0.225021	ENSMUST00000153488	-0.192645	-0.485427	1.32193	-1	-1	-0.222392
-0.504858	0.225056	ENSMUST00000064639	-0.137504	0	0	-1	0	-0.652077
-0.201071	0.225106	ENSMUST00000003857	0.584963	0.222392	0.321928	0	0.263034	0.263034
-0.195188	0.225123	ENSMUST00000034432	0.392317	0.616671	0.584963	0.36257	0.514573	0.131245
-0.38495	0.225245	ENSMUST00000034966	5.03953	5.77385	5.18587	4.85798	5	4.98641
-0.31182	0.225285	ENSMUST00000102879	0.5025	0	0.584963	0	0	0.152003
-0.769985	0.225382	ENSMUST00000030622	-0.289507	-0.874469	0.678072	-0.736966	-1.32193	-0.736966
-0.72479	0.225686	ENSMUST00000111351	-0.652077	-0.347923	-0.678072	-2	-1.32193	-0.530515
[truncated: 6,644 more rows]

## Sheet: human
logFC	P.Value	feature	control3	control4	control5	control6	control7	control8	control11	control12	OPMD1	OPMD2	OPMD3	OPMD4	OPMD5	OPMD6	OPMD7	OPMD8	OPMD9	OPMD10
[truncated: 3,113 more rows]
