# Supplementary material for: PABPN1 loss-of-function causes APA-shift in oculopharyngeal muscular dystrophy
Source: HGG Adv. 2024 Jan 11;5(2):100269. doi: 10.1016/j.xhgg.2024.100269 (PMC10840355; doi:10.1016/j.xhgg.2024.100269)
Supplement: Table S4. List of muscle transcripts that were included in this study [file mmc3.csv]

transcript_name,gene_name,description
ENSMUST00000066890,Kcnn2,"potassium intermediate/small conductance calcium-activated channel, subfamily N, member 2 [Source:MGI Symbol	Acc:MGI:2153182]"
ENSMUST00000167895,Kcnn2,"potassium intermediate/small conductance calcium-activated channel, subfamily N, member 2 [Source:MGI Symbol	Acc:MGI:2153182]"
ENSMUST00000169783,Kcnn2,"potassium intermediate/small conductance calcium-activated channel, subfamily N, member 2 [Source:MGI Symbol	Acc:MGI:2153182]"
ENSMUST00000183623,Kcnn2,"potassium intermediate/small conductance calcium-activated channel, subfamily N, member 2 [Source:MGI Symbol	Acc:MGI:2153182]"
ENSMUST00000183850,Kcnn2,"potassium intermediate/small conductance calcium-activated channel, subfamily N, member 2 [Source:MGI Symbol	Acc:MGI:2153182]"
ENSMUST00000183897,Kcnn2,"potassium intermediate/small conductance calcium-activated channel, subfamily N, member 2 [Source:MGI Symbol	Acc:MGI:2153182]"
ENSMUST00000184101,Kcnn2,"potassium intermediate/small conductance calcium-activated channel, subfamily N, member 2 [Source:MGI Symbol	Acc:MGI:2153182]"
ENSMUST00000211323,Kcnn2,"potassium intermediate/small conductance calcium-activated channel, subfamily N, member 2 [Source:MGI Symbol	Acc:MGI:2153182]"
ENSMUST00000235217,Kcnn2,"potassium intermediate/small conductance calcium-activated channel, subfamily N, member 2 [Source:MGI Symbol	Acc:MGI:2153182]"
ENSMUST00000236405,Kcnn2,"potassium intermediate/small conductance calcium-activated channel, subfamily N, member 2 [Source:MGI Symbol	Acc:MGI:2153182]"
ENSMUST00000024954,Epas1,endothelial PAS domain protein 1 [Source:MGI Symbol	Acc:MGI:109169]
ENSMUST00000234447,Epas1,endothelial PAS domain protein 1 [Source:MGI Symbol	Acc:MGI:109169]
ENSMUST00000033473,Fgf13,fibroblast growth factor 13 [Source:MGI Symbol	Acc:MGI:109178]
ENSMUST00000119306,Fgf13,fibroblast growth factor 13 [Source:MGI Symbol	Acc:MGI:109178]
ENSMUST00000119833,Fgf13,fibroblast growth factor 13 [Source:MGI Symbol	Acc:MGI:109178]
ENSMUST00000123660,Fgf13,fibroblast growth factor 13 [Source:MGI Symbol	Acc:MGI:109178]
ENSMUST00000124402,Fgf13,fibroblast growth factor 13 [Source:MGI Symbol	Acc:MGI:109178]
ENSMUST00000131319,Fgf13,fibroblast growth factor 13 [Source:MGI Symbol	Acc:MGI:109178]
ENSMUST00000138503,Fgf13,fibroblast growth factor 13 [Source:MGI Symbol	Acc:MGI:109178]
ENSMUST00000145767,Fgf13,fibroblast growth factor 13 [Source:MGI Symbol	Acc:MGI:109178]
ENSMUST00000150413,Fgf13,fibroblast growth factor 13 [Source:MGI Symbol	Acc:MGI:109178]
ENSMUST00000053392,Zfp689,zinc finger protein 689 [Source:MGI Symbol	Acc:MGI:1918381]
ENSMUST00000106299,Zfp689,zinc finger protein 689 [Source:MGI Symbol	Acc:MGI:1918381]
ENSMUST00000029057,Nfatc2,"nuclear factor of activated T cells, cytoplasmic, calcineurin dependent 2 [Source:MGI Symbol	Acc:MGI:102463]"
ENSMUST00000074618,Nfatc2,"nuclear factor of activated T cells, cytoplasmic, calcineurin dependent 2 [Source:MGI Symbol	Acc:MGI:102463]"
ENSMUST00000099067,Nfatc2,"nuclear factor of activated T cells, cytoplasmic, calcineurin dependent 2 [Source:MGI Symbol	Acc:MGI:102463]"
ENSMUST00000109184,Nfatc2,"nuclear factor of activated T cells, cytoplasmic, calcineurin dependent 2 [Source:MGI Symbol	Acc:MGI:102463]"
ENSMUST00000137451,Nfatc2,"nuclear factor of activated T cells, cytoplasmic, calcineurin dependent 2 [Source:MGI Symbol	Acc:MGI:102463]"
ENSMUST00000138546,Nfatc2,"nuclear factor of activated T cells, cytoplasmic, calcineurin dependent 2 [Source:MGI Symbol	Acc:MGI:102463]"
ENSMUST00000140137,Nfatc2,"nuclear factor of activated T cells, cytoplasmic, calcineurin dependent 2 [Source:MGI Symbol	Acc:MGI:102463]"
ENSMUST00000151292,Nfatc2,"nuclear factor of activated T cells, cytoplasmic, calcineurin dependent 2 [Source:MGI Symbol	Acc:MGI:102463]"
ENSMUST00000171689,Nfatc2,"nuclear factor of activated T cells, cytoplasmic, calcineurin dependent 2 [Source:MGI Symbol	Acc:MGI:102463]"
ENSMUST00000099659,Pin1rt1,"protein (peptidyl-prolyl cis/trans isomerase) NIMA-interacting 1, retrogene 1 [Source:MGI Symbol	Acc:MGI:3649546]"
ENSMUST00000045288,Tgfb2,"transforming growth factor, beta 2 [Source:MGI Symbol	Acc:MGI:98726]"
ENSMUST00000191766,Tgfb2,"transforming growth factor, beta 2 [Source:MGI Symbol	Acc:MGI:98726]"
ENSMUST00000193640,Tgfb2,"transforming growth factor, beta 2 [Source:MGI Symbol	Acc:MGI:98726]"
ENSMUST00000194593,Tgfb2,"transforming growth factor, beta 2 [Source:MGI Symbol	Acc:MGI:98726]"
ENSMUST00000194960,Tgfb2,"transforming growth factor, beta 2 [Source:MGI Symbol	Acc:MGI:98726]"
ENSMUST00000195201,Tgfb2,"transforming growth factor, beta 2 [Source:MGI Symbol	Acc:MGI:98726]"
ENSMUST00000007757,Tgfbr1,"transforming growth factor, beta receptor I [Source:MGI Symbol	Acc:MGI:98728]"
ENSMUST00000044234,Tgfbr1,"transforming growth factor, beta receptor I [Source:MGI Symbol	Acc:MGI:98728]"
ENSMUST00000107725,Tgfbr1,"transforming growth factor, beta receptor I [Source:MGI Symbol	Acc:MGI:98728]"
ENSMUST00000123962,Tgfbr1,"transforming growth factor, beta receptor I [Source:MGI Symbol	Acc:MGI:98728]"
ENSMUST00000126171,Tgfbr1,"transforming growth factor, beta receptor I [Source:MGI Symbol	Acc:MGI:98728]"
ENSMUST00000020732,Obscn,"obscurin, cytoskeletal calmodulin and titin-interacting RhoGEF [Source:MGI Symbol	Acc:MGI:2681862]"
ENSMUST00000047441,Obscn,"obscurin, cytoskeletal calmodulin and titin-interacting RhoGEF [Source:MGI Symbol	Acc:MGI:2681862]"
ENSMUST00000052872,Obscn,"obscurin, cytoskeletal calmodulin and titin-interacting RhoGEF [Source:MGI Symbol	Acc:MGI:2681862]"
ENSMUST00000132238,Obscn,"obscurin, cytoskeletal calmodulin and titin-interacting RhoGEF [Source:MGI Symbol	Acc:MGI:2681862]"
ENSMUST00000133040,Obscn,"obscurin, cytoskeletal calmodulin and titin-interacting RhoGEF [Source:MGI Symbol	Acc:MGI:2681862]"
ENSMUST00000138587,Obscn,"obscurin, cytoskeletal calmodulin and titin-interacting RhoGEF [Source:MGI Symbol	Acc:MGI:2681862]"
ENSMUST00000219084,Obscn,"obscurin, cytoskeletal calmodulin and titin-interacting RhoGEF [Source:MGI Symbol	Acc:MGI:2681862]"
ENSMUST00000238202,Obscn,"obscurin, cytoskeletal calmodulin and titin-interacting RhoGEF [Source:MGI Symbol	Acc:MGI:2681862]"
ENSMUST00000238245,Obscn,"obscurin, cytoskeletal calmodulin and titin-interacting RhoGEF [Source:MGI Symbol	Acc:MGI:2681862]"
ENSMUST00000238536,Obscn,"obscurin, cytoskeletal calmodulin and titin-interacting RhoGEF [Source:MGI Symbol	Acc:MGI:2681862]"
ENSMUST00000098859,Tnni3,"troponin I, cardiac 3 [Source:MGI Symbol	Acc:MGI:98783]"
ENSMUST00000126873,Tnni3,"troponin I, cardiac 3 [Source:MGI Symbol	Acc:MGI:98783]"
ENSMUST00000127736,Tnni3,"troponin I, cardiac 3 [Source:MGI Symbol	Acc:MGI:98783]"
ENSMUST00000132621,Tnni3,"troponin I, cardiac 3 [Source:MGI Symbol	Acc:MGI:98783]"
ENSMUST00000140424,Tnni3,"troponin I, cardiac 3 [Source:MGI Symbol	Acc:MGI:98783]"
ENSMUST00000150166,Tnni3,"troponin I, cardiac 3 [Source:MGI Symbol	Acc:MGI:98783]"
ENSMUST00000154913,Tnni3,"troponin I, cardiac 3 [Source:MGI Symbol	Acc:MGI:98783]"
ENSMUST00000209148,Tnni3,"troponin I, cardiac 3 [Source:MGI Symbol	Acc:MGI:98783]"
ENSMUST00000093599,Mir489,microRNA 489 [Source:MGI Symbol	Acc:MGI:3619425]
ENSMUST00000027062,Msc,musculin [Source:MGI Symbol	Acc:MGI:1333884]
ENSMUST00000188982,Msc,musculin [Source:MGI Symbol	Acc:MGI:1333884]
ENSMUST00000190471,Msc,musculin [Source:MGI Symbol	Acc:MGI:1333884]
ENSMUST00000190719,Msc,musculin [Source:MGI Symbol	Acc:MGI:1333884]
ENSMUST00000111635,Xirp1,xin actin-binding repeat containing 1 [Source:MGI Symbol	Acc:MGI:1333878]
ENSMUST00000213113,Xirp1,xin actin-binding repeat containing 1 [Source:MGI Symbol	Acc:MGI:1333878]
ENSMUST00000238557,Xirp1,xin actin-binding repeat containing 1 [Source:MGI Symbol	Acc:MGI:1333878]
ENSMUST00000073605,Gapdh,glyceraldehyde-3-phosphate dehydrogenase [Source:MGI Symbol	Acc:MGI:95640]
ENSMUST00000117757,Gapdh,glyceraldehyde-3-phosphate dehydrogenase [Source:MGI Symbol	Acc:MGI:95640]
ENSMUST00000118875,Gapdh,glyceraldehyde-3-phosphate dehydrogenase [Source:MGI Symbol	Acc:MGI:95640]
ENSMUST00000144205,Gapdh,glyceraldehyde-3-phosphate dehydrogenase [Source:MGI Symbol	Acc:MGI:95640]
ENSMUST00000144588,Gapdh,glyceraldehyde-3-phosphate dehydrogenase [Source:MGI Symbol	Acc:MGI:95640]
ENSMUST00000147954,Gapdh,glyceraldehyde-3-phosphate dehydrogenase [Source:MGI Symbol	Acc:MGI:95640]
ENSMUST00000182052,Gapdh,glyceraldehyde-3-phosphate dehydrogenase [Source:MGI Symbol	Acc:MGI:95640]
ENSMUST00000182115,Gapdh,glyceraldehyde-3-phosphate dehydrogenase [Source:MGI Symbol	Acc:MGI:95640]
ENSMUST00000182277,Gapdh,glyceraldehyde-3-phosphate dehydrogenase [Source:MGI Symbol	Acc:MGI:95640]
ENSMUST00000182464,Gapdh,glyceraldehyde-3-phosphate dehydrogenase [Source:MGI Symbol	Acc:MGI:95640]
ENSMUST00000182670,Gapdh,glyceraldehyde-3-phosphate dehydrogenase [Source:MGI Symbol	Acc:MGI:95640]
ENSMUST00000183272,Gapdh,glyceraldehyde-3-phosphate dehydrogenase [Source:MGI Symbol	Acc:MGI:95640]
ENSMUST00000192506,Gapdh,glyceraldehyde-3-phosphate dehydrogenase [Source:MGI Symbol	Acc:MGI:95640]
ENSMUST00000102517,Dll4,delta like canonical Notch ligand 4 [Source:MGI Symbol	Acc:MGI:1859388]
ENSMUST00000127102,Dll4,delta like canonical Notch ligand 4 [Source:MGI Symbol	Acc:MGI:1859388]
ENSMUST00000026666,Gaa,"glucosidase, alpha, acid [Source:MGI Symbol	Acc:MGI:95609]"
ENSMUST00000106258,Gaa,"glucosidase, alpha, acid [Source:MGI Symbol	Acc:MGI:95609]"
ENSMUST00000106259,Gaa,"glucosidase, alpha, acid [Source:MGI Symbol	Acc:MGI:95609]"
ENSMUST00000128753,Gaa,"glucosidase, alpha, acid [Source:MGI Symbol	Acc:MGI:95609]"
ENSMUST00000132706,Gaa,"glucosidase, alpha, acid [Source:MGI Symbol	Acc:MGI:95609]"
ENSMUST00000138510,Gaa,"glucosidase, alpha, acid [Source:MGI Symbol	Acc:MGI:95609]"
ENSMUST00000143288,Gaa,"glucosidase, alpha, acid [Source:MGI Symbol	Acc:MGI:95609]"
ENSMUST00000150562,Gaa,"glucosidase, alpha, acid [Source:MGI Symbol	Acc:MGI:95609]"
ENSMUST00000075764,Drd2,dopamine receptor D2 [Source:MGI Symbol	Acc:MGI:94924]
ENSMUST00000004202,Dnmt1,DNA methyltransferase (cytosine-5) 1 [Source:MGI Symbol	Acc:MGI:94912]
ENSMUST00000177754,Dnmt1,DNA methyltransferase (cytosine-5) 1 [Source:MGI Symbol	Acc:MGI:94912]
ENSMUST00000178110,Dnmt1,DNA methyltransferase (cytosine-5) 1 [Source:MGI Symbol	Acc:MGI:94912]
ENSMUST00000214964,Dnmt1,DNA methyltransferase (cytosine-5) 1 [Source:MGI Symbol	Acc:MGI:94912]
ENSMUST00000215545,Dnmt1,DNA methyltransferase (cytosine-5) 1 [Source:MGI Symbol	Acc:MGI:94912]
ENSMUST00000216135,Dnmt1,DNA methyltransferase (cytosine-5) 1 [Source:MGI Symbol	Acc:MGI:94912]
ENSMUST00000216540,Dnmt1,DNA methyltransferase (cytosine-5) 1 [Source:MGI Symbol	Acc:MGI:94912]
ENSMUST00000113991,Dmd,"dystrophin, muscular dystrophy [Source:MGI Symbol	Acc:MGI:94909]"
ENSMUST00000113992,Dmd,"dystrophin, muscular dystrophy [Source:MGI Symbol	Acc:MGI:94909]"
ENSMUST00000114000,Dmd,"dystrophin, muscular dystrophy [Source:MGI Symbol	Acc:MGI:94909]"
ENSMUST00000123308,Dmd,"dystrophin, muscular dystrophy [Source:MGI Symbol	Acc:MGI:94909]"
ENSMUST00000127295,Dmd,"dystrophin, muscular dystrophy [Source:MGI Symbol	Acc:MGI:94909]"
ENSMUST00000128983,Dmd,"dystrophin, muscular dystrophy [Source:MGI Symbol	Acc:MGI:94909]"
ENSMUST00000132333,Dmd,"dystrophin, muscular dystrophy [Source:MGI Symbol	Acc:MGI:94909]"
ENSMUST00000139998,Dmd,"dystrophin, muscular dystrophy [Source:MGI Symbol	Acc:MGI:94909]"
ENSMUST00000141261,Dmd,"dystrophin, muscular dystrophy [Source:MGI Symbol	Acc:MGI:94909]"
ENSMUST00000146331,Dmd,"dystrophin, muscular dystrophy [Source:MGI Symbol	Acc:MGI:94909]"
ENSMUST00000147740,Dmd,"dystrophin, muscular dystrophy [Source:MGI Symbol	Acc:MGI:94909]"
ENSMUST00000149433,Dmd,"dystrophin, muscular dystrophy [Source:MGI Symbol	Acc:MGI:94909]"
ENSMUST00000156107,Dmd,"dystrophin, muscular dystrophy [Source:MGI Symbol	Acc:MGI:94909]"
ENSMUST00000239019,Dmd,"dystrophin, muscular dystrophy [Source:MGI Symbol	Acc:MGI:94909]"
ENSMUST00000239269,Dmd,"dystrophin, muscular dystrophy [Source:MGI Symbol	Acc:MGI:94909]"
ENSMUST00000032658,Csrp3,cysteine and glycine-rich protein 3 [Source:MGI Symbol	Acc:MGI:1330824]
ENSMUST00000167786,Csrp3,cysteine and glycine-rich protein 3 [Source:MGI Symbol	Acc:MGI:1330824]
ENSMUST00000208050,Csrp3,cysteine and glycine-rich protein 3 [Source:MGI Symbol	Acc:MGI:1330824]
ENSMUST00000208146,Csrp3,cysteine and glycine-rich protein 3 [Source:MGI Symbol	Acc:MGI:1330824]
ENSMUST00000109800,Ccm2l,cerebral cavernous malformation 2-like [Source:MGI Symbol	Acc:MGI:2385159]
ENSMUST00000127549,Ccm2l,cerebral cavernous malformation 2-like [Source:MGI Symbol	Acc:MGI:2385159]
ENSMUST00000127898,Ccm2l,cerebral cavernous malformation 2-like [Source:MGI Symbol	Acc:MGI:2385159]
ENSMUST00000129377,Ccm2l,cerebral cavernous malformation 2-like [Source:MGI Symbol	Acc:MGI:2385159]
ENSMUST00000238488,Ccm2l,cerebral cavernous malformation 2-like [Source:MGI Symbol	Acc:MGI:2385159]
ENSMUST00000039990,P3h2,prolyl 3-hydroxylase 2 [Source:MGI Symbol	Acc:MGI:2146663]
ENSMUST00000159161,P3h2,prolyl 3-hydroxylase 2 [Source:MGI Symbol	Acc:MGI:2146663]
ENSMUST00000160067,P3h2,prolyl 3-hydroxylase 2 [Source:MGI Symbol	Acc:MGI:2146663]
ENSMUST00000161878,P3h2,prolyl 3-hydroxylase 2 [Source:MGI Symbol	Acc:MGI:2146663]
ENSMUST00000096038,3425401B19Rik,RIKEN cDNA 3425401B19 gene [Source:MGI Symbol	Acc:MGI:3588196]
ENSMUST00000226958,3425401B19Rik,RIKEN cDNA 3425401B19 gene [Source:MGI Symbol	Acc:MGI:3588196]
ENSMUST00000072359,Tpm3-rs7,"tropomyosin 3, related sequence 7 [Source:MGI Symbol	Acc:MGI:99705]"
ENSMUST00000043696,Serpinf2,"serine (or cysteine) peptidase inhibitor, clade F, member 2 [Source:MGI Symbol	Acc:MGI:107173]"
ENSMUST00000108437,Serpinf2,"serine (or cysteine) peptidase inhibitor, clade F, member 2 [Source:MGI Symbol	Acc:MGI:107173]"
ENSMUST00000128330,Serpinf2,"serine (or cysteine) peptidase inhibitor, clade F, member 2 [Source:MGI Symbol	Acc:MGI:107173]"
ENSMUST00000142094,Serpinf2,"serine (or cysteine) peptidase inhibitor, clade F, member 2 [Source:MGI Symbol	Acc:MGI:107173]"
ENSMUST00000011315,Vipr2,vasoactive intestinal peptide receptor 2 [Source:MGI Symbol	Acc:MGI:107166]
ENSMUST00000100988,Vipr2,vasoactive intestinal peptide receptor 2 [Source:MGI Symbol	Acc:MGI:107166]
ENSMUST00000175785,Vipr2,vasoactive intestinal peptide receptor 2 [Source:MGI Symbol	Acc:MGI:107166]
ENSMUST00000176078,Vipr2,vasoactive intestinal peptide receptor 2 [Source:MGI Symbol	Acc:MGI:107166]
ENSMUST00000176433,Vipr2,vasoactive intestinal peptide receptor 2 [Source:MGI Symbol	Acc:MGI:107166]
ENSMUST00000177199,Vipr2,vasoactive intestinal peptide receptor 2 [Source:MGI Symbol	Acc:MGI:107166]
ENSMUST00000056758,Ppp3ca,"protein phosphatase 3, catalytic subunit, alpha isoform [Source:MGI Symbol	Acc:MGI:107164]"
ENSMUST00000070198,Ppp3ca,"protein phosphatase 3, catalytic subunit, alpha isoform [Source:MGI Symbol	Acc:MGI:107164]"
ENSMUST00000124206,Ppp3ca,"protein phosphatase 3, catalytic subunit, alpha isoform [Source:MGI Symbol	Acc:MGI:107164]"
ENSMUST00000124777,Ppp3ca,"protein phosphatase 3, catalytic subunit, alpha isoform [Source:MGI Symbol	Acc:MGI:107164]"
ENSMUST00000130114,Ppp3ca,"protein phosphatase 3, catalytic subunit, alpha isoform [Source:MGI Symbol	Acc:MGI:107164]"
ENSMUST00000130768,Ppp3ca,"protein phosphatase 3, catalytic subunit, alpha isoform [Source:MGI Symbol	Acc:MGI:107164]"
ENSMUST00000196170,Ppp3ca,"protein phosphatase 3, catalytic subunit, alpha isoform [Source:MGI Symbol	Acc:MGI:107164]"
ENSMUST00000196603,Ppp3ca,"protein phosphatase 3, catalytic subunit, alpha isoform [Source:MGI Symbol	Acc:MGI:107164]"
ENSMUST00000022355,Ppp3cb,"protein phosphatase 3, catalytic subunit, beta isoform [Source:MGI Symbol	Acc:MGI:107163]"
ENSMUST00000159027,Ppp3cb,"protein phosphatase 3, catalytic subunit, beta isoform [Source:MGI Symbol	Acc:MGI:107163]"
ENSMUST00000160812,Ppp3cb,"protein phosphatase 3, catalytic subunit, beta isoform [Source:MGI Symbol	Acc:MGI:107163]"
ENSMUST00000161332,Ppp3cb,"protein phosphatase 3, catalytic subunit, beta isoform [Source:MGI Symbol	Acc:MGI:107163]"
ENSMUST00000161445,Ppp3cb,"protein phosphatase 3, catalytic subunit, beta isoform [Source:MGI Symbol	Acc:MGI:107163]"
ENSMUST00000161989,Ppp3cb,"protein phosphatase 3, catalytic subunit, beta isoform [Source:MGI Symbol	Acc:MGI:107163]"
ENSMUST00000162107,Ppp3cb,"protein phosphatase 3, catalytic subunit, beta isoform [Source:MGI Symbol	Acc:MGI:107163]"
ENSMUST00000162217,Ppp3cb,"protein phosphatase 3, catalytic subunit, beta isoform [Source:MGI Symbol	Acc:MGI:107163]"
ENSMUST00000223854,Ppp3cb,"protein phosphatase 3, catalytic subunit, beta isoform [Source:MGI Symbol	Acc:MGI:107163]"
ENSMUST00000004494,Sin3b,"transcriptional regulator, SIN3B (yeast) [Source:MGI Symbol	Acc:MGI:107158]"
ENSMUST00000109950,Sin3b,"transcriptional regulator, SIN3B (yeast) [Source:MGI Symbol	Acc:MGI:107158]"
ENSMUST00000212095,Sin3b,"transcriptional regulator, SIN3B (yeast) [Source:MGI Symbol	Acc:MGI:107158]"
ENSMUST00000212096,Sin3b,"transcriptional regulator, SIN3B (yeast) [Source:MGI Symbol	Acc:MGI:107158]"
ENSMUST00000212256,Sin3b,"transcriptional regulator, SIN3B (yeast) [Source:MGI Symbol	Acc:MGI:107158]"
ENSMUST00000212435,Sin3b,"transcriptional regulator, SIN3B (yeast) [Source:MGI Symbol	Acc:MGI:107158]"
ENSMUST00000212677,Sin3b,"transcriptional regulator, SIN3B (yeast) [Source:MGI Symbol	Acc:MGI:107158]"
ENSMUST00000213079,Sin3b,"transcriptional regulator, SIN3B (yeast) [Source:MGI Symbol	Acc:MGI:107158]"
ENSMUST00000033818,Atp11a,"ATPase, class VI, type 11A [Source:MGI Symbol	Acc:MGI:1354735]"
ENSMUST00000091237,Atp11a,"ATPase, class VI, type 11A [Source:MGI Symbol	Acc:MGI:1354735]"
ENSMUST00000125031,Atp11a,"ATPase, class VI, type 11A [Source:MGI Symbol	Acc:MGI:1354735]"
ENSMUST00000127197,Atp11a,"ATPase, class VI, type 11A [Source:MGI Symbol	Acc:MGI:1354735]"
ENSMUST00000131804,Atp11a,"ATPase, class VI, type 11A [Source:MGI Symbol	Acc:MGI:1354735]"
ENSMUST00000132974,Atp11a,"ATPase, class VI, type 11A [Source:MGI Symbol	Acc:MGI:1354735]"
ENSMUST00000133338,Atp11a,"ATPase, class VI, type 11A [Source:MGI Symbol	Acc:MGI:1354735]"
ENSMUST00000136918,Atp11a,"ATPase, class VI, type 11A [Source:MGI Symbol	Acc:MGI:1354735]"
ENSMUST00000139545,Atp11a,"ATPase, class VI, type 11A [Source:MGI Symbol	Acc:MGI:1354735]"
ENSMUST00000143359,Atp11a,"ATPase, class VI, type 11A [Source:MGI Symbol	Acc:MGI:1354735]"
ENSMUST00000152273,Atp11a,"ATPase, class VI, type 11A [Source:MGI Symbol	Acc:MGI:1354735]"
ENSMUST00000020718,Smtn,smoothelin [Source:MGI Symbol	Acc:MGI:1354727]
ENSMUST00000020721,Smtn,smoothelin [Source:MGI Symbol	Acc:MGI:1354727]
ENSMUST00000075118,Smtn,smoothelin [Source:MGI Symbol	Acc:MGI:1354727]
ENSMUST00000110011,Smtn,smoothelin [Source:MGI Symbol	Acc:MGI:1354727]
ENSMUST00000136243,Smtn,smoothelin [Source:MGI Symbol	Acc:MGI:1354727]
ENSMUST00000144635,Smtn,smoothelin [Source:MGI Symbol	Acc:MGI:1354727]
ENSMUST00000151804,Smtn,smoothelin [Source:MGI Symbol	Acc:MGI:1354727]
ENSMUST00000154861,Smtn,smoothelin [Source:MGI Symbol	Acc:MGI:1354727]
ENSMUST00000156201,Smtn,smoothelin [Source:MGI Symbol	Acc:MGI:1354727]
ENSMUST00000170588,Smtn,smoothelin [Source:MGI Symbol	Acc:MGI:1354727]
ENSMUST00000080368,Atp8a2,"ATPase, aminophospholipid transporter-like, class I, type 8A, member 2 [Source:MGI Symbol	Acc:MGI:1354710]"
ENSMUST00000131670,Atp8a2,"ATPase, aminophospholipid transporter-like, class I, type 8A, member 2 [Source:MGI Symbol	Acc:MGI:1354710]"
ENSMUST00000140924,Atp8a2,"ATPase, aminophospholipid transporter-like, class I, type 8A, member 2 [Source:MGI Symbol	Acc:MGI:1354710]"
ENSMUST00000145071,Atp8a2,"ATPase, aminophospholipid transporter-like, class I, type 8A, member 2 [Source:MGI Symbol	Acc:MGI:1354710]"
ENSMUST00000149414,Atp8a2,"ATPase, aminophospholipid transporter-like, class I, type 8A, member 2 [Source:MGI Symbol	Acc:MGI:1354710]"
ENSMUST00000152688,Atp8a2,"ATPase, aminophospholipid transporter-like, class I, type 8A, member 2 [Source:MGI Symbol	Acc:MGI:1354710]"
ENSMUST00000033407,Cttn,cortactin [Source:MGI Symbol	Acc:MGI:99695]
ENSMUST00000103079,Cttn,cortactin [Source:MGI Symbol	Acc:MGI:99695]
ENSMUST00000126018,Cttn,cortactin [Source:MGI Symbol	Acc:MGI:99695]
ENSMUST00000134131,Cttn,cortactin [Source:MGI Symbol	Acc:MGI:99695]
ENSMUST00000148778,Cttn,cortactin [Source:MGI Symbol	Acc:MGI:99695]
ENSMUST00000150607,Cttn,cortactin [Source:MGI Symbol	Acc:MGI:99695]
ENSMUST00000157079,Cttn,cortactin [Source:MGI Symbol	Acc:MGI:99695]
ENSMUST00000021750,Ryr2,"ryanodine receptor 2, cardiac [Source:MGI Symbol	Acc:MGI:99685]"
ENSMUST00000170156,Ryr2,"ryanodine receptor 2, cardiac [Source:MGI Symbol	Acc:MGI:99685]"
ENSMUST00000220597,Ryr2,"ryanodine receptor 2, cardiac [Source:MGI Symbol	Acc:MGI:99685]"
ENSMUST00000220712,Ryr2,"ryanodine receptor 2, cardiac [Source:MGI Symbol	Acc:MGI:99685]"
ENSMUST00000221018,Ryr2,"ryanodine receptor 2, cardiac [Source:MGI Symbol	Acc:MGI:99685]"
ENSMUST00000221341,Ryr2,"ryanodine receptor 2, cardiac [Source:MGI Symbol	Acc:MGI:99685]"
ENSMUST00000221527,Ryr2,"ryanodine receptor 2, cardiac [Source:MGI Symbol	Acc:MGI:99685]"
ENSMUST00000221609,Ryr2,"ryanodine receptor 2, cardiac [Source:MGI Symbol	Acc:MGI:99685]"
ENSMUST00000221890,Ryr2,"ryanodine receptor 2, cardiac [Source:MGI Symbol	Acc:MGI:99685]"
ENSMUST00000221916,Ryr2,"ryanodine receptor 2, cardiac [Source:MGI Symbol	Acc:MGI:99685]"
ENSMUST00000221941,Ryr2,"ryanodine receptor 2, cardiac [Source:MGI Symbol	Acc:MGI:99685]"
ENSMUST00000222113,Ryr2,"ryanodine receptor 2, cardiac [Source:MGI Symbol	Acc:MGI:99685]"
ENSMUST00000222386,Ryr2,"ryanodine receptor 2, cardiac [Source:MGI Symbol	Acc:MGI:99685]"
ENSMUST00000222788,Ryr2,"ryanodine receptor 2, cardiac [Source:MGI Symbol	Acc:MGI:99685]"
ENSMUST00000080673,Ryr3,ryanodine receptor 3 [Source:MGI Symbol	Acc:MGI:99684]
ENSMUST00000091818,Ryr3,ryanodine receptor 3 [Source:MGI Symbol	Acc:MGI:99684]
ENSMUST00000128192,Ryr3,ryanodine receptor 3 [Source:MGI Symbol	Acc:MGI:99684]
ENSMUST00000134358,Ryr3,ryanodine receptor 3 [Source:MGI Symbol	Acc:MGI:99684]
ENSMUST00000142537,Ryr3,ryanodine receptor 3 [Source:MGI Symbol	Acc:MGI:99684]
ENSMUST00000146187,Ryr3,ryanodine receptor 3 [Source:MGI Symbol	Acc:MGI:99684]
ENSMUST00000156757,Ryr3,ryanodine receptor 3 [Source:MGI Symbol	Acc:MGI:99684]
ENSMUST00000207603,Ryr3,ryanodine receptor 3 [Source:MGI Symbol	Acc:MGI:99684]
ENSMUST00000208135,Ryr3,ryanodine receptor 3 [Source:MGI Symbol	Acc:MGI:99684]
ENSMUST00000208151,Ryr3,ryanodine receptor 3 [Source:MGI Symbol	Acc:MGI:99684]
ENSMUST00000208290,Ryr3,ryanodine receptor 3 [Source:MGI Symbol	Acc:MGI:99684]
ENSMUST00000208574,Ryr3,ryanodine receptor 3 [Source:MGI Symbol	Acc:MGI:99684]
ENSMUST00000006626,Actn3,actinin alpha 3 [Source:MGI Symbol	Acc:MGI:99678]
ENSMUST00000138811,Actn3,actinin alpha 3 [Source:MGI Symbol	Acc:MGI:99678]
ENSMUST00000032813,Ryr1,"ryanodine receptor 1, skeletal muscle [Source:MGI Symbol	Acc:MGI:99659]"
ENSMUST00000179893,Ryr1,"ryanodine receptor 1, skeletal muscle [Source:MGI Symbol	Acc:MGI:99659]"
ENSMUST00000207764,Ryr1,"ryanodine receptor 1, skeletal muscle [Source:MGI Symbol	Acc:MGI:99659]"
ENSMUST00000207783,Ryr1,"ryanodine receptor 1, skeletal muscle [Source:MGI Symbol	Acc:MGI:99659]"
ENSMUST00000208010,Ryr1,"ryanodine receptor 1, skeletal muscle [Source:MGI Symbol	Acc:MGI:99659]"
ENSMUST00000208318,Ryr1,"ryanodine receptor 1, skeletal muscle [Source:MGI Symbol	Acc:MGI:99659]"
ENSMUST00000208922,Ryr1,"ryanodine receptor 1, skeletal muscle [Source:MGI Symbol	Acc:MGI:99659]"
ENSMUST00000214374,Ryr1,"ryanodine receptor 1, skeletal muscle [Source:MGI Symbol	Acc:MGI:99659]"
ENSMUST00000040572,Zc3h10,zinc finger CCCH type containing 10 [Source:MGI Symbol	Acc:MGI:2143670]
ENSMUST00000133458,Zc3h10,zinc finger CCCH type containing 10 [Source:MGI Symbol	Acc:MGI:2143670]
ENSMUST00000135226,Zc3h10,zinc finger CCCH type containing 10 [Source:MGI Symbol	Acc:MGI:2143670]
ENSMUST00000152539,Zc3h10,zinc finger CCCH type containing 10 [Source:MGI Symbol	Acc:MGI:2143670]
ENSMUST00000064443,Cntfr,ciliary neurotrophic factor receptor [Source:MGI Symbol	Acc:MGI:99605]
ENSMUST00000084701,Cntfr,ciliary neurotrophic factor receptor [Source:MGI Symbol	Acc:MGI:99605]
ENSMUST00000102961,Cntfr,ciliary neurotrophic factor receptor [Source:MGI Symbol	Acc:MGI:99605]
ENSMUST00000102962,Cntfr,ciliary neurotrophic factor receptor [Source:MGI Symbol	Acc:MGI:99605]
ENSMUST00000145379,Cntfr,ciliary neurotrophic factor receptor [Source:MGI Symbol	Acc:MGI:99605]
ENSMUST00000151181,Cntfr,ciliary neurotrophic factor receptor [Source:MGI Symbol	Acc:MGI:99605]
ENSMUST00000026240,Fgf8,fibroblast growth factor 8 [Source:MGI Symbol	Acc:MGI:99604]
ENSMUST00000026241,Fgf8,fibroblast growth factor 8 [Source:MGI Symbol	Acc:MGI:99604]
ENSMUST00000111924,Fgf8,fibroblast growth factor 8 [Source:MGI Symbol	Acc:MGI:99604]
ENSMUST00000111925,Fgf8,fibroblast growth factor 8 [Source:MGI Symbol	Acc:MGI:99604]
ENSMUST00000111927,Fgf8,fibroblast growth factor 8 [Source:MGI Symbol	Acc:MGI:99604]
ENSMUST00000111928,Fgf8,fibroblast growth factor 8 [Source:MGI Symbol	Acc:MGI:99604]
ENSMUST00000025862,Smarca2,"SWI/SNF related, matrix associated, actin dependent regulator of chromatin, subfamily a, member 2 [Source:MGI Symbol	Acc:MGI:99603]"
ENSMUST00000099537,Smarca2,"SWI/SNF related, matrix associated, actin dependent regulator of chromatin, subfamily a, member 2 [Source:MGI Symbol	Acc:MGI:99603]"
ENSMUST00000112637,Smarca2,"SWI/SNF related, matrix associated, actin dependent regulator of chromatin, subfamily a, member 2 [Source:MGI Symbol	Acc:MGI:99603]"
ENSMUST00000175791,Smarca2,"SWI/SNF related, matrix associated, actin dependent regulator of chromatin, subfamily a, member 2 [Source:MGI Symbol	Acc:MGI:99603]"
ENSMUST00000175842,Smarca2,"SWI/SNF related, matrix associated, actin dependent regulator of chromatin, subfamily a, member 2 [Source:MGI Symbol	Acc:MGI:99603]"
ENSMUST00000175935,Smarca2,"SWI/SNF related, matrix associated, actin dependent regulator of chromatin, subfamily a, member 2 [Source:MGI Symbol	Acc:MGI:99603]"
ENSMUST00000175953,Smarca2,"SWI/SNF related, matrix associated, actin dependent regulator of chromatin, subfamily a, member 2 [Source:MGI Symbol	Acc:MGI:99603]"
ENSMUST00000176019,Smarca2,"SWI/SNF related, matrix associated, actin dependent regulator of chromatin, subfamily a, member 2 [Source:MGI Symbol	Acc:MGI:99603]"
ENSMUST00000176030,Smarca2,"SWI/SNF related, matrix associated, actin dependent regulator of chromatin, subfamily a, member 2 [Source:MGI Symbol	Acc:MGI:99603]"
ENSMUST00000176475,Smarca2,"SWI/SNF related, matrix associated, actin dependent regulator of chromatin, subfamily a, member 2 [Source:MGI Symbol	Acc:MGI:99603]"
ENSMUST00000176494,Smarca2,"SWI/SNF related, matrix associated, actin dependent regulator of chromatin, subfamily a, member 2 [Source:MGI Symbol	Acc:MGI:99603]"
ENSMUST00000176584,Smarca2,"SWI/SNF related, matrix associated, actin dependent regulator of chromatin, subfamily a, member 2 [Source:MGI Symbol	Acc:MGI:99603]"
ENSMUST00000176698,Smarca2,"SWI/SNF related, matrix associated, actin dependent regulator of chromatin, subfamily a, member 2 [Source:MGI Symbol	Acc:MGI:99603]"
ENSMUST00000176700,Smarca2,"SWI/SNF related, matrix associated, actin dependent regulator of chromatin, subfamily a, member 2 [Source:MGI Symbol	Acc:MGI:99603]"
ENSMUST00000176731,Smarca2,"SWI/SNF related, matrix associated, actin dependent regulator of chromatin, subfamily a, member 2 [Source:MGI Symbol	Acc:MGI:99603]"
ENSMUST00000176769,Smarca2,"SWI/SNF related, matrix associated, actin dependent regulator of chromatin, subfamily a, member 2 [Source:MGI Symbol	Acc:MGI:99603]"
ENSMUST00000177116,Smarca2,"SWI/SNF related, matrix associated, actin dependent regulator of chromatin, subfamily a, member 2 [Source:MGI Symbol	Acc:MGI:99603]"
ENSMUST00000177252,Smarca2,"SWI/SNF related, matrix associated, actin dependent regulator of chromatin, subfamily a, member 2 [Source:MGI Symbol	Acc:MGI:99603]"
ENSMUST00000177484,Smarca2,"SWI/SNF related, matrix associated, actin dependent regulator of chromatin, subfamily a, member 2 [Source:MGI Symbol	Acc:MGI:99603]"
ENSMUST00000207054,Smarca2,"SWI/SNF related, matrix associated, actin dependent regulator of chromatin, subfamily a, member 2 [Source:MGI Symbol	Acc:MGI:99603]"
ENSMUST00000207118,Smarca2,"SWI/SNF related, matrix associated, actin dependent regulator of chromatin, subfamily a, member 2 [Source:MGI Symbol	Acc:MGI:99603]"
ENSMUST00000207175,Smarca2,"SWI/SNF related, matrix associated, actin dependent regulator of chromatin, subfamily a, member 2 [Source:MGI Symbol	Acc:MGI:99603]"
ENSMUST00000207226,Smarca2,"SWI/SNF related, matrix associated, actin dependent regulator of chromatin, subfamily a, member 2 [Source:MGI Symbol	Acc:MGI:99603]"
ENSMUST00000207380,Smarca2,"SWI/SNF related, matrix associated, actin dependent regulator of chromatin, subfamily a, member 2 [Source:MGI Symbol	Acc:MGI:99603]"
ENSMUST00000207418,Smarca2,"SWI/SNF related, matrix associated, actin dependent regulator of chromatin, subfamily a, member 2 [Source:MGI Symbol	Acc:MGI:99603]"
ENSMUST00000207535,Smarca2,"SWI/SNF related, matrix associated, actin dependent regulator of chromatin, subfamily a, member 2 [Source:MGI Symbol	Acc:MGI:99603]"
ENSMUST00000207812,Smarca2,"SWI/SNF related, matrix associated, actin dependent regulator of chromatin, subfamily a, member 2 [Source:MGI Symbol	Acc:MGI:99603]"
ENSMUST00000207832,Smarca2,"SWI/SNF related, matrix associated, actin dependent regulator of chromatin, subfamily a, member 2 [Source:MGI Symbol	Acc:MGI:99603]"
ENSMUST00000207944,Smarca2,"SWI/SNF related, matrix associated, actin dependent regulator of chromatin, subfamily a, member 2 [Source:MGI Symbol	Acc:MGI:99603]"
ENSMUST00000208027,Smarca2,"SWI/SNF related, matrix associated, actin dependent regulator of chromatin, subfamily a, member 2 [Source:MGI Symbol	Acc:MGI:99603]"
ENSMUST00000208091,Smarca2,"SWI/SNF related, matrix associated, actin dependent regulator of chromatin, subfamily a, member 2 [Source:MGI Symbol	Acc:MGI:99603]"
ENSMUST00000208163,Smarca2,"SWI/SNF related, matrix associated, actin dependent regulator of chromatin, subfamily a, member 2 [Source:MGI Symbol	Acc:MGI:99603]"
ENSMUST00000208186,Smarca2,"SWI/SNF related, matrix associated, actin dependent regulator of chromatin, subfamily a, member 2 [Source:MGI Symbol	Acc:MGI:99603]"
ENSMUST00000208226,Smarca2,"SWI/SNF related, matrix associated, actin dependent regulator of chromatin, subfamily a, member 2 [Source:MGI Symbol	Acc:MGI:99603]"
ENSMUST00000208303,Smarca2,"SWI/SNF related, matrix associated, actin dependent regulator of chromatin, subfamily a, member 2 [Source:MGI Symbol	Acc:MGI:99603]"
ENSMUST00000208378,Smarca2,"SWI/SNF related, matrix associated, actin dependent regulator of chromatin, subfamily a, member 2 [Source:MGI Symbol	Acc:MGI:99603]"
ENSMUST00000208541,Smarca2,"SWI/SNF related, matrix associated, actin dependent regulator of chromatin, subfamily a, member 2 [Source:MGI Symbol	Acc:MGI:99603]"
ENSMUST00000208589,Smarca2,"SWI/SNF related, matrix associated, actin dependent regulator of chromatin, subfamily a, member 2 [Source:MGI Symbol	Acc:MGI:99603]"
ENSMUST00000208674,Smarca2,"SWI/SNF related, matrix associated, actin dependent regulator of chromatin, subfamily a, member 2 [Source:MGI Symbol	Acc:MGI:99603]"
ENSMUST00000208705,Smarca2,"SWI/SNF related, matrix associated, actin dependent regulator of chromatin, subfamily a, member 2 [Source:MGI Symbol	Acc:MGI:99603]"
ENSMUST00000208712,Smarca2,"SWI/SNF related, matrix associated, actin dependent regulator of chromatin, subfamily a, member 2 [Source:MGI Symbol	Acc:MGI:99603]"
ENSMUST00000208751,Smarca2,"SWI/SNF related, matrix associated, actin dependent regulator of chromatin, subfamily a, member 2 [Source:MGI Symbol	Acc:MGI:99603]"
ENSMUST00000208806,Smarca2,"SWI/SNF related, matrix associated, actin dependent regulator of chromatin, subfamily a, member 2 [Source:MGI Symbol	Acc:MGI:99603]"
ENSMUST00000208915,Smarca2,"SWI/SNF related, matrix associated, actin dependent regulator of chromatin, subfamily a, member 2 [Source:MGI Symbol	Acc:MGI:99603]"
ENSMUST00000208984,Smarca2,"SWI/SNF related, matrix associated, actin dependent regulator of chromatin, subfamily a, member 2 [Source:MGI Symbol	Acc:MGI:99603]"
ENSMUST00000209085,Smarca2,"SWI/SNF related, matrix associated, actin dependent regulator of chromatin, subfamily a, member 2 [Source:MGI Symbol	Acc:MGI:99603]"
ENSMUST00000057021,Osr1,odd-skipped related transcription factor 1 [Source:MGI Symbol	Acc:MGI:1344424]
ENSMUST00000217975,Osr1,odd-skipped related transcription factor 1 [Source:MGI Symbol	Acc:MGI:1344424]
ENSMUST00000070898,Neu2,neuraminidase 2 [Source:MGI Symbol	Acc:MGI:1344417]
ENSMUST00000163606,Neu2,neuraminidase 2 [Source:MGI Symbol	Acc:MGI:1344417]
ENSMUST00000164128,Neu2,neuraminidase 2 [Source:MGI Symbol	Acc:MGI:1344417]
ENSMUST00000165109,Neu2,neuraminidase 2 [Source:MGI Symbol	Acc:MGI:1344417]
ENSMUST00000166055,Neu2,neuraminidase 2 [Source:MGI Symbol	Acc:MGI:1344417]
ENSMUST00000166259,Neu2,neuraminidase 2 [Source:MGI Symbol	Acc:MGI:1344417]
ENSMUST00000172222,Neu2,neuraminidase 2 [Source:MGI Symbol	Acc:MGI:1344417]
ENSMUST00000022327,Ldb3,LIM domain binding 3 [Source:MGI Symbol	Acc:MGI:1344412]
ENSMUST00000022328,Ldb3,LIM domain binding 3 [Source:MGI Symbol	Acc:MGI:1344412]
ENSMUST00000022330,Ldb3,LIM domain binding 3 [Source:MGI Symbol	Acc:MGI:1344412]
ENSMUST00000064098,Ldb3,LIM domain binding 3 [Source:MGI Symbol	Acc:MGI:1344412]
ENSMUST00000090040,Ldb3,LIM domain binding 3 [Source:MGI Symbol	Acc:MGI:1344412]
ENSMUST00000226226,Ldb3,LIM domain binding 3 [Source:MGI Symbol	Acc:MGI:1344412]
ENSMUST00000227819,Ldb3,LIM domain binding 3 [Source:MGI Symbol	Acc:MGI:1344412]
ENSMUST00000228044,Ldb3,LIM domain binding 3 [Source:MGI Symbol	Acc:MGI:1344412]
ENSMUST00000032768,Nr2f2,"nuclear receptor subfamily 2, group F, member 2 [Source:MGI Symbol	Acc:MGI:1352452]"
ENSMUST00000089565,Nr2f2,"nuclear receptor subfamily 2, group F, member 2 [Source:MGI Symbol	Acc:MGI:1352452]"
ENSMUST00000207153,Nr2f2,"nuclear receptor subfamily 2, group F, member 2 [Source:MGI Symbol	Acc:MGI:1352452]"
ENSMUST00000208081,Nr2f2,"nuclear receptor subfamily 2, group F, member 2 [Source:MGI Symbol	Acc:MGI:1352452]"
ENSMUST00000208474,Nr2f2,"nuclear receptor subfamily 2, group F, member 2 [Source:MGI Symbol	Acc:MGI:1352452]"
ENSMUST00000208681,Nr2f2,"nuclear receptor subfamily 2, group F, member 2 [Source:MGI Symbol	Acc:MGI:1352452]"
ENSMUST00000163017,Vgll2,vestigial like family member 2 [Source:MGI Symbol	Acc:MGI:2447460]
ENSMUST00000179598,Zbed6,"zinc finger, BED type containing 6 [Source:NCBI gene (formerly Entrezgene)	Acc:667118]"
ENSMUST00000008024,Arid1a,AT rich interactive domain 1A (SWI-like) [Source:MGI Symbol	Acc:MGI:1935147]
ENSMUST00000105897,Arid1a,AT rich interactive domain 1A (SWI-like) [Source:MGI Symbol	Acc:MGI:1935147]
ENSMUST00000138473,Arid1a,AT rich interactive domain 1A (SWI-like) [Source:MGI Symbol	Acc:MGI:1935147]
ENSMUST00000139709,Arid1a,AT rich interactive domain 1A (SWI-like) [Source:MGI Symbol	Acc:MGI:1935147]
ENSMUST00000145664,Arid1a,AT rich interactive domain 1A (SWI-like) [Source:MGI Symbol	Acc:MGI:1935147]
ENSMUST00000168582,Arid1a,AT rich interactive domain 1A (SWI-like) [Source:MGI Symbol	Acc:MGI:1935147]
ENSMUST00000021932,Drd1,dopamine receptor D1 [Source:MGI Symbol	Acc:MGI:99578]
ENSMUST00000221470,Drd1,dopamine receptor D1 [Source:MGI Symbol	Acc:MGI:99578]
ENSMUST00000222706,Drd1,dopamine receptor D1 [Source:MGI Symbol	Acc:MGI:99578]
ENSMUST00000054197,S1pr2,sphingosine-1-phosphate receptor 2 [Source:MGI Symbol	Acc:MGI:99569]
ENSMUST00000214218,S1pr2,sphingosine-1-phosphate receptor 2 [Source:MGI Symbol	Acc:MGI:99569]
ENSMUST00000214333,S1pr2,sphingosine-1-phosphate receptor 2 [Source:MGI Symbol	Acc:MGI:99569]
ENSMUST00000216499,S1pr2,sphingosine-1-phosphate receptor 2 [Source:MGI Symbol	Acc:MGI:99569]
ENSMUST00000030251,Pde4b,"phosphodiesterase 4B, cAMP specific [Source:MGI Symbol	Acc:MGI:99557]"
ENSMUST00000097949,Pde4b,"phosphodiesterase 4B, cAMP specific [Source:MGI Symbol	Acc:MGI:99557]"
ENSMUST00000097950,Pde4b,"phosphodiesterase 4B, cAMP specific [Source:MGI Symbol	Acc:MGI:99557]"
ENSMUST00000106901,Pde4b,"phosphodiesterase 4B, cAMP specific [Source:MGI Symbol	Acc:MGI:99557]"
ENSMUST00000106904,Pde4b,"phosphodiesterase 4B, cAMP specific [Source:MGI Symbol	Acc:MGI:99557]"
ENSMUST00000106907,Pde4b,"phosphodiesterase 4B, cAMP specific [Source:MGI Symbol	Acc:MGI:99557]"
ENSMUST00000106908,Pde4b,"phosphodiesterase 4B, cAMP specific [Source:MGI Symbol	Acc:MGI:99557]"
ENSMUST00000106911,Pde4b,"phosphodiesterase 4B, cAMP specific [Source:MGI Symbol	Acc:MGI:99557]"
ENSMUST00000133632,Pde4b,"phosphodiesterase 4B, cAMP specific [Source:MGI Symbol	Acc:MGI:99557]"
ENSMUST00000172616,Pde4b,"phosphodiesterase 4B, cAMP specific [Source:MGI Symbol	Acc:MGI:99557]"
ENSMUST00000172845,Pde4b,"phosphodiesterase 4B, cAMP specific [Source:MGI Symbol	Acc:MGI:99557]"
ENSMUST00000173119,Pde4b,"phosphodiesterase 4B, cAMP specific [Source:MGI Symbol	Acc:MGI:99557]"
ENSMUST00000174186,Pde4b,"phosphodiesterase 4B, cAMP specific [Source:MGI Symbol	Acc:MGI:99557]"
ENSMUST00000074103,Pde4d,"phosphodiesterase 4D, cAMP specific [Source:MGI Symbol	Acc:MGI:99555]"
ENSMUST00000079975,Pde4d,"phosphodiesterase 4D, cAMP specific [Source:MGI Symbol	Acc:MGI:99555]"
ENSMUST00000117420,Pde4d,"phosphodiesterase 4D, cAMP specific [Source:MGI Symbol	Acc:MGI:99555]"
ENSMUST00000117879,Pde4d,"phosphodiesterase 4D, cAMP specific [Source:MGI Symbol	Acc:MGI:99555]"
ENSMUST00000119507,Pde4d,"phosphodiesterase 4D, cAMP specific [Source:MGI Symbol	Acc:MGI:99555]"
ENSMUST00000119672,Pde4d,"phosphodiesterase 4D, cAMP specific [Source:MGI Symbol	Acc:MGI:99555]"
ENSMUST00000120664,Pde4d,"phosphodiesterase 4D, cAMP specific [Source:MGI Symbol	Acc:MGI:99555]"
ENSMUST00000120671,Pde4d,"phosphodiesterase 4D, cAMP specific [Source:MGI Symbol	Acc:MGI:99555]"
ENSMUST00000122041,Pde4d,"phosphodiesterase 4D, cAMP specific [Source:MGI Symbol	Acc:MGI:99555]"
ENSMUST00000129374,Pde4d,"phosphodiesterase 4D, cAMP specific [Source:MGI Symbol	Acc:MGI:99555]"
ENSMUST00000133929,Pde4d,"phosphodiesterase 4D, cAMP specific [Source:MGI Symbol	Acc:MGI:99555]"
ENSMUST00000134973,Pde4d,"phosphodiesterase 4D, cAMP specific [Source:MGI Symbol	Acc:MGI:99555]"
ENSMUST00000135275,Pde4d,"phosphodiesterase 4D, cAMP specific [Source:MGI Symbol	Acc:MGI:99555]"
ENSMUST00000138938,Pde4d,"phosphodiesterase 4D, cAMP specific [Source:MGI Symbol	Acc:MGI:99555]"
ENSMUST00000151111,Pde4d,"phosphodiesterase 4D, cAMP specific [Source:MGI Symbol	Acc:MGI:99555]"
ENSMUST00000151429,Pde4d,"phosphodiesterase 4D, cAMP specific [Source:MGI Symbol	Acc:MGI:99555]"
ENSMUST00000152630,Pde4d,"phosphodiesterase 4D, cAMP specific [Source:MGI Symbol	Acc:MGI:99555]"
ENSMUST00000153234,Pde4d,"phosphodiesterase 4D, cAMP specific [Source:MGI Symbol	Acc:MGI:99555]"
ENSMUST00000155459,Pde4d,"phosphodiesterase 4D, cAMP specific [Source:MGI Symbol	Acc:MGI:99555]"
ENSMUST00000177907,Pde4d,"phosphodiesterase 4D, cAMP specific [Source:MGI Symbol	Acc:MGI:99555]"
ENSMUST00000117160,Cdh13,cadherin 13 [Source:MGI Symbol	Acc:MGI:99551]
ENSMUST00000123567,Cdh13,cadherin 13 [Source:MGI Symbol	Acc:MGI:99551]
ENSMUST00000129548,Cdh13,cadherin 13 [Source:MGI Symbol	Acc:MGI:99551]
ENSMUST00000142551,Cdh13,cadherin 13 [Source:MGI Symbol	Acc:MGI:99551]
ENSMUST00000145849,Cdh13,cadherin 13 [Source:MGI Symbol	Acc:MGI:99551]
ENSMUST00000148836,Cdh13,cadherin 13 [Source:MGI Symbol	Acc:MGI:99551]
ENSMUST00000151842,Cdh13,cadherin 13 [Source:MGI Symbol	Acc:MGI:99551]
ENSMUST00000212476,Cdh13,cadherin 13 [Source:MGI Symbol	Acc:MGI:99551]
ENSMUST00000086101,Ptgir,prostaglandin I receptor (IP) [Source:MGI Symbol	Acc:MGI:99535]
ENSMUST00000144408,Ptgir,prostaglandin I receptor (IP) [Source:MGI Symbol	Acc:MGI:99535]
ENSMUST00000001455,Mef2d,myocyte enhancer factor 2D [Source:MGI Symbol	Acc:MGI:99533]
ENSMUST00000107558,Mef2d,myocyte enhancer factor 2D [Source:MGI Symbol	Acc:MGI:99533]
ENSMUST00000107559,Mef2d,myocyte enhancer factor 2D [Source:MGI Symbol	Acc:MGI:99533]
ENSMUST00000119251,Mef2d,myocyte enhancer factor 2D [Source:MGI Symbol	Acc:MGI:99533]
ENSMUST00000139153,Mef2d,myocyte enhancer factor 2D [Source:MGI Symbol	Acc:MGI:99533]
ENSMUST00000140927,Mef2d,myocyte enhancer factor 2D [Source:MGI Symbol	Acc:MGI:99533]
ENSMUST00000152861,Mef2d,myocyte enhancer factor 2D [Source:MGI Symbol	Acc:MGI:99533]
ENSMUST00000032776,Mef2a,myocyte enhancer factor 2A [Source:MGI Symbol	Acc:MGI:99532]
ENSMUST00000072460,Mef2a,myocyte enhancer factor 2A [Source:MGI Symbol	Acc:MGI:99532]
ENSMUST00000076325,Mef2a,myocyte enhancer factor 2A [Source:MGI Symbol	Acc:MGI:99532]
ENSMUST00000107476,Mef2a,myocyte enhancer factor 2A [Source:MGI Symbol	Acc:MGI:99532]
ENSMUST00000133074,Mef2a,myocyte enhancer factor 2A [Source:MGI Symbol	Acc:MGI:99532]
ENSMUST00000135493,Mef2a,myocyte enhancer factor 2A [Source:MGI Symbol	Acc:MGI:99532]
ENSMUST00000144057,Mef2a,myocyte enhancer factor 2A [Source:MGI Symbol	Acc:MGI:99532]
ENSMUST00000156690,Mef2a,myocyte enhancer factor 2A [Source:MGI Symbol	Acc:MGI:99532]
ENSMUST00000207486,Mef2a,myocyte enhancer factor 2A [Source:MGI Symbol	Acc:MGI:99532]
ENSMUST00000207715,Mef2a,myocyte enhancer factor 2A [Source:MGI Symbol	Acc:MGI:99532]
ENSMUST00000207794,Mef2a,myocyte enhancer factor 2A [Source:MGI Symbol	Acc:MGI:99532]
ENSMUST00000208823,Mef2a,myocyte enhancer factor 2A [Source:MGI Symbol	Acc:MGI:99532]
ENSMUST00000028465,P2rx3,"purinergic receptor P2X, ligand-gated ion channel, 3 [Source:MGI Symbol	Acc:MGI:1097160]"
ENSMUST00000111613,P2rx3,"purinergic receptor P2X, ligand-gated ion channel, 3 [Source:MGI Symbol	Acc:MGI:1097160]"
ENSMUST00000111616,P2rx3,"purinergic receptor P2X, ligand-gated ion channel, 3 [Source:MGI Symbol	Acc:MGI:1097160]"
ENSMUST00000127839,P2rx3,"purinergic receptor P2X, ligand-gated ion channel, 3 [Source:MGI Symbol	Acc:MGI:1097160]"
ENSMUST00000145285,P2rx3,"purinergic receptor P2X, ligand-gated ion channel, 3 [Source:MGI Symbol	Acc:MGI:1097160]"
ENSMUST00000068664,Neo1,neogenin [Source:MGI Symbol	Acc:MGI:1097159]
ENSMUST00000214547,Neo1,neogenin [Source:MGI Symbol	Acc:MGI:1097159]
ENSMUST00000215026,Neo1,neogenin [Source:MGI Symbol	Acc:MGI:1097159]
ENSMUST00000215165,Neo1,neogenin [Source:MGI Symbol	Acc:MGI:1097159]
ENSMUST00000216964,Neo1,neogenin [Source:MGI Symbol	Acc:MGI:1097159]
ENSMUST00000217545,Neo1,neogenin [Source:MGI Symbol	Acc:MGI:1097159]
ENSMUST00000031779,Calu,calumenin [Source:MGI Symbol	Acc:MGI:1097158]
ENSMUST00000090481,Calu,calumenin [Source:MGI Symbol	Acc:MGI:1097158]
ENSMUST00000138523,Calu,calumenin [Source:MGI Symbol	Acc:MGI:1097158]
ENSMUST00000156163,Calu,calumenin [Source:MGI Symbol	Acc:MGI:1097158]
ENSMUST00000172607,Calu,calumenin [Source:MGI Symbol	Acc:MGI:1097158]
ENSMUST00000172974,Calu,calumenin [Source:MGI Symbol	Acc:MGI:1097158]
ENSMUST00000173216,Calu,calumenin [Source:MGI Symbol	Acc:MGI:1097158]
ENSMUST00000173694,Calu,calumenin [Source:MGI Symbol	Acc:MGI:1097158]
ENSMUST00000174096,Calu,calumenin [Source:MGI Symbol	Acc:MGI:1097158]
ENSMUST00000107282,Ramp2,receptor (calcitonin) activity modifying protein 2 [Source:MGI Symbol	Acc:MGI:1859650]
ENSMUST00000122006,Ramp2,receptor (calcitonin) activity modifying protein 2 [Source:MGI Symbol	Acc:MGI:1859650]
ENSMUST00000128260,Ramp2,receptor (calcitonin) activity modifying protein 2 [Source:MGI Symbol	Acc:MGI:1859650]
ENSMUST00000129680,Ramp2,receptor (calcitonin) activity modifying protein 2 [Source:MGI Symbol	Acc:MGI:1859650]
ENSMUST00000138229,Ramp2,receptor (calcitonin) activity modifying protein 2 [Source:MGI Symbol	Acc:MGI:1859650]
ENSMUST00000149006,Ramp2,receptor (calcitonin) activity modifying protein 2 [Source:MGI Symbol	Acc:MGI:1859650]
ENSMUST00000149585,Ramp2,receptor (calcitonin) activity modifying protein 2 [Source:MGI Symbol	Acc:MGI:1859650]
ENSMUST00000151830,Ramp2,receptor (calcitonin) activity modifying protein 2 [Source:MGI Symbol	Acc:MGI:1859650]
ENSMUST00000034230,Cx3cl1,chemokine (C-X3-C motif) ligand 1 [Source:MGI Symbol	Acc:MGI:1097153]
ENSMUST00000135970,Cx3cl1,chemokine (C-X3-C motif) ligand 1 [Source:MGI Symbol	Acc:MGI:1097153]
ENSMUST00000150307,Cx3cl1,chemokine (C-X3-C motif) ligand 1 [Source:MGI Symbol	Acc:MGI:1097153]
ENSMUST00000151783,Cx3cl1,chemokine (C-X3-C motif) ligand 1 [Source:MGI Symbol	Acc:MGI:1097153]
ENSMUST00000211947,Cx3cl1,chemokine (C-X3-C motif) ligand 1 [Source:MGI Symbol	Acc:MGI:1097153]
ENSMUST00000211956,Cx3cl1,chemokine (C-X3-C motif) ligand 1 [Source:MGI Symbol	Acc:MGI:1097153]
ENSMUST00000140452,Fer1l5,fer-1-like 5 (C. elegans) [Source:MGI Symbol	Acc:MGI:3616091]
ENSMUST00000179162,Fer1l5,fer-1-like 5 (C. elegans) [Source:MGI Symbol	Acc:MGI:3616091]
ENSMUST00000202030,Fer1l5,fer-1-like 5 (C. elegans) [Source:MGI Symbol	Acc:MGI:3616091]
ENSMUST00000054691,Foxc2,forkhead box C2 [Source:MGI Symbol	Acc:MGI:1347481]
ENSMUST00000112238,Foxn2,forkhead box N2 [Source:MGI Symbol	Acc:MGI:1347478]
ENSMUST00000134107,Foxn2,forkhead box N2 [Source:MGI Symbol	Acc:MGI:1347478]
ENSMUST00000141052,Foxn2,forkhead box N2 [Source:MGI Symbol	Acc:MGI:1347478]
ENSMUST00000155640,Foxn2,forkhead box N2 [Source:MGI Symbol	Acc:MGI:1347478]
ENSMUST00000006825,Nphs1,"nephrosis 1, nephrin [Source:MGI Symbol	Acc:MGI:1859637]"
ENSMUST00000123880,Nphs1,"nephrosis 1, nephrin [Source:MGI Symbol	Acc:MGI:1859637]"
ENSMUST00000126297,Nphs1,"nephrosis 1, nephrin [Source:MGI Symbol	Acc:MGI:1859637]"
ENSMUST00000131004,Nphs1,"nephrosis 1, nephrin [Source:MGI Symbol	Acc:MGI:1859637]"
ENSMUST00000149086,Nphs1,"nephrosis 1, nephrin [Source:MGI Symbol	Acc:MGI:1859637]"
ENSMUST00000062292,Foxc1,forkhead box C1 [Source:MGI Symbol	Acc:MGI:1347466]
ENSMUST00000037824,Foxh1,forkhead box H1 [Source:MGI Symbol	Acc:MGI:1347465]
ENSMUST00000230207,Foxh1,forkhead box H1 [Source:MGI Symbol	Acc:MGI:1347465]
ENSMUST00000028410,Xirp2,xin actin-binding repeat containing 2 [Source:MGI Symbol	Acc:MGI:2685198]
ENSMUST00000112347,Xirp2,xin actin-binding repeat containing 2 [Source:MGI Symbol	Acc:MGI:2685198]
ENSMUST00000134620,Xirp2,xin actin-binding repeat containing 2 [Source:MGI Symbol	Acc:MGI:2685198]
ENSMUST00000238878,Xirp2,xin actin-binding repeat containing 2 [Source:MGI Symbol	Acc:MGI:2685198]
ENSMUST00000238912,Xirp2,xin actin-binding repeat containing 2 [Source:MGI Symbol	Acc:MGI:2685198]
ENSMUST00000238989,Xirp2,xin actin-binding repeat containing 2 [Source:MGI Symbol	Acc:MGI:2685198]
ENSMUST00000239009,Xirp2,xin actin-binding repeat containing 2 [Source:MGI Symbol	Acc:MGI:2685198]
ENSMUST00000239053,Xirp2,xin actin-binding repeat containing 2 [Source:MGI Symbol	Acc:MGI:2685198]
ENSMUST00000239060,Xirp2,xin actin-binding repeat containing 2 [Source:MGI Symbol	Acc:MGI:2685198]
ENSMUST00000239121,Xirp2,xin actin-binding repeat containing 2 [Source:MGI Symbol	Acc:MGI:2685198]
ENSMUST00000239164,Xirp2,xin actin-binding repeat containing 2 [Source:MGI Symbol	Acc:MGI:2685198]
ENSMUST00000054230,Sfmbt1,Scm-like with four mbt domains 1 [Source:MGI Symbol	Acc:MGI:1859609]
ENSMUST00000112184,Sfmbt1,Scm-like with four mbt domains 1 [Source:MGI Symbol	Acc:MGI:1859609]
ENSMUST00000227201,Sfmbt1,Scm-like with four mbt domains 1 [Source:MGI Symbol	Acc:MGI:1859609]
ENSMUST00000227303,Sfmbt1,Scm-like with four mbt domains 1 [Source:MGI Symbol	Acc:MGI:1859609]
ENSMUST00000227445,Sfmbt1,Scm-like with four mbt domains 1 [Source:MGI Symbol	Acc:MGI:1859609]
ENSMUST00000228006,Sfmbt1,Scm-like with four mbt domains 1 [Source:MGI Symbol	Acc:MGI:1859609]
ENSMUST00000075770,Megf10,multiple EGF-like-domains 10 [Source:MGI Symbol	Acc:MGI:2685177]
ENSMUST00000139892,Megf10,multiple EGF-like-domains 10 [Source:MGI Symbol	Acc:MGI:2685177]
ENSMUST00000075869,Fbxo40,F-box protein 40 [Source:MGI Symbol	Acc:MGI:2443753]
ENSMUST00000114806,Fbxo40,F-box protein 40 [Source:MGI Symbol	Acc:MGI:2443753]
ENSMUST00000127808,Fbxo40,F-box protein 40 [Source:MGI Symbol	Acc:MGI:2443753]
ENSMUST00000132511,Fbxo40,F-box protein 40 [Source:MGI Symbol	Acc:MGI:2443753]
ENSMUST00000068307,Kbtbd13,kelch repeat and BTB (POZ) domain containing 13 [Source:MGI Symbol	Acc:MGI:1921742]
ENSMUST00000078324,Cacnb4,"calcium channel, voltage-dependent, beta 4 subunit [Source:MGI Symbol	Acc:MGI:103301]"
ENSMUST00000102760,Cacnb4,"calcium channel, voltage-dependent, beta 4 subunit [Source:MGI Symbol	Acc:MGI:103301]"
ENSMUST00000102761,Cacnb4,"calcium channel, voltage-dependent, beta 4 subunit [Source:MGI Symbol	Acc:MGI:103301]"
ENSMUST00000132322,Cacnb4,"calcium channel, voltage-dependent, beta 4 subunit [Source:MGI Symbol	Acc:MGI:103301]"
ENSMUST00000148837,Cacnb4,"calcium channel, voltage-dependent, beta 4 subunit [Source:MGI Symbol	Acc:MGI:103301]"
ENSMUST00000178799,Cacnb4,"calcium channel, voltage-dependent, beta 4 subunit [Source:MGI Symbol	Acc:MGI:103301]"
ENSMUST00000169613,Gstp1,"glutathione S-transferase, pi 1 [Source:MGI Symbol	Acc:MGI:95865]"
ENSMUST00000235711,Gstp1,"glutathione S-transferase, pi 1 [Source:MGI Symbol	Acc:MGI:95865]"
ENSMUST00000236211,Gstp1,"glutathione S-transferase, pi 1 [Source:MGI Symbol	Acc:MGI:95865]"
ENSMUST00000236311,Gstp1,"glutathione S-transferase, pi 1 [Source:MGI Symbol	Acc:MGI:95865]"
ENSMUST00000237239,Gstp1,"glutathione S-transferase, pi 1 [Source:MGI Symbol	Acc:MGI:95865]"
ENSMUST00000237273,Gstp1,"glutathione S-transferase, pi 1 [Source:MGI Symbol	Acc:MGI:95865]"
ENSMUST00000237773,Gstp1,"glutathione S-transferase, pi 1 [Source:MGI Symbol	Acc:MGI:95865]"
ENSMUST00000237893,Gstp1,"glutathione S-transferase, pi 1 [Source:MGI Symbol	Acc:MGI:95865]"
ENSMUST00000237982,Gstp1,"glutathione S-transferase, pi 1 [Source:MGI Symbol	Acc:MGI:95865]"
ENSMUST00000028239,Gsn,gelsolin [Source:MGI Symbol	Acc:MGI:95851]
ENSMUST00000124323,Gsn,gelsolin [Source:MGI Symbol	Acc:MGI:95851]
ENSMUST00000139867,Gsn,gelsolin [Source:MGI Symbol	Acc:MGI:95851]
ENSMUST00000142324,Gsn,gelsolin [Source:MGI Symbol	Acc:MGI:95851]
ENSMUST00000201185,Gsn,gelsolin [Source:MGI Symbol	Acc:MGI:95851]
ENSMUST00000202899,Gsn,gelsolin [Source:MGI Symbol	Acc:MGI:95851]
ENSMUST00000202990,Gsn,gelsolin [Source:MGI Symbol	Acc:MGI:95851]
ENSMUST00000021513,Gsc,goosecoid homeobox [Source:MGI Symbol	Acc:MGI:95841]
ENSMUST00000025300,Nr3c1,"nuclear receptor subfamily 3, group C, member 1 [Source:MGI Symbol	Acc:MGI:95824]"
ENSMUST00000097592,Nr3c1,"nuclear receptor subfamily 3, group C, member 1 [Source:MGI Symbol	Acc:MGI:95824]"
ENSMUST00000115567,Nr3c1,"nuclear receptor subfamily 3, group C, member 1 [Source:MGI Symbol	Acc:MGI:95824]"
ENSMUST00000115571,Nr3c1,"nuclear receptor subfamily 3, group C, member 1 [Source:MGI Symbol	Acc:MGI:95824]"
ENSMUST00000124115,Nr3c1,"nuclear receptor subfamily 3, group C, member 1 [Source:MGI Symbol	Acc:MGI:95824]"
ENSMUST00000131885,Nr3c1,"nuclear receptor subfamily 3, group C, member 1 [Source:MGI Symbol	Acc:MGI:95824]"
ENSMUST00000150483,Nr3c1,"nuclear receptor subfamily 3, group C, member 1 [Source:MGI Symbol	Acc:MGI:95824]"
ENSMUST00000152853,Nr3c1,"nuclear receptor subfamily 3, group C, member 1 [Source:MGI Symbol	Acc:MGI:95824]"
ENSMUST00000237944,Nr3c1,"nuclear receptor subfamily 3, group C, member 1 [Source:MGI Symbol	Acc:MGI:95824]"
ENSMUST00000053880,Grin2b,"glutamate receptor, ionotropic, NMDA2B (epsilon 2) [Source:MGI Symbol	Acc:MGI:95821]"
ENSMUST00000111905,Grin2b,"glutamate receptor, ionotropic, NMDA2B (epsilon 2) [Source:MGI Symbol	Acc:MGI:95821]"
ENSMUST00000125905,Grin2b,"glutamate receptor, ionotropic, NMDA2B (epsilon 2) [Source:MGI Symbol	Acc:MGI:95821]"
ENSMUST00000143943,Grin2b,"glutamate receptor, ionotropic, NMDA2B (epsilon 2) [Source:MGI Symbol	Acc:MGI:95821]"
ENSMUST00000152012,Grin2b,"glutamate receptor, ionotropic, NMDA2B (epsilon 2) [Source:MGI Symbol	Acc:MGI:95821]"
ENSMUST00000188999,Grin2b,"glutamate receptor, ionotropic, NMDA2B (epsilon 2) [Source:MGI Symbol	Acc:MGI:95821]"
ENSMUST00000198283,Grin2b,"glutamate receptor, ionotropic, NMDA2B (epsilon 2) [Source:MGI Symbol	Acc:MGI:95821]"
ENSMUST00000027020,Gria4,"glutamate receptor, ionotropic, AMPA4 (alpha 4) [Source:MGI Symbol	Acc:MGI:95811]"
ENSMUST00000063508,Gria4,"glutamate receptor, ionotropic, AMPA4 (alpha 4) [Source:MGI Symbol	Acc:MGI:95811]"
ENSMUST00000163309,Gria4,"glutamate receptor, ionotropic, AMPA4 (alpha 4) [Source:MGI Symbol	Acc:MGI:95811]"
ENSMUST00000212533,Gria4,"glutamate receptor, ionotropic, AMPA4 (alpha 4) [Source:MGI Symbol	Acc:MGI:95811]"
ENSMUST00000019962,Cd164,CD164 antigen [Source:MGI Symbol	Acc:MGI:1859568]
ENSMUST00000186388,Cd164,CD164 antigen [Source:MGI Symbol	Acc:MGI:1859568]
ENSMUST00000187279,Cd164,CD164 antigen [Source:MGI Symbol	Acc:MGI:1859568]
ENSMUST00000189300,Cd164,CD164 antigen [Source:MGI Symbol	Acc:MGI:1859568]
ENSMUST00000060490,Homer1,homer scaffolding protein 1 [Source:MGI Symbol	Acc:MGI:1347345]
ENSMUST00000079086,Homer1,homer scaffolding protein 1 [Source:MGI Symbol	Acc:MGI:1347345]
ENSMUST00000080127,Homer1,homer scaffolding protein 1 [Source:MGI Symbol	Acc:MGI:1347345]
ENSMUST00000102752,Homer1,homer scaffolding protein 1 [Source:MGI Symbol	Acc:MGI:1347345]
ENSMUST00000109492,Homer1,homer scaffolding protein 1 [Source:MGI Symbol	Acc:MGI:1347345]
ENSMUST00000109493,Homer1,homer scaffolding protein 1 [Source:MGI Symbol	Acc:MGI:1347345]
ENSMUST00000109494,Homer1,homer scaffolding protein 1 [Source:MGI Symbol	Acc:MGI:1347345]
ENSMUST00000109495,Homer1,homer scaffolding protein 1 [Source:MGI Symbol	Acc:MGI:1347345]
ENSMUST00000109496,Homer1,homer scaffolding protein 1 [Source:MGI Symbol	Acc:MGI:1347345]
ENSMUST00000109497,Homer1,homer scaffolding protein 1 [Source:MGI Symbol	Acc:MGI:1347345]
ENSMUST00000109498,Homer1,homer scaffolding protein 1 [Source:MGI Symbol	Acc:MGI:1347345]
ENSMUST00000220609,Homer1,homer scaffolding protein 1 [Source:MGI Symbol	Acc:MGI:1347345]
ENSMUST00000074783,Hmcn1,hemicentin 1 [Source:MGI Symbol	Acc:MGI:2685047]
ENSMUST00000137197,Hmcn1,hemicentin 1 [Source:MGI Symbol	Acc:MGI:2685047]
ENSMUST00000137909,Hmcn1,hemicentin 1 [Source:MGI Symbol	Acc:MGI:2685047]
ENSMUST00000151899,Hmcn1,hemicentin 1 [Source:MGI Symbol	Acc:MGI:2685047]
ENSMUST00000155715,Hmcn1,hemicentin 1 [Source:MGI Symbol	Acc:MGI:2685047]
ENSMUST00000177036,Hmcn1,hemicentin 1 [Source:MGI Symbol	Acc:MGI:2685047]
ENSMUST00000109308,Nfatc3,"nuclear factor of activated T cells, cytoplasmic, calcineurin dependent 3 [Source:MGI Symbol	Acc:MGI:103296]"
ENSMUST00000211991,Nfatc3,"nuclear factor of activated T cells, cytoplasmic, calcineurin dependent 3 [Source:MGI Symbol	Acc:MGI:103296]"
ENSMUST00000212577,Nfatc3,"nuclear factor of activated T cells, cytoplasmic, calcineurin dependent 3 [Source:MGI Symbol	Acc:MGI:103296]"
ENSMUST00000212671,Nfatc3,"nuclear factor of activated T cells, cytoplasmic, calcineurin dependent 3 [Source:MGI Symbol	Acc:MGI:103296]"
ENSMUST00000212691,Nfatc3,"nuclear factor of activated T cells, cytoplasmic, calcineurin dependent 3 [Source:MGI Symbol	Acc:MGI:103296]"
ENSMUST00000212742,Nfatc3,"nuclear factor of activated T cells, cytoplasmic, calcineurin dependent 3 [Source:MGI Symbol	Acc:MGI:103296]"
ENSMUST00000212936,Nfatc3,"nuclear factor of activated T cells, cytoplasmic, calcineurin dependent 3 [Source:MGI Symbol	Acc:MGI:103296]"
ENSMUST00000025867,Rela,v-rel reticuloendotheliosis viral oncogene homolog A (avian) [Source:MGI Symbol	Acc:MGI:103290]
ENSMUST00000236300,Rela,v-rel reticuloendotheliosis viral oncogene homolog A (avian) [Source:MGI Symbol	Acc:MGI:103290]
ENSMUST00000237361,Rela,v-rel reticuloendotheliosis viral oncogene homolog A (avian) [Source:MGI Symbol	Acc:MGI:103290]
ENSMUST00000237838,Rela,v-rel reticuloendotheliosis viral oncogene homolog A (avian) [Source:MGI Symbol	Acc:MGI:103290]
ENSMUST00000237863,Rela,v-rel reticuloendotheliosis viral oncogene homolog A (avian) [Source:MGI Symbol	Acc:MGI:103290]
ENSMUST00000238000,Rela,v-rel reticuloendotheliosis viral oncogene homolog A (avian) [Source:MGI Symbol	Acc:MGI:103290]
ENSMUST00000238126,Rela,v-rel reticuloendotheliosis viral oncogene homolog A (avian) [Source:MGI Symbol	Acc:MGI:103290]
ENSMUST00000006854,Usp19,ubiquitin specific peptidase 19 [Source:MGI Symbol	Acc:MGI:1918722]
ENSMUST00000085044,Usp19,ubiquitin specific peptidase 19 [Source:MGI Symbol	Acc:MGI:1918722]
ENSMUST00000166103,Usp19,ubiquitin specific peptidase 19 [Source:MGI Symbol	Acc:MGI:1918722]
ENSMUST00000178075,Usp19,ubiquitin specific peptidase 19 [Source:MGI Symbol	Acc:MGI:1918722]
ENSMUST00000192854,Usp19,ubiquitin specific peptidase 19 [Source:MGI Symbol	Acc:MGI:1918722]
ENSMUST00000193183,Usp19,ubiquitin specific peptidase 19 [Source:MGI Symbol	Acc:MGI:1918722]
ENSMUST00000193412,Usp19,ubiquitin specific peptidase 19 [Source:MGI Symbol	Acc:MGI:1918722]
ENSMUST00000193558,Usp19,ubiquitin specific peptidase 19 [Source:MGI Symbol	Acc:MGI:1918722]
ENSMUST00000193571,Usp19,ubiquitin specific peptidase 19 [Source:MGI Symbol	Acc:MGI:1918722]
ENSMUST00000193678,Usp19,ubiquitin specific peptidase 19 [Source:MGI Symbol	Acc:MGI:1918722]
ENSMUST00000193975,Usp19,ubiquitin specific peptidase 19 [Source:MGI Symbol	Acc:MGI:1918722]
ENSMUST00000194171,Usp19,ubiquitin specific peptidase 19 [Source:MGI Symbol	Acc:MGI:1918722]
ENSMUST00000194225,Usp19,ubiquitin specific peptidase 19 [Source:MGI Symbol	Acc:MGI:1918722]
ENSMUST00000194499,Usp19,ubiquitin specific peptidase 19 [Source:MGI Symbol	Acc:MGI:1918722]
ENSMUST00000194863,Usp19,ubiquitin specific peptidase 19 [Source:MGI Symbol	Acc:MGI:1918722]
ENSMUST00000195763,Usp19,ubiquitin specific peptidase 19 [Source:MGI Symbol	Acc:MGI:1918722]
ENSMUST00000095767,Etv1,ets variant 1 [Source:MGI Symbol	Acc:MGI:99254]
ENSMUST00000159334,Etv1,ets variant 1 [Source:MGI Symbol	Acc:MGI:99254]
ENSMUST00000160244,Etv1,ets variant 1 [Source:MGI Symbol	Acc:MGI:99254]
ENSMUST00000160701,Etv1,ets variant 1 [Source:MGI Symbol	Acc:MGI:99254]
ENSMUST00000160856,Etv1,ets variant 1 [Source:MGI Symbol	Acc:MGI:99254]
ENSMUST00000160996,Etv1,ets variant 1 [Source:MGI Symbol	Acc:MGI:99254]
ENSMUST00000161164,Etv1,ets variant 1 [Source:MGI Symbol	Acc:MGI:99254]
ENSMUST00000161513,Etv1,ets variant 1 [Source:MGI Symbol	Acc:MGI:99254]
ENSMUST00000161591,Etv1,ets variant 1 [Source:MGI Symbol	Acc:MGI:99254]
ENSMUST00000161980,Etv1,ets variant 1 [Source:MGI Symbol	Acc:MGI:99254]
ENSMUST00000162563,Etv1,ets variant 1 [Source:MGI Symbol	Acc:MGI:99254]
ENSMUST00000162730,Etv1,ets variant 1 [Source:MGI Symbol	Acc:MGI:99254]
ENSMUST00000220492,Etv1,ets variant 1 [Source:MGI Symbol	Acc:MGI:99254]
ENSMUST00000068056,Ddx39b,DEAD box helicase 39b [Source:MGI Symbol	Acc:MGI:99240]
ENSMUST00000172549,Ddx39b,DEAD box helicase 39b [Source:MGI Symbol	Acc:MGI:99240]
ENSMUST00000173731,Ddx39b,DEAD box helicase 39b [Source:MGI Symbol	Acc:MGI:99240]
ENSMUST00000174164,Ddx39b,DEAD box helicase 39b [Source:MGI Symbol	Acc:MGI:99240]
ENSMUST00000174757,Ddx39b,DEAD box helicase 39b [Source:MGI Symbol	Acc:MGI:99240]
ENSMUST00000174795,Ddx39b,DEAD box helicase 39b [Source:MGI Symbol	Acc:MGI:99240]
ENSMUST00000003628,Ddr1,"discoidin domain receptor family, member 1 [Source:MGI Symbol	Acc:MGI:99216]"
ENSMUST00000097333,Ddr1,"discoidin domain receptor family, member 1 [Source:MGI Symbol	Acc:MGI:99216]"
ENSMUST00000117301,Ddr1,"discoidin domain receptor family, member 1 [Source:MGI Symbol	Acc:MGI:99216]"
ENSMUST00000119825,Ddr1,"discoidin domain receptor family, member 1 [Source:MGI Symbol	Acc:MGI:99216]"
ENSMUST00000134995,Ddr1,"discoidin domain receptor family, member 1 [Source:MGI Symbol	Acc:MGI:99216]"
ENSMUST00000135078,Ddr1,"discoidin domain receptor family, member 1 [Source:MGI Symbol	Acc:MGI:99216]"
ENSMUST00000145900,Ddr1,"discoidin domain receptor family, member 1 [Source:MGI Symbol	Acc:MGI:99216]"
ENSMUST00000146472,Ddr1,"discoidin domain receptor family, member 1 [Source:MGI Symbol	Acc:MGI:99216]"
ENSMUST00000148065,Ddr1,"discoidin domain receptor family, member 1 [Source:MGI Symbol	Acc:MGI:99216]"
ENSMUST00000155628,Ddr1,"discoidin domain receptor family, member 1 [Source:MGI Symbol	Acc:MGI:99216]"
ENSMUST00000155957,Ddr1,"discoidin domain receptor family, member 1 [Source:MGI Symbol	Acc:MGI:99216]"
ENSMUST00000166980,Ddr1,"discoidin domain receptor family, member 1 [Source:MGI Symbol	Acc:MGI:99216]"
ENSMUST00000024860,Ehd3,EH-domain containing 3 [Source:MGI Symbol	Acc:MGI:1928900]
ENSMUST00000233212,Ehd3,EH-domain containing 3 [Source:MGI Symbol	Acc:MGI:1928900]
ENSMUST00000223001,Gm34220,"predicted gene, 34220 [Source:MGI Symbol	Acc:MGI:5593379]"
ENSMUST00000035020,Eomes,eomesodermin [Source:MGI Symbol	Acc:MGI:1201683]
ENSMUST00000111763,Eomes,eomesodermin [Source:MGI Symbol	Acc:MGI:1201683]
ENSMUST00000150633,Eomes,eomesodermin [Source:MGI Symbol	Acc:MGI:1201683]
ENSMUST00000131248,Spaar,small regulatory polypeptide of amino acid response [Source:MGI Symbol	Acc:MGI:1918656]
ENSMUST00000142309,Spaar,small regulatory polypeptide of amino acid response [Source:MGI Symbol	Acc:MGI:1918656]
ENSMUST00000023572,Cxadr,coxsackie virus and adenovirus receptor [Source:MGI Symbol	Acc:MGI:1201679]
ENSMUST00000114229,Cxadr,coxsackie virus and adenovirus receptor [Source:MGI Symbol	Acc:MGI:1201679]
ENSMUST00000231251,Cxadr,coxsackie virus and adenovirus receptor [Source:MGI Symbol	Acc:MGI:1201679]
ENSMUST00000231356,Cxadr,coxsackie virus and adenovirus receptor [Source:MGI Symbol	Acc:MGI:1201679]
ENSMUST00000232148,Cxadr,coxsackie virus and adenovirus receptor [Source:MGI Symbol	Acc:MGI:1201679]
ENSMUST00000232189,Cxadr,coxsackie virus and adenovirus receptor [Source:MGI Symbol	Acc:MGI:1201679]
ENSMUST00000021234,Cacna1g,"calcium channel, voltage-dependent, T type, alpha 1G subunit [Source:MGI Symbol	Acc:MGI:1201678]"
ENSMUST00000100561,Cacna1g,"calcium channel, voltage-dependent, T type, alpha 1G subunit [Source:MGI Symbol	Acc:MGI:1201678]"
ENSMUST00000103166,Cacna1g,"calcium channel, voltage-dependent, T type, alpha 1G subunit [Source:MGI Symbol	Acc:MGI:1201678]"
ENSMUST00000107785,Cacna1g,"calcium channel, voltage-dependent, T type, alpha 1G subunit [Source:MGI Symbol	Acc:MGI:1201678]"
ENSMUST00000107786,Cacna1g,"calcium channel, voltage-dependent, T type, alpha 1G subunit [Source:MGI Symbol	Acc:MGI:1201678]"
ENSMUST00000107788,Cacna1g,"calcium channel, voltage-dependent, T type, alpha 1G subunit [Source:MGI Symbol	Acc:MGI:1201678]"
ENSMUST00000107789,Cacna1g,"calcium channel, voltage-dependent, T type, alpha 1G subunit [Source:MGI Symbol	Acc:MGI:1201678]"
ENSMUST00000107790,Cacna1g,"calcium channel, voltage-dependent, T type, alpha 1G subunit [Source:MGI Symbol	Acc:MGI:1201678]"
ENSMUST00000107791,Cacna1g,"calcium channel, voltage-dependent, T type, alpha 1G subunit [Source:MGI Symbol	Acc:MGI:1201678]"
ENSMUST00000107792,Cacna1g,"calcium channel, voltage-dependent, T type, alpha 1G subunit [Source:MGI Symbol	Acc:MGI:1201678]"
ENSMUST00000107793,Cacna1g,"calcium channel, voltage-dependent, T type, alpha 1G subunit [Source:MGI Symbol	Acc:MGI:1201678]"
ENSMUST00000133000,Cacna1g,"calcium channel, voltage-dependent, T type, alpha 1G subunit [Source:MGI Symbol	Acc:MGI:1201678]"
ENSMUST00000133331,Cacna1g,"calcium channel, voltage-dependent, T type, alpha 1G subunit [Source:MGI Symbol	Acc:MGI:1201678]"
ENSMUST00000142190,Cacna1g,"calcium channel, voltage-dependent, T type, alpha 1G subunit [Source:MGI Symbol	Acc:MGI:1201678]"
ENSMUST00000146160,Cacna1g,"calcium channel, voltage-dependent, T type, alpha 1G subunit [Source:MGI Symbol	Acc:MGI:1201678]"
ENSMUST00000152811,Cacna1g,"calcium channel, voltage-dependent, T type, alpha 1G subunit [Source:MGI Symbol	Acc:MGI:1201678]"
ENSMUST00000034973,Smad3,SMAD family member 3 [Source:MGI Symbol	Acc:MGI:1201674]
ENSMUST00000133108,Smad3,SMAD family member 3 [Source:MGI Symbol	Acc:MGI:1201674]
ENSMUST00000137065,Smad3,SMAD family member 3 [Source:MGI Symbol	Acc:MGI:1201674]
ENSMUST00000137713,Smad3,SMAD family member 3 [Source:MGI Symbol	Acc:MGI:1201674]
ENSMUST00000154323,Smad3,SMAD family member 3 [Source:MGI Symbol	Acc:MGI:1201674]
ENSMUST00000029422,Shox2,short stature homeobox 2 [Source:MGI Symbol	Acc:MGI:1201673]
ENSMUST00000162060,Shox2,short stature homeobox 2 [Source:MGI Symbol	Acc:MGI:1201673]
ENSMUST00000162098,Shox2,short stature homeobox 2 [Source:MGI Symbol	Acc:MGI:1201673]
ENSMUST00000162439,Shox2,short stature homeobox 2 [Source:MGI Symbol	Acc:MGI:1201673]
ENSMUST00000195261,Shox2,short stature homeobox 2 [Source:MGI Symbol	Acc:MGI:1201673]
ENSMUST00000079644,Ybx1,Y box protein 1 [Source:MGI Symbol	Acc:MGI:99146]
ENSMUST00000127737,Ybx1,Y box protein 1 [Source:MGI Symbol	Acc:MGI:99146]
ENSMUST00000139897,Ybx1,Y box protein 1 [Source:MGI Symbol	Acc:MGI:99146]
ENSMUST00000142884,Ybx1,Y box protein 1 [Source:MGI Symbol	Acc:MGI:99146]
ENSMUST00000144992,Ybx1,Y box protein 1 [Source:MGI Symbol	Acc:MGI:99146]
ENSMUST00000145976,Ybx1,Y box protein 1 [Source:MGI Symbol	Acc:MGI:99146]
ENSMUST00000152733,Ybx1,Y box protein 1 [Source:MGI Symbol	Acc:MGI:99146]
ENSMUST00000031625,Arpc1a,"actin related protein 2/3 complex, subunit 1A [Source:MGI Symbol	Acc:MGI:1928896]"
ENSMUST00000124379,Arpc1a,"actin related protein 2/3 complex, subunit 1A [Source:MGI Symbol	Acc:MGI:1928896]"
ENSMUST00000127694,Arpc1a,"actin related protein 2/3 complex, subunit 1A [Source:MGI Symbol	Acc:MGI:1928896]"
ENSMUST00000134835,Arpc1a,"actin related protein 2/3 complex, subunit 1A [Source:MGI Symbol	Acc:MGI:1928896]"
ENSMUST00000142276,Arpc1a,"actin related protein 2/3 complex, subunit 1A [Source:MGI Symbol	Acc:MGI:1928896]"
ENSMUST00000147564,Arpc1a,"actin related protein 2/3 complex, subunit 1A [Source:MGI Symbol	Acc:MGI:1928896]"
ENSMUST00000078496,Cacna1h,"calcium channel, voltage-dependent, T type, alpha 1H subunit [Source:MGI Symbol	Acc:MGI:1928842]"
ENSMUST00000159048,Cacna1h,"calcium channel, voltage-dependent, T type, alpha 1H subunit [Source:MGI Symbol	Acc:MGI:1928842]"
ENSMUST00000159052,Cacna1h,"calcium channel, voltage-dependent, T type, alpha 1H subunit [Source:MGI Symbol	Acc:MGI:1928842]"
ENSMUST00000159331,Cacna1h,"calcium channel, voltage-dependent, T type, alpha 1H subunit [Source:MGI Symbol	Acc:MGI:1928842]"
ENSMUST00000159610,Cacna1h,"calcium channel, voltage-dependent, T type, alpha 1H subunit [Source:MGI Symbol	Acc:MGI:1928842]"
ENSMUST00000159623,Cacna1h,"calcium channel, voltage-dependent, T type, alpha 1H subunit [Source:MGI Symbol	Acc:MGI:1928842]"
ENSMUST00000161035,Cacna1h,"calcium channel, voltage-dependent, T type, alpha 1H subunit [Source:MGI Symbol	Acc:MGI:1928842]"
ENSMUST00000161454,Cacna1h,"calcium channel, voltage-dependent, T type, alpha 1H subunit [Source:MGI Symbol	Acc:MGI:1928842]"
ENSMUST00000161658,Cacna1h,"calcium channel, voltage-dependent, T type, alpha 1H subunit [Source:MGI Symbol	Acc:MGI:1928842]"
ENSMUST00000162820,Cacna1h,"calcium channel, voltage-dependent, T type, alpha 1H subunit [Source:MGI Symbol	Acc:MGI:1928842]"
ENSMUST00000032781,Nox4,NADPH oxidase 4 [Source:MGI Symbol	Acc:MGI:1354184]
ENSMUST00000068829,Nox4,NADPH oxidase 4 [Source:MGI Symbol	Acc:MGI:1354184]
ENSMUST00000124057,Nox4,NADPH oxidase 4 [Source:MGI Symbol	Acc:MGI:1354184]
ENSMUST00000124269,Nox4,NADPH oxidase 4 [Source:MGI Symbol	Acc:MGI:1354184]
ENSMUST00000126887,Nox4,NADPH oxidase 4 [Source:MGI Symbol	Acc:MGI:1354184]
ENSMUST00000127138,Nox4,NADPH oxidase 4 [Source:MGI Symbol	Acc:MGI:1354184]
ENSMUST00000136577,Nox4,NADPH oxidase 4 [Source:MGI Symbol	Acc:MGI:1354184]
ENSMUST00000144267,Nox4,NADPH oxidase 4 [Source:MGI Symbol	Acc:MGI:1354184]
ENSMUST00000067976,Ppp2r5a,"protein phosphatase 2, regulatory subunit B', alpha [Source:MGI Symbol	Acc:MGI:2388479]"
ENSMUST00000191920,Ppp2r5a,"protein phosphatase 2, regulatory subunit B', alpha [Source:MGI Symbol	Acc:MGI:2388479]"
ENSMUST00000191925,Ppp2r5a,"protein phosphatase 2, regulatory subunit B', alpha [Source:MGI Symbol	Acc:MGI:2388479]"
ENSMUST00000192334,Ppp2r5a,"protein phosphatase 2, regulatory subunit B', alpha [Source:MGI Symbol	Acc:MGI:2388479]"
ENSMUST00000194832,Ppp2r5a,"protein phosphatase 2, regulatory subunit B', alpha [Source:MGI Symbol	Acc:MGI:2388479]"
ENSMUST00000194953,Ppp2r5a,"protein phosphatase 2, regulatory subunit B', alpha [Source:MGI Symbol	Acc:MGI:2388479]"
ENSMUST00000195605,Ppp2r5a,"protein phosphatase 2, regulatory subunit B', alpha [Source:MGI Symbol	Acc:MGI:2388479]"
ENSMUST00000195859,Ppp2r5a,"protein phosphatase 2, regulatory subunit B', alpha [Source:MGI Symbol	Acc:MGI:2388479]"
ENSMUST00000008273,Prok2,prokineticin 2 [Source:MGI Symbol	Acc:MGI:1354178]
ENSMUST00000032152,Prok2,prokineticin 2 [Source:MGI Symbol	Acc:MGI:1354178]
ENSMUST00000101120,Prok2,prokineticin 2 [Source:MGI Symbol	Acc:MGI:1354178]
ENSMUST00000203738,Prok2,prokineticin 2 [Source:MGI Symbol	Acc:MGI:1354178]
ENSMUST00000042923,Sirt6,sirtuin 6 [Source:MGI Symbol	Acc:MGI:1354161]
ENSMUST00000119324,Sirt6,sirtuin 6 [Source:MGI Symbol	Acc:MGI:1354161]
ENSMUST00000126477,Sirt6,sirtuin 6 [Source:MGI Symbol	Acc:MGI:1354161]
ENSMUST00000143424,Sirt6,sirtuin 6 [Source:MGI Symbol	Acc:MGI:1354161]
ENSMUST00000118896,Sgcz,sarcoglycan zeta [Source:MGI Symbol	Acc:MGI:2388820]
ENSMUST00000135764,Sgcz,sarcoglycan zeta [Source:MGI Symbol	Acc:MGI:2388820]
ENSMUST00000079169,Kcnd3,"potassium voltage-gated channel, Shal-related family, member 3 [Source:MGI Symbol	Acc:MGI:1928743]"
ENSMUST00000098761,Kcnd3,"potassium voltage-gated channel, Shal-related family, member 3 [Source:MGI Symbol	Acc:MGI:1928743]"
ENSMUST00000118360,Kcnd3,"potassium voltage-gated channel, Shal-related family, member 3 [Source:MGI Symbol	Acc:MGI:1928743]"
ENSMUST00000141694,Kcnd3,"potassium voltage-gated channel, Shal-related family, member 3 [Source:MGI Symbol	Acc:MGI:1928743]"
ENSMUST00000147209,Kcnd3,"potassium voltage-gated channel, Shal-related family, member 3 [Source:MGI Symbol	Acc:MGI:1928743]"
ENSMUST00000003568,Crhr2,corticotropin releasing hormone receptor 2 [Source:MGI Symbol	Acc:MGI:894312]
ENSMUST00000095898,Crhr2,corticotropin releasing hormone receptor 2 [Source:MGI Symbol	Acc:MGI:894312]
ENSMUST00000114374,Crhr2,corticotropin releasing hormone receptor 2 [Source:MGI Symbol	Acc:MGI:894312]
ENSMUST00000164012,Crhr2,corticotropin releasing hormone receptor 2 [Source:MGI Symbol	Acc:MGI:894312]
ENSMUST00000166954,Crhr2,corticotropin releasing hormone receptor 2 [Source:MGI Symbol	Acc:MGI:894312]
ENSMUST00000169777,Crhr2,corticotropin releasing hormone receptor 2 [Source:MGI Symbol	Acc:MGI:894312]
ENSMUST00000204117,Crhr2,corticotropin releasing hormone receptor 2 [Source:MGI Symbol	Acc:MGI:894312]
ENSMUST00000212633,Crhr2,corticotropin releasing hormone receptor 2 [Source:MGI Symbol	Acc:MGI:894312]
ENSMUST00000213026,Crhr2,corticotropin releasing hormone receptor 2 [Source:MGI Symbol	Acc:MGI:894312]
ENSMUST00000072232,Tmod3,tropomodulin 3 [Source:MGI Symbol	Acc:MGI:1355315]
ENSMUST00000214171,Tmod3,tropomodulin 3 [Source:MGI Symbol	Acc:MGI:1355315]
ENSMUST00000214424,Tmod3,tropomodulin 3 [Source:MGI Symbol	Acc:MGI:1355315]
ENSMUST00000214733,Tmod3,tropomodulin 3 [Source:MGI Symbol	Acc:MGI:1355315]
ENSMUST00000215821,Tmod3,tropomodulin 3 [Source:MGI Symbol	Acc:MGI:1355315]
ENSMUST00000217459,Tmod3,tropomodulin 3 [Source:MGI Symbol	Acc:MGI:1355315]
ENSMUST00000035839,Stac3,SH3 and cysteine rich domain 3 [Source:MGI Symbol	Acc:MGI:3606571]
ENSMUST00000160019,Stac3,SH3 and cysteine rich domain 3 [Source:MGI Symbol	Acc:MGI:3606571]
ENSMUST00000160610,Stac3,SH3 and cysteine rich domain 3 [Source:MGI Symbol	Acc:MGI:3606571]
ENSMUST00000160760,Stac3,SH3 and cysteine rich domain 3 [Source:MGI Symbol	Acc:MGI:3606571]
ENSMUST00000162302,Stac3,SH3 and cysteine rich domain 3 [Source:MGI Symbol	Acc:MGI:3606571]
ENSMUST00000035083,Stac,src homology three (SH3) and cysteine rich domain [Source:MGI Symbol	Acc:MGI:1201400]
ENSMUST00000161995,Stac,src homology three (SH3) and cysteine rich domain [Source:MGI Symbol	Acc:MGI:1201400]
ENSMUST00000162345,Stac,src homology three (SH3) and cysteine rich domain [Source:MGI Symbol	Acc:MGI:1201400]
ENSMUST00000025393,Smad4,SMAD family member 4 [Source:MGI Symbol	Acc:MGI:894293]
ENSMUST00000114939,Smad4,SMAD family member 4 [Source:MGI Symbol	Acc:MGI:894293]
ENSMUST00000129326,Smad4,SMAD family member 4 [Source:MGI Symbol	Acc:MGI:894293]
ENSMUST00000131339,Smad4,SMAD family member 4 [Source:MGI Symbol	Acc:MGI:894293]
ENSMUST00000142672,Smad4,SMAD family member 4 [Source:MGI Symbol	Acc:MGI:894293]
ENSMUST00000147315,Smad4,SMAD family member 4 [Source:MGI Symbol	Acc:MGI:894293]
ENSMUST00000033030,Parva,"parvin, alpha [Source:MGI Symbol	Acc:MGI:1931144]"
ENSMUST00000106640,Parva,"parvin, alpha [Source:MGI Symbol	Acc:MGI:1931144]"
ENSMUST00000106643,Parva,"parvin, alpha [Source:MGI Symbol	Acc:MGI:1931144]"
ENSMUST00000126047,Parva,"parvin, alpha [Source:MGI Symbol	Acc:MGI:1931144]"
ENSMUST00000139720,Parva,"parvin, alpha [Source:MGI Symbol	Acc:MGI:1931144]"
ENSMUST00000092671,Stat3,signal transducer and activator of transcription 3 [Source:MGI Symbol	Acc:MGI:103038]
ENSMUST00000103114,Stat3,signal transducer and activator of transcription 3 [Source:MGI Symbol	Acc:MGI:103038]
ENSMUST00000127638,Stat3,signal transducer and activator of transcription 3 [Source:MGI Symbol	Acc:MGI:103038]
ENSMUST00000130686,Stat3,signal transducer and activator of transcription 3 [Source:MGI Symbol	Acc:MGI:103038]
ENSMUST00000137093,Stat3,signal transducer and activator of transcription 3 [Source:MGI Symbol	Acc:MGI:103038]
ENSMUST00000137367,Stat3,signal transducer and activator of transcription 3 [Source:MGI Symbol	Acc:MGI:103038]
ENSMUST00000138438,Stat3,signal transducer and activator of transcription 3 [Source:MGI Symbol	Acc:MGI:103038]
ENSMUST00000146971,Stat3,signal transducer and activator of transcription 3 [Source:MGI Symbol	Acc:MGI:103038]
ENSMUST00000151544,Stat3,signal transducer and activator of transcription 3 [Source:MGI Symbol	Acc:MGI:103038]
ENSMUST00000152601,Stat3,signal transducer and activator of transcription 3 [Source:MGI Symbol	Acc:MGI:103038]
ENSMUST00000152623,Stat3,signal transducer and activator of transcription 3 [Source:MGI Symbol	Acc:MGI:103038]
ENSMUST00000154170,Stat3,signal transducer and activator of transcription 3 [Source:MGI Symbol	Acc:MGI:103038]
ENSMUST00000155972,Stat3,signal transducer and activator of transcription 3 [Source:MGI Symbol	Acc:MGI:103038]
ENSMUST00000156645,Stat3,signal transducer and activator of transcription 3 [Source:MGI Symbol	Acc:MGI:103038]
ENSMUST00000023813,Tarbp2,"TARBP2, RISC loading complex RNA binding subunit [Source:MGI Symbol	Acc:MGI:103027]"
ENSMUST00000100168,Tarbp2,"TARBP2, RISC loading complex RNA binding subunit [Source:MGI Symbol	Acc:MGI:103027]"
ENSMUST00000131184,Tarbp2,"TARBP2, RISC loading complex RNA binding subunit [Source:MGI Symbol	Acc:MGI:103027]"
ENSMUST00000134033,Tarbp2,"TARBP2, RISC loading complex RNA binding subunit [Source:MGI Symbol	Acc:MGI:103027]"
ENSMUST00000136968,Tarbp2,"TARBP2, RISC loading complex RNA binding subunit [Source:MGI Symbol	Acc:MGI:103027]"
ENSMUST00000141266,Tarbp2,"TARBP2, RISC loading complex RNA binding subunit [Source:MGI Symbol	Acc:MGI:103027]"
ENSMUST00000142194,Tarbp2,"TARBP2, RISC loading complex RNA binding subunit [Source:MGI Symbol	Acc:MGI:103027]"
ENSMUST00000146756,Tarbp2,"TARBP2, RISC loading complex RNA binding subunit [Source:MGI Symbol	Acc:MGI:103027]"
ENSMUST00000149200,Tarbp2,"TARBP2, RISC loading complex RNA binding subunit [Source:MGI Symbol	Acc:MGI:103027]"
ENSMUST00000150393,Tarbp2,"TARBP2, RISC loading complex RNA binding subunit [Source:MGI Symbol	Acc:MGI:103027]"
ENSMUST00000153171,Tarbp2,"TARBP2, RISC loading complex RNA binding subunit [Source:MGI Symbol	Acc:MGI:103027]"
ENSMUST00000154451,Tarbp2,"TARBP2, RISC loading complex RNA binding subunit [Source:MGI Symbol	Acc:MGI:103027]"
ENSMUST00000154948,Tarbp2,"TARBP2, RISC loading complex RNA binding subunit [Source:MGI Symbol	Acc:MGI:103027]"
ENSMUST00000229805,Tarbp2,"TARBP2, RISC loading complex RNA binding subunit [Source:MGI Symbol	Acc:MGI:103027]"
ENSMUST00000021674,Fos,FBJ osteosarcoma oncogene [Source:MGI Symbol	Acc:MGI:95574]
ENSMUST00000134311,Fos,FBJ osteosarcoma oncogene [Source:MGI Symbol	Acc:MGI:95574]
ENSMUST00000136122,Fos,FBJ osteosarcoma oncogene [Source:MGI Symbol	Acc:MGI:95574]
ENSMUST00000140525,Fos,FBJ osteosarcoma oncogene [Source:MGI Symbol	Acc:MGI:95574]
ENSMUST00000031652,Flt1,FMS-like tyrosine kinase 1 [Source:MGI Symbol	Acc:MGI:95558]
ENSMUST00000031653,Flt1,FMS-like tyrosine kinase 1 [Source:MGI Symbol	Acc:MGI:95558]
ENSMUST00000110529,Flt1,FMS-like tyrosine kinase 1 [Source:MGI Symbol	Acc:MGI:95558]
ENSMUST00000125272,Flt1,FMS-like tyrosine kinase 1 [Source:MGI Symbol	Acc:MGI:95558]
ENSMUST00000142477,Flt1,FMS-like tyrosine kinase 1 [Source:MGI Symbol	Acc:MGI:95558]
ENSMUST00000200895,Flt1,FMS-like tyrosine kinase 1 [Source:MGI Symbol	Acc:MGI:95558]
ENSMUST00000065090,Flnc,"filamin C, gamma [Source:MGI Symbol	Acc:MGI:95557]"
ENSMUST00000101617,Flnc,"filamin C, gamma [Source:MGI Symbol	Acc:MGI:95557]"
ENSMUST00000148404,Flnc,"filamin C, gamma [Source:MGI Symbol	Acc:MGI:95557]"
ENSMUST00000033699,Flna,"filamin, alpha [Source:MGI Symbol	Acc:MGI:95556]"
ENSMUST00000101454,Flna,"filamin, alpha [Source:MGI Symbol	Acc:MGI:95556]"
ENSMUST00000114299,Flna,"filamin, alpha [Source:MGI Symbol	Acc:MGI:95556]"
ENSMUST00000124950,Flna,"filamin, alpha [Source:MGI Symbol	Acc:MGI:95556]"
ENSMUST00000127463,Flna,"filamin, alpha [Source:MGI Symbol	Acc:MGI:95556]"
ENSMUST00000127924,Flna,"filamin, alpha [Source:MGI Symbol	Acc:MGI:95556]"
ENSMUST00000130007,Flna,"filamin, alpha [Source:MGI Symbol	Acc:MGI:95556]"
ENSMUST00000130203,Flna,"filamin, alpha [Source:MGI Symbol	Acc:MGI:95556]"
ENSMUST00000133174,Flna,"filamin, alpha [Source:MGI Symbol	Acc:MGI:95556]"
ENSMUST00000133288,Flna,"filamin, alpha [Source:MGI Symbol	Acc:MGI:95556]"
ENSMUST00000133609,Flna,"filamin, alpha [Source:MGI Symbol	Acc:MGI:95556]"
ENSMUST00000141528,Flna,"filamin, alpha [Source:MGI Symbol	Acc:MGI:95556]"
ENSMUST00000144429,Flna,"filamin, alpha [Source:MGI Symbol	Acc:MGI:95556]"
ENSMUST00000150554,Flna,"filamin, alpha [Source:MGI Symbol	Acc:MGI:95556]"
ENSMUST00000156766,Flna,"filamin, alpha [Source:MGI Symbol	Acc:MGI:95556]"
ENSMUST00000239316,Flna,"filamin, alpha [Source:MGI Symbol	Acc:MGI:95556]"
ENSMUST00000044011,Fkbp1a,FK506 binding protein 1a [Source:MGI Symbol	Acc:MGI:95541]
ENSMUST00000126670,Fkbp1a,FK506 binding protein 1a [Source:MGI Symbol	Acc:MGI:95541]
ENSMUST00000132614,Fkbp1a,FK506 binding protein 1a [Source:MGI Symbol	Acc:MGI:95541]
ENSMUST00000137597,Fkbp1a,FK506 binding protein 1a [Source:MGI Symbol	Acc:MGI:95541]
ENSMUST00000142271,Fkbp1a,FK506 binding protein 1a [Source:MGI Symbol	Acc:MGI:95541]
ENSMUST00000142985,Fkbp1a,FK506 binding protein 1a [Source:MGI Symbol	Acc:MGI:95541]
ENSMUST00000143230,Fkbp1a,FK506 binding protein 1a [Source:MGI Symbol	Acc:MGI:95541]
ENSMUST00000144171,Fkbp1a,FK506 binding protein 1a [Source:MGI Symbol	Acc:MGI:95541]
ENSMUST00000148295,Fkbp1a,FK506 binding protein 1a [Source:MGI Symbol	Acc:MGI:95541]
ENSMUST00000148978,Fkbp1a,FK506 binding protein 1a [Source:MGI Symbol	Acc:MGI:95541]
ENSMUST00000117073,Fgfr2,fibroblast growth factor receptor 2 [Source:MGI Symbol	Acc:MGI:95523]
ENSMUST00000117089,Fgfr2,fibroblast growth factor receptor 2 [Source:MGI Symbol	Acc:MGI:95523]
ENSMUST00000117357,Fgfr2,fibroblast growth factor receptor 2 [Source:MGI Symbol	Acc:MGI:95523]
ENSMUST00000117691,Fgfr2,fibroblast growth factor receptor 2 [Source:MGI Symbol	Acc:MGI:95523]
ENSMUST00000117754,Fgfr2,fibroblast growth factor receptor 2 [Source:MGI Symbol	Acc:MGI:95523]
ENSMUST00000117858,Fgfr2,fibroblast growth factor receptor 2 [Source:MGI Symbol	Acc:MGI:95523]
ENSMUST00000117872,Fgfr2,fibroblast growth factor receptor 2 [Source:MGI Symbol	Acc:MGI:95523]
ENSMUST00000118296,Fgfr2,fibroblast growth factor receptor 2 [Source:MGI Symbol	Acc:MGI:95523]
ENSMUST00000119260,Fgfr2,fibroblast growth factor receptor 2 [Source:MGI Symbol	Acc:MGI:95523]
ENSMUST00000120141,Fgfr2,fibroblast growth factor receptor 2 [Source:MGI Symbol	Acc:MGI:95523]
ENSMUST00000120187,Fgfr2,fibroblast growth factor receptor 2 [Source:MGI Symbol	Acc:MGI:95523]
ENSMUST00000120715,Fgfr2,fibroblast growth factor receptor 2 [Source:MGI Symbol	Acc:MGI:95523]
ENSMUST00000121064,Fgfr2,fibroblast growth factor receptor 2 [Source:MGI Symbol	Acc:MGI:95523]
ENSMUST00000121080,Fgfr2,fibroblast growth factor receptor 2 [Source:MGI Symbol	Acc:MGI:95523]
ENSMUST00000122054,Fgfr2,fibroblast growth factor receptor 2 [Source:MGI Symbol	Acc:MGI:95523]
ENSMUST00000122448,Fgfr2,fibroblast growth factor receptor 2 [Source:MGI Symbol	Acc:MGI:95523]
ENSMUST00000124096,Fgfr2,fibroblast growth factor receptor 2 [Source:MGI Symbol	Acc:MGI:95523]
ENSMUST00000127091,Fgfr2,fibroblast growth factor receptor 2 [Source:MGI Symbol	Acc:MGI:95523]
ENSMUST00000129103,Fgfr2,fibroblast growth factor receptor 2 [Source:MGI Symbol	Acc:MGI:95523]
ENSMUST00000129542,Fgfr2,fibroblast growth factor receptor 2 [Source:MGI Symbol	Acc:MGI:95523]
ENSMUST00000130557,Fgfr2,fibroblast growth factor receptor 2 [Source:MGI Symbol	Acc:MGI:95523]
ENSMUST00000133806,Fgfr2,fibroblast growth factor receptor 2 [Source:MGI Symbol	Acc:MGI:95523]
ENSMUST00000136264,Fgfr2,fibroblast growth factor receptor 2 [Source:MGI Symbol	Acc:MGI:95523]
ENSMUST00000147859,Fgfr2,fibroblast growth factor receptor 2 [Source:MGI Symbol	Acc:MGI:95523]
ENSMUST00000148675,Fgfr2,fibroblast growth factor receptor 2 [Source:MGI Symbol	Acc:MGI:95523]
ENSMUST00000153166,Fgfr2,fibroblast growth factor receptor 2 [Source:MGI Symbol	Acc:MGI:95523]
ENSMUST00000208844,Fgfr2,fibroblast growth factor receptor 2 [Source:MGI Symbol	Acc:MGI:95523]
ENSMUST00000084027,Fgfr1,fibroblast growth factor receptor 1 [Source:MGI Symbol	Acc:MGI:95522]
ENSMUST00000117179,Fgfr1,fibroblast growth factor receptor 1 [Source:MGI Symbol	Acc:MGI:95522]
ENSMUST00000119398,Fgfr1,fibroblast growth factor receptor 1 [Source:MGI Symbol	Acc:MGI:95522]
ENSMUST00000120106,Fgfr1,fibroblast growth factor receptor 1 [Source:MGI Symbol	Acc:MGI:95522]
ENSMUST00000124228,Fgfr1,fibroblast growth factor receptor 1 [Source:MGI Symbol	Acc:MGI:95522]
ENSMUST00000126118,Fgfr1,fibroblast growth factor receptor 1 [Source:MGI Symbol	Acc:MGI:95522]
ENSMUST00000133936,Fgfr1,fibroblast growth factor receptor 1 [Source:MGI Symbol	Acc:MGI:95522]
ENSMUST00000138104,Fgfr1,fibroblast growth factor receptor 1 [Source:MGI Symbol	Acc:MGI:95522]
ENSMUST00000138455,Fgfr1,fibroblast growth factor receptor 1 [Source:MGI Symbol	Acc:MGI:95522]
ENSMUST00000145218,Fgfr1,fibroblast growth factor receptor 1 [Source:MGI Symbol	Acc:MGI:95522]
ENSMUST00000148322,Fgfr1,fibroblast growth factor receptor 1 [Source:MGI Symbol	Acc:MGI:95522]
ENSMUST00000155564,Fgfr1,fibroblast growth factor receptor 1 [Source:MGI Symbol	Acc:MGI:95522]
ENSMUST00000167764,Fgfr1,fibroblast growth factor receptor 1 [Source:MGI Symbol	Acc:MGI:95522]
ENSMUST00000178276,Fgfr1,fibroblast growth factor receptor 1 [Source:MGI Symbol	Acc:MGI:95522]
ENSMUST00000179592,Fgfr1,fibroblast growth factor receptor 1 [Source:MGI Symbol	Acc:MGI:95522]
ENSMUST00000210504,Fgfr1,fibroblast growth factor receptor 1 [Source:MGI Symbol	Acc:MGI:95522]
ENSMUST00000210778,Fgfr1,fibroblast growth factor receptor 1 [Source:MGI Symbol	Acc:MGI:95522]
ENSMUST00000210846,Fgfr1,fibroblast growth factor receptor 1 [Source:MGI Symbol	Acc:MGI:95522]
ENSMUST00000211419,Fgfr1,fibroblast growth factor receptor 1 [Source:MGI Symbol	Acc:MGI:95522]
ENSMUST00000000187,Fgf6,fibroblast growth factor 6 [Source:MGI Symbol	Acc:MGI:95520]
ENSMUST00000105898,Fgf3,fibroblast growth factor 3 [Source:MGI Symbol	Acc:MGI:95517]
ENSMUST00000155320,Fgf3,fibroblast growth factor 3 [Source:MGI Symbol	Acc:MGI:95517]
ENSMUST00000038885,Fgf2,fibroblast growth factor 2 [Source:MGI Symbol	Acc:MGI:95516]
ENSMUST00000091203,Fgf2,fibroblast growth factor 2 [Source:MGI Symbol	Acc:MGI:95516]
ENSMUST00000108120,Fgf2,fibroblast growth factor 2 [Source:MGI Symbol	Acc:MGI:95516]
ENSMUST00000138563,Fgf2,fibroblast growth factor 2 [Source:MGI Symbol	Acc:MGI:95516]
ENSMUST00000145228,Fgf2,fibroblast growth factor 2 [Source:MGI Symbol	Acc:MGI:95516]
ENSMUST00000150021,Fgf2,fibroblast growth factor 2 [Source:MGI Symbol	Acc:MGI:95516]
ENSMUST00000199938,Fgf2,fibroblast growth factor 2 [Source:MGI Symbol	Acc:MGI:95516]
ENSMUST00000200585,Fgf2,fibroblast growth factor 2 [Source:MGI Symbol	Acc:MGI:95516]
ENSMUST00000040647,Fgf1,fibroblast growth factor 1 [Source:MGI Symbol	Acc:MGI:95515]
ENSMUST00000115582,Fgf1,fibroblast growth factor 1 [Source:MGI Symbol	Acc:MGI:95515]
ENSMUST00000117566,Fgf1,fibroblast growth factor 1 [Source:MGI Symbol	Acc:MGI:95515]
ENSMUST00000131348,Fgf1,fibroblast growth factor 1 [Source:MGI Symbol	Acc:MGI:95515]
ENSMUST00000134864,Fgf1,fibroblast growth factor 1 [Source:MGI Symbol	Acc:MGI:95515]
ENSMUST00000139972,Fgf1,fibroblast growth factor 1 [Source:MGI Symbol	Acc:MGI:95515]
ENSMUST00000147607,Fgf1,fibroblast growth factor 1 [Source:MGI Symbol	Acc:MGI:95515]
ENSMUST00000235922,Fgf1,fibroblast growth factor 1 [Source:MGI Symbol	Acc:MGI:95515]
ENSMUST00000236060,Fgf1,fibroblast growth factor 1 [Source:MGI Symbol	Acc:MGI:95515]
ENSMUST00000236630,Fgf1,fibroblast growth factor 1 [Source:MGI Symbol	Acc:MGI:95515]
ENSMUST00000237356,Fgf1,fibroblast growth factor 1 [Source:MGI Symbol	Acc:MGI:95515]
ENSMUST00000034053,Pdlim3,PDZ and LIM domain 3 [Source:MGI Symbol	Acc:MGI:1859274]
ENSMUST00000209216,Pdlim3,PDZ and LIM domain 3 [Source:MGI Symbol	Acc:MGI:1859274]
ENSMUST00000210422,Pdlim3,PDZ and LIM domain 3 [Source:MGI Symbol	Acc:MGI:1859274]
ENSMUST00000211190,Pdlim3,PDZ and LIM domain 3 [Source:MGI Symbol	Acc:MGI:1859274]
ENSMUST00000070875,Ankrd33,ankyrin repeat domain 33 [Source:MGI Symbol	Acc:MGI:2443398]
ENSMUST00000229263,Ankrd33,ankyrin repeat domain 33 [Source:MGI Symbol	Acc:MGI:2443398]
ENSMUST00000229842,Ankrd33,ankyrin repeat domain 33 [Source:MGI Symbol	Acc:MGI:2443398]
ENSMUST00000229930,Ankrd33,ankyrin repeat domain 33 [Source:MGI Symbol	Acc:MGI:2443398]
ENSMUST00000229954,Ankrd33,ankyrin repeat domain 33 [Source:MGI Symbol	Acc:MGI:2443398]
ENSMUST00000231158,Ankrd33,ankyrin repeat domain 33 [Source:MGI Symbol	Acc:MGI:2443398]
ENSMUST00000231208,Ankrd33,ankyrin repeat domain 33 [Source:MGI Symbol	Acc:MGI:2443398]
ENSMUST00000067543,Trib1,tribbles pseudokinase 1 [Source:MGI Symbol	Acc:MGI:2443397]
ENSMUST00000118228,Trib1,tribbles pseudokinase 1 [Source:MGI Symbol	Acc:MGI:2443397]
ENSMUST00000021412,Psma6,proteasome subunit alpha 6 [Source:MGI Symbol	Acc:MGI:1347006]
ENSMUST00000162711,Psma6,proteasome subunit alpha 6 [Source:MGI Symbol	Acc:MGI:1347006]
ENSMUST00000162972,Psma6,proteasome subunit alpha 6 [Source:MGI Symbol	Acc:MGI:1347006]
ENSMUST00000163070,Psma6,proteasome subunit alpha 6 [Source:MGI Symbol	Acc:MGI:1347006]
ENSMUST00000018989,Unc45b,unc-45 myosin chaperone B [Source:MGI Symbol	Acc:MGI:2443377]
ENSMUST00000108160,Unc45b,unc-45 myosin chaperone B [Source:MGI Symbol	Acc:MGI:2443377]
ENSMUST00000125499,Unc45b,unc-45 myosin chaperone B [Source:MGI Symbol	Acc:MGI:2443377]
ENSMUST00000142336,Unc45b,unc-45 myosin chaperone B [Source:MGI Symbol	Acc:MGI:2443377]
ENSMUST00000164945,Unc45b,unc-45 myosin chaperone B [Source:MGI Symbol	Acc:MGI:2443377]
ENSMUST00000080123,Aldoart2,"aldolase 1 A, retrogene 2 [Source:MGI Symbol	Acc:MGI:1931052]"
ENSMUST00000022986,Fbxo32,F-box protein 32 [Source:MGI Symbol	Acc:MGI:1914981]
ENSMUST00000235256,Lncbate10,brown adipose tissue enriched long noncoding RNA 10 [Source:MGI Symbol	Acc:MGI:3045386]
ENSMUST00000124134,Igfn1,immunoglobulin-like and fibronectin type III domain containing 1 [Source:MGI Symbol	Acc:MGI:3045352]
ENSMUST00000140703,Igfn1,immunoglobulin-like and fibronectin type III domain containing 1 [Source:MGI Symbol	Acc:MGI:3045352]
ENSMUST00000166193,Igfn1,immunoglobulin-like and fibronectin type III domain containing 1 [Source:MGI Symbol	Acc:MGI:3045352]
ENSMUST00000034692,Olfm2,olfactomedin 2 [Source:MGI Symbol	Acc:MGI:3045350]
ENSMUST00000215039,Olfm2,olfactomedin 2 [Source:MGI Symbol	Acc:MGI:3045350]
ENSMUST00000215999,Olfm2,olfactomedin 2 [Source:MGI Symbol	Acc:MGI:3045350]
ENSMUST00000217198,Olfm2,olfactomedin 2 [Source:MGI Symbol	Acc:MGI:3045350]
ENSMUST00000110036,Ptk2,PTK2 protein tyrosine kinase 2 [Source:MGI Symbol	Acc:MGI:95481]
ENSMUST00000226454,Ptk2,PTK2 protein tyrosine kinase 2 [Source:MGI Symbol	Acc:MGI:95481]
ENSMUST00000226466,Ptk2,PTK2 protein tyrosine kinase 2 [Source:MGI Symbol	Acc:MGI:95481]
ENSMUST00000226742,Ptk2,PTK2 protein tyrosine kinase 2 [Source:MGI Symbol	Acc:MGI:95481]
ENSMUST00000226791,Ptk2,PTK2 protein tyrosine kinase 2 [Source:MGI Symbol	Acc:MGI:95481]
ENSMUST00000226848,Ptk2,PTK2 protein tyrosine kinase 2 [Source:MGI Symbol	Acc:MGI:95481]
ENSMUST00000226893,Ptk2,PTK2 protein tyrosine kinase 2 [Source:MGI Symbol	Acc:MGI:95481]
ENSMUST00000226988,Ptk2,PTK2 protein tyrosine kinase 2 [Source:MGI Symbol	Acc:MGI:95481]
ENSMUST00000227395,Ptk2,PTK2 protein tyrosine kinase 2 [Source:MGI Symbol	Acc:MGI:95481]
ENSMUST00000227435,Ptk2,PTK2 protein tyrosine kinase 2 [Source:MGI Symbol	Acc:MGI:95481]
ENSMUST00000227569,Ptk2,PTK2 protein tyrosine kinase 2 [Source:MGI Symbol	Acc:MGI:95481]
ENSMUST00000227686,Ptk2,PTK2 protein tyrosine kinase 2 [Source:MGI Symbol	Acc:MGI:95481]
ENSMUST00000228180,Ptk2,PTK2 protein tyrosine kinase 2 [Source:MGI Symbol	Acc:MGI:95481]
ENSMUST00000228457,Ptk2,PTK2 protein tyrosine kinase 2 [Source:MGI Symbol	Acc:MGI:95481]
ENSMUST00000228628,Ptk2,PTK2 protein tyrosine kinase 2 [Source:MGI Symbol	Acc:MGI:95481]
ENSMUST00000239146,Ptk2,PTK2 protein tyrosine kinase 2 [Source:MGI Symbol	Acc:MGI:95481]
ENSMUST00000070532,Fabp3,"fatty acid binding protein 3, muscle and heart [Source:MGI Symbol	Acc:MGI:95476]"
ENSMUST00000040231,Trp63,transformation related protein 63 [Source:MGI Symbol	Acc:MGI:1330810]
ENSMUST00000065523,Trp63,transformation related protein 63 [Source:MGI Symbol	Acc:MGI:1330810]
ENSMUST00000115304,Trp63,transformation related protein 63 [Source:MGI Symbol	Acc:MGI:1330810]
ENSMUST00000115305,Trp63,transformation related protein 63 [Source:MGI Symbol	Acc:MGI:1330810]
ENSMUST00000115306,Trp63,transformation related protein 63 [Source:MGI Symbol	Acc:MGI:1330810]
ENSMUST00000115307,Trp63,transformation related protein 63 [Source:MGI Symbol	Acc:MGI:1330810]
ENSMUST00000115308,Trp63,transformation related protein 63 [Source:MGI Symbol	Acc:MGI:1330810]
ENSMUST00000115310,Trp63,transformation related protein 63 [Source:MGI Symbol	Acc:MGI:1330810]
ENSMUST00000021550,Arg2,arginase type II [Source:MGI Symbol	Acc:MGI:1330806]
ENSMUST00000037488,Dock4,dedicator of cytokinesis 4 [Source:MGI Symbol	Acc:MGI:1918006]
ENSMUST00000220783,Dock4,dedicator of cytokinesis 4 [Source:MGI Symbol	Acc:MGI:1918006]
ENSMUST00000220850,Dock4,dedicator of cytokinesis 4 [Source:MGI Symbol	Acc:MGI:1918006]
ENSMUST00000220912,Dock4,dedicator of cytokinesis 4 [Source:MGI Symbol	Acc:MGI:1918006]
ENSMUST00000221664,Dock4,dedicator of cytokinesis 4 [Source:MGI Symbol	Acc:MGI:1918006]
ENSMUST00000221731,Dock4,dedicator of cytokinesis 4 [Source:MGI Symbol	Acc:MGI:1918006]
ENSMUST00000221758,Dock4,dedicator of cytokinesis 4 [Source:MGI Symbol	Acc:MGI:1918006]
ENSMUST00000222287,Dock4,dedicator of cytokinesis 4 [Source:MGI Symbol	Acc:MGI:1918006]
ENSMUST00000222798,Dock4,dedicator of cytokinesis 4 [Source:MGI Symbol	Acc:MGI:1918006]
ENSMUST00000222860,Dock4,dedicator of cytokinesis 4 [Source:MGI Symbol	Acc:MGI:1918006]
ENSMUST00000223290,Dock4,dedicator of cytokinesis 4 [Source:MGI Symbol	Acc:MGI:1918006]
ENSMUST00000019631,Trip10,thyroid hormone receptor interactor 10 [Source:MGI Symbol	Acc:MGI:2146901]
ENSMUST00000224152,Trip10,thyroid hormone receptor interactor 10 [Source:MGI Symbol	Acc:MGI:2146901]
ENSMUST00000224261,Trip10,thyroid hormone receptor interactor 10 [Source:MGI Symbol	Acc:MGI:2146901]
ENSMUST00000224586,Trip10,thyroid hormone receptor interactor 10 [Source:MGI Symbol	Acc:MGI:2146901]
ENSMUST00000224885,Trip10,thyroid hormone receptor interactor 10 [Source:MGI Symbol	Acc:MGI:2146901]
ENSMUST00000224904,Trip10,thyroid hormone receptor interactor 10 [Source:MGI Symbol	Acc:MGI:2146901]
ENSMUST00000224947,Trip10,thyroid hormone receptor interactor 10 [Source:MGI Symbol	Acc:MGI:2146901]
ENSMUST00000225523,Trip10,thyroid hormone receptor interactor 10 [Source:MGI Symbol	Acc:MGI:2146901]
ENSMUST00000225664,Trip10,thyroid hormone receptor interactor 10 [Source:MGI Symbol	Acc:MGI:2146901]
ENSMUST00000059787,Dsg2,desmoglein 2 [Source:MGI Symbol	Acc:MGI:1196466]
ENSMUST00000120102,Dsg2,desmoglein 2 [Source:MGI Symbol	Acc:MGI:1196466]
ENSMUST00000121837,Dsg2,desmoglein 2 [Source:MGI Symbol	Acc:MGI:1196466]
ENSMUST00000107162,Tenm4,teneurin transmembrane protein 4 [Source:MGI Symbol	Acc:MGI:2447063]
ENSMUST00000107165,Tenm4,teneurin transmembrane protein 4 [Source:MGI Symbol	Acc:MGI:2447063]
ENSMUST00000107166,Tenm4,teneurin transmembrane protein 4 [Source:MGI Symbol	Acc:MGI:2447063]
ENSMUST00000129445,Tenm4,teneurin transmembrane protein 4 [Source:MGI Symbol	Acc:MGI:2447063]
ENSMUST00000129737,Tenm4,teneurin transmembrane protein 4 [Source:MGI Symbol	Acc:MGI:2447063]
ENSMUST00000130299,Tenm4,teneurin transmembrane protein 4 [Source:MGI Symbol	Acc:MGI:2447063]
ENSMUST00000131541,Tenm4,teneurin transmembrane protein 4 [Source:MGI Symbol	Acc:MGI:2447063]
ENSMUST00000133770,Tenm4,teneurin transmembrane protein 4 [Source:MGI Symbol	Acc:MGI:2447063]
ENSMUST00000138760,Tenm4,teneurin transmembrane protein 4 [Source:MGI Symbol	Acc:MGI:2447063]
ENSMUST00000140140,Tenm4,teneurin transmembrane protein 4 [Source:MGI Symbol	Acc:MGI:2447063]
ENSMUST00000144263,Tenm4,teneurin transmembrane protein 4 [Source:MGI Symbol	Acc:MGI:2447063]
ENSMUST00000147659,Tenm4,teneurin transmembrane protein 4 [Source:MGI Symbol	Acc:MGI:2447063]
ENSMUST00000032457,Atg7,autophagy related 7 [Source:MGI Symbol	Acc:MGI:1921494]
ENSMUST00000169310,Atg7,autophagy related 7 [Source:MGI Symbol	Acc:MGI:1921494]
ENSMUST00000182034,Atg7,autophagy related 7 [Source:MGI Symbol	Acc:MGI:1921494]
ENSMUST00000182035,Atg7,autophagy related 7 [Source:MGI Symbol	Acc:MGI:1921494]
ENSMUST00000182098,Atg7,autophagy related 7 [Source:MGI Symbol	Acc:MGI:1921494]
ENSMUST00000182169,Atg7,autophagy related 7 [Source:MGI Symbol	Acc:MGI:1921494]
ENSMUST00000182428,Atg7,autophagy related 7 [Source:MGI Symbol	Acc:MGI:1921494]
ENSMUST00000182510,Atg7,autophagy related 7 [Source:MGI Symbol	Acc:MGI:1921494]
ENSMUST00000182771,Atg7,autophagy related 7 [Source:MGI Symbol	Acc:MGI:1921494]
ENSMUST00000182793,Atg7,autophagy related 7 [Source:MGI Symbol	Acc:MGI:1921494]
ENSMUST00000182860,Atg7,autophagy related 7 [Source:MGI Symbol	Acc:MGI:1921494]
ENSMUST00000182902,Atg7,autophagy related 7 [Source:MGI Symbol	Acc:MGI:1921494]
ENSMUST00000182934,Atg7,autophagy related 7 [Source:MGI Symbol	Acc:MGI:1921494]
ENSMUST00000183127,Atg7,autophagy related 7 [Source:MGI Symbol	Acc:MGI:1921494]
ENSMUST00000183165,Atg7,autophagy related 7 [Source:MGI Symbol	Acc:MGI:1921494]
ENSMUST00000203130,Atg7,autophagy related 7 [Source:MGI Symbol	Acc:MGI:1921494]
ENSMUST00000204593,Atg7,autophagy related 7 [Source:MGI Symbol	Acc:MGI:1921494]
ENSMUST00000105572,Perm1,"PPARGC1 and ESRR induced regulator, muscle 1 [Source:MGI Symbol	Acc:MGI:1921433]"
ENSMUST00000034244,Tmem38a,transmembrane protein 38A [Source:MGI Symbol	Acc:MGI:1921416]
ENSMUST00000211914,Tmem38a,transmembrane protein 38A [Source:MGI Symbol	Acc:MGI:1921416]
ENSMUST00000212763,Tmem38a,transmembrane protein 38A [Source:MGI Symbol	Acc:MGI:1921416]
ENSMUST00000056890,Fbxl22,F-box and leucine-rich repeat protein 22 [Source:MGI Symbol	Acc:MGI:1921415]
ENSMUST00000030811,Errfi1,ERBB receptor feedback inhibitor 1 [Source:MGI Symbol	Acc:MGI:1921405]
ENSMUST00000073600,Errfi1,ERBB receptor feedback inhibitor 1 [Source:MGI Symbol	Acc:MGI:1921405]
ENSMUST00000128640,Errfi1,ERBB receptor feedback inhibitor 1 [Source:MGI Symbol	Acc:MGI:1921405]
ENSMUST00000076810,Kalrn,"kalirin, RhoGEF kinase [Source:MGI Symbol	Acc:MGI:2685385]"
ENSMUST00000089655,Kalrn,"kalirin, RhoGEF kinase [Source:MGI Symbol	Acc:MGI:2685385]"
ENSMUST00000114947,Kalrn,"kalirin, RhoGEF kinase [Source:MGI Symbol	Acc:MGI:2685385]"
ENSMUST00000114949,Kalrn,"kalirin, RhoGEF kinase [Source:MGI Symbol	Acc:MGI:2685385]"
ENSMUST00000114953,Kalrn,"kalirin, RhoGEF kinase [Source:MGI Symbol	Acc:MGI:2685385]"
ENSMUST00000114954,Kalrn,"kalirin, RhoGEF kinase [Source:MGI Symbol	Acc:MGI:2685385]"
ENSMUST00000114960,Kalrn,"kalirin, RhoGEF kinase [Source:MGI Symbol	Acc:MGI:2685385]"
ENSMUST00000114961,Kalrn,"kalirin, RhoGEF kinase [Source:MGI Symbol	Acc:MGI:2685385]"
ENSMUST00000114963,Kalrn,"kalirin, RhoGEF kinase [Source:MGI Symbol	Acc:MGI:2685385]"
ENSMUST00000114964,Kalrn,"kalirin, RhoGEF kinase [Source:MGI Symbol	Acc:MGI:2685385]"
ENSMUST00000114966,Kalrn,"kalirin, RhoGEF kinase [Source:MGI Symbol	Acc:MGI:2685385]"
ENSMUST00000114973,Kalrn,"kalirin, RhoGEF kinase [Source:MGI Symbol	Acc:MGI:2685385]"
ENSMUST00000124430,Kalrn,"kalirin, RhoGEF kinase [Source:MGI Symbol	Acc:MGI:2685385]"
ENSMUST00000132002,Kalrn,"kalirin, RhoGEF kinase [Source:MGI Symbol	Acc:MGI:2685385]"
ENSMUST00000132569,Kalrn,"kalirin, RhoGEF kinase [Source:MGI Symbol	Acc:MGI:2685385]"
ENSMUST00000137216,Kalrn,"kalirin, RhoGEF kinase [Source:MGI Symbol	Acc:MGI:2685385]"
ENSMUST00000142817,Kalrn,"kalirin, RhoGEF kinase [Source:MGI Symbol	Acc:MGI:2685385]"
ENSMUST00000151491,Kalrn,"kalirin, RhoGEF kinase [Source:MGI Symbol	Acc:MGI:2685385]"
ENSMUST00000156668,Kalrn,"kalirin, RhoGEF kinase [Source:MGI Symbol	Acc:MGI:2685385]"
ENSMUST00000231657,Kalrn,"kalirin, RhoGEF kinase [Source:MGI Symbol	Acc:MGI:2685385]"
ENSMUST00000232157,Kalrn,"kalirin, RhoGEF kinase [Source:MGI Symbol	Acc:MGI:2685385]"
ENSMUST00000081919,Musk,"muscle, skeletal, receptor tyrosine kinase [Source:MGI Symbol	Acc:MGI:103581]"
ENSMUST00000084578,Musk,"muscle, skeletal, receptor tyrosine kinase [Source:MGI Symbol	Acc:MGI:103581]"
ENSMUST00000098057,Musk,"muscle, skeletal, receptor tyrosine kinase [Source:MGI Symbol	Acc:MGI:103581]"
ENSMUST00000098059,Musk,"muscle, skeletal, receptor tyrosine kinase [Source:MGI Symbol	Acc:MGI:103581]"
ENSMUST00000102893,Musk,"muscle, skeletal, receptor tyrosine kinase [Source:MGI Symbol	Acc:MGI:103581]"
ENSMUST00000135879,Musk,"muscle, skeletal, receptor tyrosine kinase [Source:MGI Symbol	Acc:MGI:103581]"
ENSMUST00000177951,Musk,"muscle, skeletal, receptor tyrosine kinase [Source:MGI Symbol	Acc:MGI:103581]"
ENSMUST00000179951,Musk,"muscle, skeletal, receptor tyrosine kinase [Source:MGI Symbol	Acc:MGI:103581]"
ENSMUST00000040104,Hand2,heart and neural crest derivatives expressed 2 [Source:MGI Symbol	Acc:MGI:103580]
ENSMUST00000044048,Hspb6,"heat shock protein, alpha-crystallin-related, B6 [Source:MGI Symbol	Acc:MGI:2685325]"
ENSMUST00000123355,Hspb6,"heat shock protein, alpha-crystallin-related, B6 [Source:MGI Symbol	Acc:MGI:2685325]"
ENSMUST00000126989,Hspb6,"heat shock protein, alpha-crystallin-related, B6 [Source:MGI Symbol	Acc:MGI:2685325]"
ENSMUST00000146732,Hspb6,"heat shock protein, alpha-crystallin-related, B6 [Source:MGI Symbol	Acc:MGI:2685325]"
ENSMUST00000004054,Kpna1,karyopherin (importin) alpha 1 [Source:MGI Symbol	Acc:MGI:103560]
ENSMUST00000172534,Kpna1,karyopherin (importin) alpha 1 [Source:MGI Symbol	Acc:MGI:103560]
ENSMUST00000172991,Kpna1,karyopherin (importin) alpha 1 [Source:MGI Symbol	Acc:MGI:103560]
ENSMUST00000173469,Kpna1,karyopherin (importin) alpha 1 [Source:MGI Symbol	Acc:MGI:103560]
ENSMUST00000173555,Kpna1,karyopherin (importin) alpha 1 [Source:MGI Symbol	Acc:MGI:103560]
ENSMUST00000173641,Kpna1,karyopherin (importin) alpha 1 [Source:MGI Symbol	Acc:MGI:103560]
ENSMUST00000173696,Kpna1,karyopherin (importin) alpha 1 [Source:MGI Symbol	Acc:MGI:103560]
ENSMUST00000173715,Kpna1,karyopherin (importin) alpha 1 [Source:MGI Symbol	Acc:MGI:103560]
ENSMUST00000174500,Kpna1,karyopherin (importin) alpha 1 [Source:MGI Symbol	Acc:MGI:103560]
ENSMUST00000174737,Kpna1,karyopherin (importin) alpha 1 [Source:MGI Symbol	Acc:MGI:103560]
ENSMUST00000019997,Tnfaip3,"tumor necrosis factor, alpha-induced protein 3 [Source:MGI Symbol	Acc:MGI:1196377]"
ENSMUST00000105527,Tnfaip3,"tumor necrosis factor, alpha-induced protein 3 [Source:MGI Symbol	Acc:MGI:1196377]"
ENSMUST00000122863,Tnfaip3,"tumor necrosis factor, alpha-induced protein 3 [Source:MGI Symbol	Acc:MGI:1196377]"
ENSMUST00000146388,Tnfaip3,"tumor necrosis factor, alpha-induced protein 3 [Source:MGI Symbol	Acc:MGI:1196377]"
ENSMUST00000154590,Tnfaip3,"tumor necrosis factor, alpha-induced protein 3 [Source:MGI Symbol	Acc:MGI:1196377]"
ENSMUST00000154749,Tnfaip3,"tumor necrosis factor, alpha-induced protein 3 [Source:MGI Symbol	Acc:MGI:1196377]"
ENSMUST00000114699,Pi16,peptidase inhibitor 16 [Source:MGI Symbol	Acc:MGI:1921366]
ENSMUST00000114701,Pi16,peptidase inhibitor 16 [Source:MGI Symbol	Acc:MGI:1921366]
ENSMUST00000135754,Pi16,peptidase inhibitor 16 [Source:MGI Symbol	Acc:MGI:1921366]
ENSMUST00000155348,Pi16,peptidase inhibitor 16 [Source:MGI Symbol	Acc:MGI:1921366]
ENSMUST00000234618,Pi16,peptidase inhibitor 16 [Source:MGI Symbol	Acc:MGI:1921366]
ENSMUST00000234782,Pi16,peptidase inhibitor 16 [Source:MGI Symbol	Acc:MGI:1921366]
ENSMUST00000028080,Nebl,nebulette [Source:MGI Symbol	Acc:MGI:1921353]
ENSMUST00000124270,Nebl,nebulette [Source:MGI Symbol	Acc:MGI:1921353]
ENSMUST00000124611,Nebl,nebulette [Source:MGI Symbol	Acc:MGI:1921353]
ENSMUST00000127912,Nebl,nebulette [Source:MGI Symbol	Acc:MGI:1921353]
ENSMUST00000130725,Nebl,nebulette [Source:MGI Symbol	Acc:MGI:1921353]
ENSMUST00000131957,Nebl,nebulette [Source:MGI Symbol	Acc:MGI:1921353]
ENSMUST00000132418,Nebl,nebulette [Source:MGI Symbol	Acc:MGI:1921353]
ENSMUST00000137253,Nebl,nebulette [Source:MGI Symbol	Acc:MGI:1921353]
ENSMUST00000138241,Nebl,nebulette [Source:MGI Symbol	Acc:MGI:1921353]
ENSMUST00000145492,Nebl,nebulette [Source:MGI Symbol	Acc:MGI:1921353]
ENSMUST00000145545,Nebl,nebulette [Source:MGI Symbol	Acc:MGI:1921353]
ENSMUST00000150194,Nebl,nebulette [Source:MGI Symbol	Acc:MGI:1921353]
ENSMUST00000177966,Nebl,nebulette [Source:MGI Symbol	Acc:MGI:1921353]
ENSMUST00000105854,Myom3,"myomesin family, member 3 [Source:MGI Symbol	Acc:MGI:2685280]"
ENSMUST00000142177,Myom3,"myomesin family, member 3 [Source:MGI Symbol	Acc:MGI:2685280]"
ENSMUST00000145304,Myom3,"myomesin family, member 3 [Source:MGI Symbol	Acc:MGI:2685280]"
ENSMUST00000025718,Ankrd1,ankyrin repeat domain 1 (cardiac muscle) [Source:MGI Symbol	Acc:MGI:1097717]
ENSMUST00000235221,Ankrd1,ankyrin repeat domain 1 (cardiac muscle) [Source:MGI Symbol	Acc:MGI:1097717]
ENSMUST00000235941,Ankrd1,ankyrin repeat domain 1 (cardiac muscle) [Source:MGI Symbol	Acc:MGI:1097717]
ENSMUST00000236579,Ankrd1,ankyrin repeat domain 1 (cardiac muscle) [Source:MGI Symbol	Acc:MGI:1097717]
ENSMUST00000237142,Ankrd1,ankyrin repeat domain 1 (cardiac muscle) [Source:MGI Symbol	Acc:MGI:1097717]
ENSMUST00000237338,Ankrd1,ankyrin repeat domain 1 (cardiac muscle) [Source:MGI Symbol	Acc:MGI:1097717]
ENSMUST00000051443,Synpo2,synaptopodin 2 [Source:MGI Symbol	Acc:MGI:2153070]
ENSMUST00000106426,Synpo2,synaptopodin 2 [Source:MGI Symbol	Acc:MGI:2153070]
ENSMUST00000106427,Synpo2,synaptopodin 2 [Source:MGI Symbol	Acc:MGI:2153070]
ENSMUST00000139160,Synpo2,synaptopodin 2 [Source:MGI Symbol	Acc:MGI:2153070]
ENSMUST00000184403,Synpo2,synaptopodin 2 [Source:MGI Symbol	Acc:MGI:2153070]
ENSMUST00000184590,Synpo2,synaptopodin 2 [Source:MGI Symbol	Acc:MGI:2153070]
ENSMUST00000198584,Synpo2,synaptopodin 2 [Source:MGI Symbol	Acc:MGI:2153070]
ENSMUST00000021822,Ogn,osteoglycin [Source:MGI Symbol	Acc:MGI:109278]
ENSMUST00000109936,Clmn,calmin [Source:MGI Symbol	Acc:MGI:2136957]
ENSMUST00000109937,Clmn,calmin [Source:MGI Symbol	Acc:MGI:2136957]
ENSMUST00000222323,Clmn,calmin [Source:MGI Symbol	Acc:MGI:2136957]
ENSMUST00000222412,Clmn,calmin [Source:MGI Symbol	Acc:MGI:2136957]
ENSMUST00000223103,Clmn,calmin [Source:MGI Symbol	Acc:MGI:2136957]
ENSMUST00000223177,Clmn,calmin [Source:MGI Symbol	Acc:MGI:2136957]
ENSMUST00000223342,Clmn,calmin [Source:MGI Symbol	Acc:MGI:2136957]
ENSMUST00000019911,Hdac2,histone deacetylase 2 [Source:MGI Symbol	Acc:MGI:1097691]
ENSMUST00000105510,Hdac2,histone deacetylase 2 [Source:MGI Symbol	Acc:MGI:1097691]
ENSMUST00000123010,Hdac2,histone deacetylase 2 [Source:MGI Symbol	Acc:MGI:1097691]
ENSMUST00000128031,Hdac2,histone deacetylase 2 [Source:MGI Symbol	Acc:MGI:1097691]
ENSMUST00000081026,H3f3a,H3.3 histone A [Source:MGI Symbol	Acc:MGI:1097686]
ENSMUST00000159441,H3f3a,H3.3 histone A [Source:MGI Symbol	Acc:MGI:1097686]
ENSMUST00000159685,H3f3a,H3.3 histone A [Source:MGI Symbol	Acc:MGI:1097686]
ENSMUST00000159789,H3f3a,H3.3 histone A [Source:MGI Symbol	Acc:MGI:1097686]
ENSMUST00000161308,H3f3a,H3.3 histone A [Source:MGI Symbol	Acc:MGI:1097686]
ENSMUST00000162118,H3f3a,H3.3 histone A [Source:MGI Symbol	Acc:MGI:1097686]
ENSMUST00000162814,H3f3a,H3.3 histone A [Source:MGI Symbol	Acc:MGI:1097686]
ENSMUST00000042081,C3ar1,complement component 3a receptor 1 [Source:MGI Symbol	Acc:MGI:1097680]
ENSMUST00000099087,Mbnl1,muscleblind like splicing factor 1 [Source:MGI Symbol	Acc:MGI:1928482]
ENSMUST00000191638,Mbnl1,muscleblind like splicing factor 1 [Source:MGI Symbol	Acc:MGI:1928482]
ENSMUST00000191747,Mbnl1,muscleblind like splicing factor 1 [Source:MGI Symbol	Acc:MGI:1928482]
ENSMUST00000192086,Mbnl1,muscleblind like splicing factor 1 [Source:MGI Symbol	Acc:MGI:1928482]
ENSMUST00000192394,Mbnl1,muscleblind like splicing factor 1 [Source:MGI Symbol	Acc:MGI:1928482]
ENSMUST00000192520,Mbnl1,muscleblind like splicing factor 1 [Source:MGI Symbol	Acc:MGI:1928482]
ENSMUST00000192607,Mbnl1,muscleblind like splicing factor 1 [Source:MGI Symbol	Acc:MGI:1928482]
ENSMUST00000192623,Mbnl1,muscleblind like splicing factor 1 [Source:MGI Symbol	Acc:MGI:1928482]
ENSMUST00000192637,Mbnl1,muscleblind like splicing factor 1 [Source:MGI Symbol	Acc:MGI:1928482]
ENSMUST00000192757,Mbnl1,muscleblind like splicing factor 1 [Source:MGI Symbol	Acc:MGI:1928482]
ENSMUST00000192807,Mbnl1,muscleblind like splicing factor 1 [Source:MGI Symbol	Acc:MGI:1928482]
ENSMUST00000193130,Mbnl1,muscleblind like splicing factor 1 [Source:MGI Symbol	Acc:MGI:1928482]
ENSMUST00000193175,Mbnl1,muscleblind like splicing factor 1 [Source:MGI Symbol	Acc:MGI:1928482]
ENSMUST00000193517,Mbnl1,muscleblind like splicing factor 1 [Source:MGI Symbol	Acc:MGI:1928482]
ENSMUST00000193518,Mbnl1,muscleblind like splicing factor 1 [Source:MGI Symbol	Acc:MGI:1928482]
ENSMUST00000193647,Mbnl1,muscleblind like splicing factor 1 [Source:MGI Symbol	Acc:MGI:1928482]
ENSMUST00000194003,Mbnl1,muscleblind like splicing factor 1 [Source:MGI Symbol	Acc:MGI:1928482]
ENSMUST00000194069,Mbnl1,muscleblind like splicing factor 1 [Source:MGI Symbol	Acc:MGI:1928482]
ENSMUST00000194201,Mbnl1,muscleblind like splicing factor 1 [Source:MGI Symbol	Acc:MGI:1928482]
ENSMUST00000195001,Mbnl1,muscleblind like splicing factor 1 [Source:MGI Symbol	Acc:MGI:1928482]
ENSMUST00000195077,Mbnl1,muscleblind like splicing factor 1 [Source:MGI Symbol	Acc:MGI:1928482]
ENSMUST00000195724,Mbnl1,muscleblind like splicing factor 1 [Source:MGI Symbol	Acc:MGI:1928482]
ENSMUST00000195817,Mbnl1,muscleblind like splicing factor 1 [Source:MGI Symbol	Acc:MGI:1928482]
ENSMUST00000195832,Mbnl1,muscleblind like splicing factor 1 [Source:MGI Symbol	Acc:MGI:1928482]
ENSMUST00000195839,Mbnl1,muscleblind like splicing factor 1 [Source:MGI Symbol	Acc:MGI:1928482]
ENSMUST00000058016,P2rx2,"purinergic receptor P2X, ligand-gated ion channel, 2 [Source:MGI Symbol	Acc:MGI:2665170]"
ENSMUST00000112478,P2rx2,"purinergic receptor P2X, ligand-gated ion channel, 2 [Source:MGI Symbol	Acc:MGI:2665170]"
ENSMUST00000195985,P2rx2,"purinergic receptor P2X, ligand-gated ion channel, 2 [Source:MGI Symbol	Acc:MGI:2665170]"
ENSMUST00000199165,P2rx2,"purinergic receptor P2X, ligand-gated ion channel, 2 [Source:MGI Symbol	Acc:MGI:2665170]"
ENSMUST00000200037,P2rx2,"purinergic receptor P2X, ligand-gated ion channel, 2 [Source:MGI Symbol	Acc:MGI:2665170]"
ENSMUST00000200214,P2rx2,"purinergic receptor P2X, ligand-gated ion channel, 2 [Source:MGI Symbol	Acc:MGI:2665170]"
ENSMUST00000054294,Fzd1,frizzled class receptor 1 [Source:MGI Symbol	Acc:MGI:1196625]
ENSMUST00000033610,Nox1,NADPH oxidase 1 [Source:MGI Symbol	Acc:MGI:2450016]
ENSMUST00000113275,Nox1,NADPH oxidase 1 [Source:MGI Symbol	Acc:MGI:2450016]
ENSMUST00000159231,Nox1,NADPH oxidase 1 [Source:MGI Symbol	Acc:MGI:2450016]
ENSMUST00000159259,Nox1,NADPH oxidase 1 [Source:MGI Symbol	Acc:MGI:2450016]
ENSMUST00000162833,Nox1,NADPH oxidase 1 [Source:MGI Symbol	Acc:MGI:2450016]
ENSMUST00000057580,Mtor,mechanistic target of rapamycin kinase [Source:MGI Symbol	Acc:MGI:1928394]
ENSMUST00000103221,Mtor,mechanistic target of rapamycin kinase [Source:MGI Symbol	Acc:MGI:1928394]
ENSMUST00000123566,Mtor,mechanistic target of rapamycin kinase [Source:MGI Symbol	Acc:MGI:1928394]
ENSMUST00000129715,Mtor,mechanistic target of rapamycin kinase [Source:MGI Symbol	Acc:MGI:1928394]
ENSMUST00000086617,Myo18b,myosin XVIIIb [Source:MGI Symbol	Acc:MGI:1921626]
ENSMUST00000182189,Myo18b,myosin XVIIIb [Source:MGI Symbol	Acc:MGI:1921626]
ENSMUST00000183029,Myo18b,myosin XVIIIb [Source:MGI Symbol	Acc:MGI:1921626]
ENSMUST00000183273,Myo18b,myosin XVIIIb [Source:MGI Symbol	Acc:MGI:1921626]
ENSMUST00000021950,Dbn1,drebrin 1 [Source:MGI Symbol	Acc:MGI:1931838]
ENSMUST00000109921,Dbn1,drebrin 1 [Source:MGI Symbol	Acc:MGI:1931838]
ENSMUST00000109923,Dbn1,drebrin 1 [Source:MGI Symbol	Acc:MGI:1931838]
ENSMUST00000124480,Dbn1,drebrin 1 [Source:MGI Symbol	Acc:MGI:1931838]
ENSMUST00000127867,Dbn1,drebrin 1 [Source:MGI Symbol	Acc:MGI:1931838]
ENSMUST00000135705,Dbn1,drebrin 1 [Source:MGI Symbol	Acc:MGI:1931838]
ENSMUST00000139275,Dbn1,drebrin 1 [Source:MGI Symbol	Acc:MGI:1931838]
ENSMUST00000139516,Dbn1,drebrin 1 [Source:MGI Symbol	Acc:MGI:1931838]
ENSMUST00000175813,Dbn1,drebrin 1 [Source:MGI Symbol	Acc:MGI:1931838]
ENSMUST00000024979,Spag9,sperm associated antigen 9 [Source:MGI Symbol	Acc:MGI:1918084]
ENSMUST00000041956,Spag9,sperm associated antigen 9 [Source:MGI Symbol	Acc:MGI:1918084]
ENSMUST00000075695,Spag9,sperm associated antigen 9 [Source:MGI Symbol	Acc:MGI:1918084]
ENSMUST00000092777,Spag9,sperm associated antigen 9 [Source:MGI Symbol	Acc:MGI:1918084]
ENSMUST00000103168,Spag9,sperm associated antigen 9 [Source:MGI Symbol	Acc:MGI:1918084]
ENSMUST00000127066,Spag9,sperm associated antigen 9 [Source:MGI Symbol	Acc:MGI:1918084]
ENSMUST00000132079,Spag9,sperm associated antigen 9 [Source:MGI Symbol	Acc:MGI:1918084]
ENSMUST00000132605,Spag9,sperm associated antigen 9 [Source:MGI Symbol	Acc:MGI:1918084]
ENSMUST00000132772,Spag9,sperm associated antigen 9 [Source:MGI Symbol	Acc:MGI:1918084]
ENSMUST00000138154,Spag9,sperm associated antigen 9 [Source:MGI Symbol	Acc:MGI:1918084]
ENSMUST00000153076,Spag9,sperm associated antigen 9 [Source:MGI Symbol	Acc:MGI:1918084]
ENSMUST00000156019,Spag9,sperm associated antigen 9 [Source:MGI Symbol	Acc:MGI:1918084]
ENSMUST00000095500,Ccdc78,coiled-coil domain containing 78 [Source:MGI Symbol	Acc:MGI:2685784]
ENSMUST00000235405,Ccdc78,coiled-coil domain containing 78 [Source:MGI Symbol	Acc:MGI:2685784]
ENSMUST00000112172,Tmsb4x,"thymosin, beta 4, X chromosome [Source:MGI Symbol	Acc:MGI:99510]"
ENSMUST00000112175,Tmsb4x,"thymosin, beta 4, X chromosome [Source:MGI Symbol	Acc:MGI:99510]"
ENSMUST00000112176,Tmsb4x,"thymosin, beta 4, X chromosome [Source:MGI Symbol	Acc:MGI:99510]"
ENSMUST00000008733,Dnajb6,DnaJ heat shock protein family (Hsp40) member B6 [Source:MGI Symbol	Acc:MGI:1344381]
ENSMUST00000012734,Dnajb6,DnaJ heat shock protein family (Hsp40) member B6 [Source:MGI Symbol	Acc:MGI:1344381]
ENSMUST00000114839,Dnajb6,DnaJ heat shock protein family (Hsp40) member B6 [Source:MGI Symbol	Acc:MGI:1344381]
ENSMUST00000127753,Dnajb6,DnaJ heat shock protein family (Hsp40) member B6 [Source:MGI Symbol	Acc:MGI:1344381]
ENSMUST00000139126,Dnajb6,DnaJ heat shock protein family (Hsp40) member B6 [Source:MGI Symbol	Acc:MGI:1344381]
ENSMUST00000140376,Dnajb6,DnaJ heat shock protein family (Hsp40) member B6 [Source:MGI Symbol	Acc:MGI:1344381]
ENSMUST00000149396,Dnajb6,DnaJ heat shock protein family (Hsp40) member B6 [Source:MGI Symbol	Acc:MGI:1344381]
ENSMUST00000149553,Dnajb6,DnaJ heat shock protein family (Hsp40) member B6 [Source:MGI Symbol	Acc:MGI:1344381]
ENSMUST00000151976,Dnajb6,DnaJ heat shock protein family (Hsp40) member B6 [Source:MGI Symbol	Acc:MGI:1344381]
ENSMUST00000196528,Dnajb6,DnaJ heat shock protein family (Hsp40) member B6 [Source:MGI Symbol	Acc:MGI:1344381]
ENSMUST00000196785,Dnajb6,DnaJ heat shock protein family (Hsp40) member B6 [Source:MGI Symbol	Acc:MGI:1344381]
ENSMUST00000198694,Dnajb6,DnaJ heat shock protein family (Hsp40) member B6 [Source:MGI Symbol	Acc:MGI:1344381]
ENSMUST00000069309,Uty,"ubiquitously transcribed tetratricopeptide repeat containing, Y-linked [Source:MGI Symbol	Acc:MGI:894810]"
ENSMUST00000133976,Uty,"ubiquitously transcribed tetratricopeptide repeat containing, Y-linked [Source:MGI Symbol	Acc:MGI:894810]"
ENSMUST00000137048,Uty,"ubiquitously transcribed tetratricopeptide repeat containing, Y-linked [Source:MGI Symbol	Acc:MGI:894810]"
ENSMUST00000139365,Uty,"ubiquitously transcribed tetratricopeptide repeat containing, Y-linked [Source:MGI Symbol	Acc:MGI:894810]"
ENSMUST00000143286,Uty,"ubiquitously transcribed tetratricopeptide repeat containing, Y-linked [Source:MGI Symbol	Acc:MGI:894810]"
ENSMUST00000143958,Uty,"ubiquitously transcribed tetratricopeptide repeat containing, Y-linked [Source:MGI Symbol	Acc:MGI:894810]"
ENSMUST00000150715,Uty,"ubiquitously transcribed tetratricopeptide repeat containing, Y-linked [Source:MGI Symbol	Acc:MGI:894810]"
ENSMUST00000154004,Uty,"ubiquitously transcribed tetratricopeptide repeat containing, Y-linked [Source:MGI Symbol	Acc:MGI:894810]"
ENSMUST00000154527,Uty,"ubiquitously transcribed tetratricopeptide repeat containing, Y-linked [Source:MGI Symbol	Acc:MGI:894810]"
ENSMUST00000154666,Uty,"ubiquitously transcribed tetratricopeptide repeat containing, Y-linked [Source:MGI Symbol	Acc:MGI:894810]"
ENSMUST00000157073,Uty,"ubiquitously transcribed tetratricopeptide repeat containing, Y-linked [Source:MGI Symbol	Acc:MGI:894810]"
ENSMUST00000185837,Uty,"ubiquitously transcribed tetratricopeptide repeat containing, Y-linked [Source:MGI Symbol	Acc:MGI:894810]"
ENSMUST00000099575,Grem1,"gremlin 1, DAN family BMP antagonist [Source:MGI Symbol	Acc:MGI:1344337]"
ENSMUST00000023538,Mylk,"myosin, light polypeptide kinase [Source:MGI Symbol	Acc:MGI:894806]"
ENSMUST00000155268,Mylk,"myosin, light polypeptide kinase [Source:MGI Symbol	Acc:MGI:894806]"
ENSMUST00000231589,Mylk,"myosin, light polypeptide kinase [Source:MGI Symbol	Acc:MGI:894806]"
ENSMUST00000231998,Mylk,"myosin, light polypeptide kinase [Source:MGI Symbol	Acc:MGI:894806]"
ENSMUST00000232066,Mylk,"myosin, light polypeptide kinase [Source:MGI Symbol	Acc:MGI:894806]"
ENSMUST00000232477,Mylk,"myosin, light polypeptide kinase [Source:MGI Symbol	Acc:MGI:894806]"
ENSMUST00000232482,Mylk,"myosin, light polypeptide kinase [Source:MGI Symbol	Acc:MGI:894806]"
ENSMUST00000232541,Mylk,"myosin, light polypeptide kinase [Source:MGI Symbol	Acc:MGI:894806]"
ENSMUST00000025081,Zeb1,zinc finger E-box binding homeobox 1 [Source:MGI Symbol	Acc:MGI:1344313]
ENSMUST00000159390,Zeb1,zinc finger E-box binding homeobox 1 [Source:MGI Symbol	Acc:MGI:1344313]
ENSMUST00000159477,Zeb1,zinc finger E-box binding homeobox 1 [Source:MGI Symbol	Acc:MGI:1344313]
ENSMUST00000160522,Zeb1,zinc finger E-box binding homeobox 1 [Source:MGI Symbol	Acc:MGI:1344313]
ENSMUST00000160910,Zeb1,zinc finger E-box binding homeobox 1 [Source:MGI Symbol	Acc:MGI:1344313]
ENSMUST00000161295,Zeb1,zinc finger E-box binding homeobox 1 [Source:MGI Symbol	Acc:MGI:1344313]
ENSMUST00000162892,Zeb1,zinc finger E-box binding homeobox 1 [Source:MGI Symbol	Acc:MGI:1344313]
ENSMUST00000175739,Zeb1,zinc finger E-box binding homeobox 1 [Source:MGI Symbol	Acc:MGI:1344313]
ENSMUST00000175925,Zeb1,zinc finger E-box binding homeobox 1 [Source:MGI Symbol	Acc:MGI:1344313]
ENSMUST00000177030,Zeb1,zinc finger E-box binding homeobox 1 [Source:MGI Symbol	Acc:MGI:1344313]
ENSMUST00000177070,Zeb1,zinc finger E-box binding homeobox 1 [Source:MGI Symbol	Acc:MGI:1344313]
ENSMUST00000224200,Zeb1,zinc finger E-box binding homeobox 1 [Source:MGI Symbol	Acc:MGI:1344313]
ENSMUST00000026217,Chuk,conserved helix-loop-helix ubiquitous kinase [Source:MGI Symbol	Acc:MGI:99484]
ENSMUST00000119591,Chuk,conserved helix-loop-helix ubiquitous kinase [Source:MGI Symbol	Acc:MGI:99484]
ENSMUST00000123806,Chuk,conserved helix-loop-helix ubiquitous kinase [Source:MGI Symbol	Acc:MGI:99484]
ENSMUST00000134495,Chuk,conserved helix-loop-helix ubiquitous kinase [Source:MGI Symbol	Acc:MGI:99484]
ENSMUST00000144286,Chuk,conserved helix-loop-helix ubiquitous kinase [Source:MGI Symbol	Acc:MGI:99484]
ENSMUST00000146861,Chuk,conserved helix-loop-helix ubiquitous kinase [Source:MGI Symbol	Acc:MGI:99484]
ENSMUST00000147423,Chuk,conserved helix-loop-helix ubiquitous kinase [Source:MGI Symbol	Acc:MGI:99484]
ENSMUST00000149091,Chuk,conserved helix-loop-helix ubiquitous kinase [Source:MGI Symbol	Acc:MGI:99484]
ENSMUST00000079056,Arrb2,"arrestin, beta 2 [Source:MGI Symbol	Acc:MGI:99474]"
ENSMUST00000084954,Arrb2,"arrestin, beta 2 [Source:MGI Symbol	Acc:MGI:99474]"
ENSMUST00000102563,Arrb2,"arrestin, beta 2 [Source:MGI Symbol	Acc:MGI:99474]"
ENSMUST00000102564,Arrb2,"arrestin, beta 2 [Source:MGI Symbol	Acc:MGI:99474]"
ENSMUST00000108568,Arrb2,"arrestin, beta 2 [Source:MGI Symbol	Acc:MGI:99474]"
ENSMUST00000124112,Arrb2,"arrestin, beta 2 [Source:MGI Symbol	Acc:MGI:99474]"
ENSMUST00000124943,Arrb2,"arrestin, beta 2 [Source:MGI Symbol	Acc:MGI:99474]"
ENSMUST00000125441,Arrb2,"arrestin, beta 2 [Source:MGI Symbol	Acc:MGI:99474]"
ENSMUST00000128748,Arrb2,"arrestin, beta 2 [Source:MGI Symbol	Acc:MGI:99474]"
ENSMUST00000138006,Arrb2,"arrestin, beta 2 [Source:MGI Symbol	Acc:MGI:99474]"
ENSMUST00000143232,Arrb2,"arrestin, beta 2 [Source:MGI Symbol	Acc:MGI:99474]"
ENSMUST00000144454,Arrb2,"arrestin, beta 2 [Source:MGI Symbol	Acc:MGI:99474]"
ENSMUST00000150076,Arrb2,"arrestin, beta 2 [Source:MGI Symbol	Acc:MGI:99474]"
ENSMUST00000032995,Arrb1,"arrestin, beta 1 [Source:MGI Symbol	Acc:MGI:99473]"
ENSMUST00000098266,Arrb1,"arrestin, beta 1 [Source:MGI Symbol	Acc:MGI:99473]"
ENSMUST00000159642,Arrb1,"arrestin, beta 1 [Source:MGI Symbol	Acc:MGI:99473]"
ENSMUST00000161268,Arrb1,"arrestin, beta 1 [Source:MGI Symbol	Acc:MGI:99473]"
ENSMUST00000161525,Arrb1,"arrestin, beta 1 [Source:MGI Symbol	Acc:MGI:99473]"
ENSMUST00000162043,Arrb1,"arrestin, beta 1 [Source:MGI Symbol	Acc:MGI:99473]"
ENSMUST00000162290,Arrb1,"arrestin, beta 1 [Source:MGI Symbol	Acc:MGI:99473]"
ENSMUST00000162404,Arrb1,"arrestin, beta 1 [Source:MGI Symbol	Acc:MGI:99473]"
ENSMUST00000162933,Arrb1,"arrestin, beta 1 [Source:MGI Symbol	Acc:MGI:99473]"
ENSMUST00000179755,Arrb1,"arrestin, beta 1 [Source:MGI Symbol	Acc:MGI:99473]"
ENSMUST00000087723,Notch3,notch 3 [Source:MGI Symbol	Acc:MGI:99460]
ENSMUST00000235816,Notch3,notch 3 [Source:MGI Symbol	Acc:MGI:99460]
ENSMUST00000236544,Notch3,notch 3 [Source:MGI Symbol	Acc:MGI:99460]
ENSMUST00000005722,Mef2c,myocyte enhancer factor 2C [Source:MGI Symbol	Acc:MGI:99458]
ENSMUST00000163888,Mef2c,myocyte enhancer factor 2C [Source:MGI Symbol	Acc:MGI:99458]
ENSMUST00000185052,Mef2c,myocyte enhancer factor 2C [Source:MGI Symbol	Acc:MGI:99458]
ENSMUST00000195904,Mef2c,myocyte enhancer factor 2C [Source:MGI Symbol	Acc:MGI:99458]
ENSMUST00000195984,Mef2c,myocyte enhancer factor 2C [Source:MGI Symbol	Acc:MGI:99458]
ENSMUST00000196207,Mef2c,myocyte enhancer factor 2C [Source:MGI Symbol	Acc:MGI:99458]
ENSMUST00000196493,Mef2c,myocyte enhancer factor 2C [Source:MGI Symbol	Acc:MGI:99458]
ENSMUST00000196730,Mef2c,myocyte enhancer factor 2C [Source:MGI Symbol	Acc:MGI:99458]
ENSMUST00000196832,Mef2c,myocyte enhancer factor 2C [Source:MGI Symbol	Acc:MGI:99458]
ENSMUST00000197022,Mef2c,myocyte enhancer factor 2C [Source:MGI Symbol	Acc:MGI:99458]
ENSMUST00000197145,Mef2c,myocyte enhancer factor 2C [Source:MGI Symbol	Acc:MGI:99458]
ENSMUST00000197146,Mef2c,myocyte enhancer factor 2C [Source:MGI Symbol	Acc:MGI:99458]
ENSMUST00000197681,Mef2c,myocyte enhancer factor 2C [Source:MGI Symbol	Acc:MGI:99458]
ENSMUST00000197722,Mef2c,myocyte enhancer factor 2C [Source:MGI Symbol	Acc:MGI:99458]
ENSMUST00000197938,Mef2c,myocyte enhancer factor 2C [Source:MGI Symbol	Acc:MGI:99458]
ENSMUST00000198064,Mef2c,myocyte enhancer factor 2C [Source:MGI Symbol	Acc:MGI:99458]
ENSMUST00000198069,Mef2c,myocyte enhancer factor 2C [Source:MGI Symbol	Acc:MGI:99458]
ENSMUST00000198199,Mef2c,myocyte enhancer factor 2C [Source:MGI Symbol	Acc:MGI:99458]
ENSMUST00000198217,Mef2c,myocyte enhancer factor 2C [Source:MGI Symbol	Acc:MGI:99458]
ENSMUST00000198360,Mef2c,myocyte enhancer factor 2C [Source:MGI Symbol	Acc:MGI:99458]
ENSMUST00000198916,Mef2c,myocyte enhancer factor 2C [Source:MGI Symbol	Acc:MGI:99458]
ENSMUST00000199019,Mef2c,myocyte enhancer factor 2C [Source:MGI Symbol	Acc:MGI:99458]
ENSMUST00000199105,Mef2c,myocyte enhancer factor 2C [Source:MGI Symbol	Acc:MGI:99458]
ENSMUST00000199167,Mef2c,myocyte enhancer factor 2C [Source:MGI Symbol	Acc:MGI:99458]
ENSMUST00000199210,Mef2c,myocyte enhancer factor 2C [Source:MGI Symbol	Acc:MGI:99458]
ENSMUST00000199262,Mef2c,myocyte enhancer factor 2C [Source:MGI Symbol	Acc:MGI:99458]
ENSMUST00000199432,Mef2c,myocyte enhancer factor 2C [Source:MGI Symbol	Acc:MGI:99458]
ENSMUST00000199450,Mef2c,myocyte enhancer factor 2C [Source:MGI Symbol	Acc:MGI:99458]
ENSMUST00000200123,Mef2c,myocyte enhancer factor 2C [Source:MGI Symbol	Acc:MGI:99458]
ENSMUST00000200138,Mef2c,myocyte enhancer factor 2C [Source:MGI Symbol	Acc:MGI:99458]
ENSMUST00000200394,Mef2c,myocyte enhancer factor 2C [Source:MGI Symbol	Acc:MGI:99458]
ENSMUST00000061242,Arf1,ADP-ribosylation factor 1 [Source:MGI Symbol	Acc:MGI:99431]
ENSMUST00000163300,Arf1,ADP-ribosylation factor 1 [Source:MGI Symbol	Acc:MGI:99431]
ENSMUST00000004222,Hira,histone cell cycle regulator [Source:MGI Symbol	Acc:MGI:99430]
ENSMUST00000120532,Hira,histone cell cycle regulator [Source:MGI Symbol	Acc:MGI:99430]
ENSMUST00000128321,Hira,histone cell cycle regulator [Source:MGI Symbol	Acc:MGI:99430]
ENSMUST00000131444,Hira,histone cell cycle regulator [Source:MGI Symbol	Acc:MGI:99430]
ENSMUST00000140748,Hira,histone cell cycle regulator [Source:MGI Symbol	Acc:MGI:99430]
ENSMUST00000144609,Hira,histone cell cycle regulator [Source:MGI Symbol	Acc:MGI:99430]
ENSMUST00000150799,Hira,histone cell cycle regulator [Source:MGI Symbol	Acc:MGI:99430]
ENSMUST00000153397,Hira,histone cell cycle regulator [Source:MGI Symbol	Acc:MGI:99430]
ENSMUST00000232419,Hira,histone cell cycle regulator [Source:MGI Symbol	Acc:MGI:99430]
ENSMUST00000053273,Itpr2,"inositol 1,4,5-triphosphate receptor 2 [Source:MGI Symbol	Acc:MGI:99418]"
ENSMUST00000079573,Itpr2,"inositol 1,4,5-triphosphate receptor 2 [Source:MGI Symbol	Acc:MGI:99418]"
ENSMUST00000111673,Itpr2,"inositol 1,4,5-triphosphate receptor 2 [Source:MGI Symbol	Acc:MGI:99418]"
ENSMUST00000131890,Itpr2,"inositol 1,4,5-triphosphate receptor 2 [Source:MGI Symbol	Acc:MGI:99418]"
ENSMUST00000137938,Itpr2,"inositol 1,4,5-triphosphate receptor 2 [Source:MGI Symbol	Acc:MGI:99418]"
ENSMUST00000139732,Itpr2,"inositol 1,4,5-triphosphate receptor 2 [Source:MGI Symbol	Acc:MGI:99418]"
ENSMUST00000144557,Itpr2,"inositol 1,4,5-triphosphate receptor 2 [Source:MGI Symbol	Acc:MGI:99418]"
ENSMUST00000145418,Itpr2,"inositol 1,4,5-triphosphate receptor 2 [Source:MGI Symbol	Acc:MGI:99418]"
ENSMUST00000155339,Itpr2,"inositol 1,4,5-triphosphate receptor 2 [Source:MGI Symbol	Acc:MGI:99418]"
ENSMUST00000203292,Itpr2,"inositol 1,4,5-triphosphate receptor 2 [Source:MGI Symbol	Acc:MGI:99418]"
ENSMUST00000204901,Itpr2,"inositol 1,4,5-triphosphate receptor 2 [Source:MGI Symbol	Acc:MGI:99418]"
ENSMUST00000018644,Adora2b,adenosine A2b receptor [Source:MGI Symbol	Acc:MGI:99403]
ENSMUST00000038191,Adora1,adenosine A1 receptor [Source:MGI Symbol	Acc:MGI:99401]
ENSMUST00000086465,Adora1,adenosine A1 receptor [Source:MGI Symbol	Acc:MGI:99401]
ENSMUST00000169927,Adora1,adenosine A1 receptor [Source:MGI Symbol	Acc:MGI:99401]
ENSMUST00000187631,Adora1,adenosine A1 receptor [Source:MGI Symbol	Acc:MGI:99401]
ENSMUST00000055941,Atp7a,"ATPase, Cu++ transporting, alpha polypeptide [Source:MGI Symbol	Acc:MGI:99400]"
ENSMUST00000113557,Atp7a,"ATPase, Cu++ transporting, alpha polypeptide [Source:MGI Symbol	Acc:MGI:99400]"
ENSMUST00000133875,Atp7a,"ATPase, Cu++ transporting, alpha polypeptide [Source:MGI Symbol	Acc:MGI:99400]"
ENSMUST00000134363,Atp7a,"ATPase, Cu++ transporting, alpha polypeptide [Source:MGI Symbol	Acc:MGI:99400]"
ENSMUST00000049941,Scn3b,"sodium channel, voltage-gated, type III, beta [Source:MGI Symbol	Acc:MGI:1918882]"
ENSMUST00000114956,Scn3b,"sodium channel, voltage-gated, type III, beta [Source:MGI Symbol	Acc:MGI:1918882]"
ENSMUST00000171835,Scn3b,"sodium channel, voltage-gated, type III, beta [Source:MGI Symbol	Acc:MGI:1918882]"
ENSMUST00000175873,Scn3b,"sodium channel, voltage-gated, type III, beta [Source:MGI Symbol	Acc:MGI:1918882]"
ENSMUST00000176169,Scn3b,"sodium channel, voltage-gated, type III, beta [Source:MGI Symbol	Acc:MGI:1918882]"
ENSMUST00000176185,Scn3b,"sodium channel, voltage-gated, type III, beta [Source:MGI Symbol	Acc:MGI:1918882]"
ENSMUST00000176547,Scn3b,"sodium channel, voltage-gated, type III, beta [Source:MGI Symbol	Acc:MGI:1918882]"
ENSMUST00000176634,Scn3b,"sodium channel, voltage-gated, type III, beta [Source:MGI Symbol	Acc:MGI:1918882]"
ENSMUST00000216398,Scn3b,"sodium channel, voltage-gated, type III, beta [Source:MGI Symbol	Acc:MGI:1918882]"
ENSMUST00000122927,Zfp950,zinc finger protein 950 [Source:MGI Symbol	Acc:MGI:2652824]
ENSMUST00000127117,Zfp950,zinc finger protein 950 [Source:MGI Symbol	Acc:MGI:2652824]
ENSMUST00000127290,Zfp950,zinc finger protein 950 [Source:MGI Symbol	Acc:MGI:2652824]
ENSMUST00000143264,Zfp950,zinc finger protein 950 [Source:MGI Symbol	Acc:MGI:2652824]
ENSMUST00000148569,Zfp950,zinc finger protein 950 [Source:MGI Symbol	Acc:MGI:2652824]
ENSMUST00000178819,Zfp950,zinc finger protein 950 [Source:MGI Symbol	Acc:MGI:2652824]
ENSMUST00000180544,Zfp950,zinc finger protein 950 [Source:MGI Symbol	Acc:MGI:2652824]
ENSMUST00000181469,Zfp950,zinc finger protein 950 [Source:MGI Symbol	Acc:MGI:2652824]
ENSMUST00000205712,Zfp950,zinc finger protein 950 [Source:MGI Symbol	Acc:MGI:2652824]
ENSMUST00000205854,Zfp950,zinc finger protein 950 [Source:MGI Symbol	Acc:MGI:2652824]
ENSMUST00000168680,Myh15,"myosin, heavy chain 15 [Source:MGI Symbol	Acc:MGI:3643515]"
ENSMUST00000029385,Serp1,stress-associated endoplasmic reticulum protein 1 [Source:MGI Symbol	Acc:MGI:92638]
ENSMUST00000114718,Cacnb2,"calcium channel, voltage-dependent, beta 2 subunit [Source:MGI Symbol	Acc:MGI:894644]"
ENSMUST00000114719,Cacnb2,"calcium channel, voltage-dependent, beta 2 subunit [Source:MGI Symbol	Acc:MGI:894644]"
ENSMUST00000114723,Cacnb2,"calcium channel, voltage-dependent, beta 2 subunit [Source:MGI Symbol	Acc:MGI:894644]"
ENSMUST00000123719,Cacnb2,"calcium channel, voltage-dependent, beta 2 subunit [Source:MGI Symbol	Acc:MGI:894644]"
ENSMUST00000137746,Cacnb2,"calcium channel, voltage-dependent, beta 2 subunit [Source:MGI Symbol	Acc:MGI:894644]"
ENSMUST00000144423,Cacnb2,"calcium channel, voltage-dependent, beta 2 subunit [Source:MGI Symbol	Acc:MGI:894644]"
ENSMUST00000148676,Cacnb2,"calcium channel, voltage-dependent, beta 2 subunit [Source:MGI Symbol	Acc:MGI:894644]"
ENSMUST00000156027,Cacnb2,"calcium channel, voltage-dependent, beta 2 subunit [Source:MGI Symbol	Acc:MGI:894644]"
ENSMUST00000191903,Cacnb2,"calcium channel, voltage-dependent, beta 2 subunit [Source:MGI Symbol	Acc:MGI:894644]"
ENSMUST00000193262,Cacnb2,"calcium channel, voltage-dependent, beta 2 subunit [Source:MGI Symbol	Acc:MGI:894644]"
ENSMUST00000193452,Cacnb2,"calcium channel, voltage-dependent, beta 2 subunit [Source:MGI Symbol	Acc:MGI:894644]"
ENSMUST00000193522,Cacnb2,"calcium channel, voltage-dependent, beta 2 subunit [Source:MGI Symbol	Acc:MGI:894644]"
ENSMUST00000193730,Cacnb2,"calcium channel, voltage-dependent, beta 2 subunit [Source:MGI Symbol	Acc:MGI:894644]"
ENSMUST00000193800,Cacnb2,"calcium channel, voltage-dependent, beta 2 subunit [Source:MGI Symbol	Acc:MGI:894644]"
ENSMUST00000194921,Cacnb2,"calcium channel, voltage-dependent, beta 2 subunit [Source:MGI Symbol	Acc:MGI:894644]"
ENSMUST00000195841,Cacnb2,"calcium channel, voltage-dependent, beta 2 subunit [Source:MGI Symbol	Acc:MGI:894644]"
ENSMUST00000042485,AW551984,expressed sequence AW551984 [Source:MGI Symbol	Acc:MGI:2143322]
ENSMUST00000119722,AW551984,expressed sequence AW551984 [Source:MGI Symbol	Acc:MGI:2143322]
ENSMUST00000128054,AW551984,expressed sequence AW551984 [Source:MGI Symbol	Acc:MGI:2143322]
ENSMUST00000130829,AW551984,expressed sequence AW551984 [Source:MGI Symbol	Acc:MGI:2143322]
ENSMUST00000136814,AW551984,expressed sequence AW551984 [Source:MGI Symbol	Acc:MGI:2143322]
ENSMUST00000141370,AW551984,expressed sequence AW551984 [Source:MGI Symbol	Acc:MGI:2143322]
ENSMUST00000147753,AW551984,expressed sequence AW551984 [Source:MGI Symbol	Acc:MGI:2143322]
ENSMUST00000039178,Tnn,tenascin N [Source:MGI Symbol	Acc:MGI:2665790]
ENSMUST00000131919,Tnn,tenascin N [Source:MGI Symbol	Acc:MGI:2665790]
ENSMUST00000055117,Lemd2,LEM domain containing 2 [Source:MGI Symbol	Acc:MGI:2385045]
ENSMUST00000236055,Lemd2,LEM domain containing 2 [Source:MGI Symbol	Acc:MGI:2385045]
ENSMUST00000236082,Lemd2,LEM domain containing 2 [Source:MGI Symbol	Acc:MGI:2385045]
ENSMUST00000236101,Lemd2,LEM domain containing 2 [Source:MGI Symbol	Acc:MGI:2385045]
ENSMUST00000236492,Lemd2,LEM domain containing 2 [Source:MGI Symbol	Acc:MGI:2385045]
ENSMUST00000237257,Lemd2,LEM domain containing 2 [Source:MGI Symbol	Acc:MGI:2385045]
ENSMUST00000237625,Lemd2,LEM domain containing 2 [Source:MGI Symbol	Acc:MGI:2385045]
ENSMUST00000097713,Plekhm3,"pleckstrin homology domain containing, family M, member 3 [Source:MGI Symbol	Acc:MGI:2443627]"
ENSMUST00000123225,Plekhm3,"pleckstrin homology domain containing, family M, member 3 [Source:MGI Symbol	Acc:MGI:2443627]"
ENSMUST00000134097,Plekhm3,"pleckstrin homology domain containing, family M, member 3 [Source:MGI Symbol	Acc:MGI:2443627]"
ENSMUST00000139649,Plekhm3,"pleckstrin homology domain containing, family M, member 3 [Source:MGI Symbol	Acc:MGI:2443627]"
ENSMUST00000140857,Plekhm3,"pleckstrin homology domain containing, family M, member 3 [Source:MGI Symbol	Acc:MGI:2443627]"
ENSMUST00000187188,Plekhm3,"pleckstrin homology domain containing, family M, member 3 [Source:MGI Symbol	Acc:MGI:2443627]"
ENSMUST00000020278,Tacr2,tachykinin receptor 2 [Source:MGI Symbol	Acc:MGI:98477]
ENSMUST00000057495,Tmem161b,transmembrane protein 161B [Source:MGI Symbol	Acc:MGI:1919995]
ENSMUST00000223827,Tmem161b,transmembrane protein 161B [Source:MGI Symbol	Acc:MGI:1919995]
ENSMUST00000223862,Tmem161b,transmembrane protein 161B [Source:MGI Symbol	Acc:MGI:1919995]
ENSMUST00000224501,Tmem161b,transmembrane protein 161B [Source:MGI Symbol	Acc:MGI:1919995]
ENSMUST00000224525,Tmem161b,transmembrane protein 161B [Source:MGI Symbol	Acc:MGI:1919995]
ENSMUST00000225069,Tmem161b,transmembrane protein 161B [Source:MGI Symbol	Acc:MGI:1919995]
ENSMUST00000225126,Tmem161b,transmembrane protein 161B [Source:MGI Symbol	Acc:MGI:1919995]
ENSMUST00000225212,Tmem161b,transmembrane protein 161B [Source:MGI Symbol	Acc:MGI:1919995]
ENSMUST00000225708,Tmem161b,transmembrane protein 161B [Source:MGI Symbol	Acc:MGI:1919995]
ENSMUST00000105325,Tbxa2r,thromboxane A2 receptor [Source:MGI Symbol	Acc:MGI:98496]
ENSMUST00000220312,Tbxa2r,thromboxane A2 receptor [Source:MGI Symbol	Acc:MGI:98496]
ENSMUST00000080953,Lrp2,low density lipoprotein receptor-related protein 2 [Source:MGI Symbol	Acc:MGI:95794]
ENSMUST00000092551,Lrp2,low density lipoprotein receptor-related protein 2 [Source:MGI Symbol	Acc:MGI:95794]
ENSMUST00000100051,Lrp2,low density lipoprotein receptor-related protein 2 [Source:MGI Symbol	Acc:MGI:95794]
ENSMUST00000128742,Lrp2,low density lipoprotein receptor-related protein 2 [Source:MGI Symbol	Acc:MGI:95794]
ENSMUST00000030940,Gnb1,"guanine nucleotide binding protein (G protein), beta 1 [Source:MGI Symbol	Acc:MGI:95781]"
ENSMUST00000105616,Gnb1,"guanine nucleotide binding protein (G protein), beta 1 [Source:MGI Symbol	Acc:MGI:95781]"
ENSMUST00000165335,Gnb1,"guanine nucleotide binding protein (G protein), beta 1 [Source:MGI Symbol	Acc:MGI:95781]"
ENSMUST00000175688,Gnb1,"guanine nucleotide binding protein (G protein), beta 1 [Source:MGI Symbol	Acc:MGI:95781]"
ENSMUST00000175705,Gnb1,"guanine nucleotide binding protein (G protein), beta 1 [Source:MGI Symbol	Acc:MGI:95781]"
ENSMUST00000176308,Gnb1,"guanine nucleotide binding protein (G protein), beta 1 [Source:MGI Symbol	Acc:MGI:95781]"
ENSMUST00000176411,Gnb1,"guanine nucleotide binding protein (G protein), beta 1 [Source:MGI Symbol	Acc:MGI:95781]"
ENSMUST00000176637,Gnb1,"guanine nucleotide binding protein (G protein), beta 1 [Source:MGI Symbol	Acc:MGI:95781]"
ENSMUST00000177094,Gnb1,"guanine nucleotide binding protein (G protein), beta 1 [Source:MGI Symbol	Acc:MGI:95781]"
ENSMUST00000085901,Dyrk1b,dual-specificity tyrosine-(Y)-phosphorylation regulated kinase 1b [Source:MGI Symbol	Acc:MGI:1330302]
ENSMUST00000172467,Dyrk1b,dual-specificity tyrosine-(Y)-phosphorylation regulated kinase 1b [Source:MGI Symbol	Acc:MGI:1330302]
ENSMUST00000172761,Dyrk1b,dual-specificity tyrosine-(Y)-phosphorylation regulated kinase 1b [Source:MGI Symbol	Acc:MGI:1330302]
ENSMUST00000025541,Gnaq,"guanine nucleotide binding protein, alpha q polypeptide [Source:MGI Symbol	Acc:MGI:95776]"
ENSMUST00000167656,Gnaq,"guanine nucleotide binding protein, alpha q polypeptide [Source:MGI Symbol	Acc:MGI:95776]"
ENSMUST00000170229,Gnaq,"guanine nucleotide binding protein, alpha q polypeptide [Source:MGI Symbol	Acc:MGI:95776]"
ENSMUST00000000001,Gnai3,"guanine nucleotide binding protein (G protein), alpha inhibiting 3 [Source:MGI Symbol	Acc:MGI:95773]"
ENSMUST00000055704,Gnai2,"guanine nucleotide binding protein (G protein), alpha inhibiting 2 [Source:MGI Symbol	Acc:MGI:95772]"
ENSMUST00000192615,Gnai2,"guanine nucleotide binding protein (G protein), alpha inhibiting 2 [Source:MGI Symbol	Acc:MGI:95772]"
ENSMUST00000192837,Gnai2,"guanine nucleotide binding protein (G protein), alpha inhibiting 2 [Source:MGI Symbol	Acc:MGI:95772]"
ENSMUST00000193372,Gnai2,"guanine nucleotide binding protein (G protein), alpha inhibiting 2 [Source:MGI Symbol	Acc:MGI:95772]"
ENSMUST00000193394,Gnai2,"guanine nucleotide binding protein (G protein), alpha inhibiting 2 [Source:MGI Symbol	Acc:MGI:95772]"
ENSMUST00000193538,Gnai2,"guanine nucleotide binding protein (G protein), alpha inhibiting 2 [Source:MGI Symbol	Acc:MGI:95772]"
ENSMUST00000193835,Gnai2,"guanine nucleotide binding protein (G protein), alpha inhibiting 2 [Source:MGI Symbol	Acc:MGI:95772]"
ENSMUST00000193876,Gnai2,"guanine nucleotide binding protein (G protein), alpha inhibiting 2 [Source:MGI Symbol	Acc:MGI:95772]"
ENSMUST00000195231,Gnai2,"guanine nucleotide binding protein (G protein), alpha inhibiting 2 [Source:MGI Symbol	Acc:MGI:95772]"
ENSMUST00000195762,Gnai2,"guanine nucleotide binding protein (G protein), alpha inhibiting 2 [Source:MGI Symbol	Acc:MGI:95772]"
ENSMUST00000020930,Gna13,"guanine nucleotide binding protein, alpha 13 [Source:MGI Symbol	Acc:MGI:95768]"
ENSMUST00000106702,Gna13,"guanine nucleotide binding protein, alpha 13 [Source:MGI Symbol	Acc:MGI:95768]"
ENSMUST00000018710,Slc2a4,"solute carrier family 2 (facilitated glucose transporter), member 4 [Source:MGI Symbol	Acc:MGI:95758]"
ENSMUST00000135437,Slc2a4,"solute carrier family 2 (facilitated glucose transporter), member 4 [Source:MGI Symbol	Acc:MGI:95758]"
ENSMUST00000141837,Slc2a4,"solute carrier family 2 (facilitated glucose transporter), member 4 [Source:MGI Symbol	Acc:MGI:95758]"
ENSMUST00000142500,Slc2a4,"solute carrier family 2 (facilitated glucose transporter), member 4 [Source:MGI Symbol	Acc:MGI:95758]"
ENSMUST00000152487,Slc2a4,"solute carrier family 2 (facilitated glucose transporter), member 4 [Source:MGI Symbol	Acc:MGI:95758]"
ENSMUST00000178363,Slc2a4,"solute carrier family 2 (facilitated glucose transporter), member 4 [Source:MGI Symbol	Acc:MGI:95758]"
ENSMUST00000178809,Slc2a4,"solute carrier family 2 (facilitated glucose transporter), member 4 [Source:MGI Symbol	Acc:MGI:95758]"
ENSMUST00000179298,Slc2a4,"solute carrier family 2 (facilitated glucose transporter), member 4 [Source:MGI Symbol	Acc:MGI:95758]"
ENSMUST00000030398,Slc2a1,"solute carrier family 2 (facilitated glucose transporter), member 1 [Source:MGI Symbol	Acc:MGI:95755]"
ENSMUST00000134105,Slc2a1,"solute carrier family 2 (facilitated glucose transporter), member 1 [Source:MGI Symbol	Acc:MGI:95755]"
ENSMUST00000144329,Slc2a1,"solute carrier family 2 (facilitated glucose transporter), member 1 [Source:MGI Symbol	Acc:MGI:95755]"
ENSMUST00000174372,Slc2a1,"solute carrier family 2 (facilitated glucose transporter), member 1 [Source:MGI Symbol	Acc:MGI:95755]"
ENSMUST00000208090,Slc2a1,"solute carrier family 2 (facilitated glucose transporter), member 1 [Source:MGI Symbol	Acc:MGI:95755]"
ENSMUST00000075603,Glra1,"glycine receptor, alpha 1 subunit [Source:MGI Symbol	Acc:MGI:95747]"
ENSMUST00000102716,Glra1,"glycine receptor, alpha 1 subunit [Source:MGI Symbol	Acc:MGI:95747]"
ENSMUST00000108853,Glra1,"glycine receptor, alpha 1 subunit [Source:MGI Symbol	Acc:MGI:95747]"
ENSMUST00000026474,Gli1,GLI-Kruppel family member GLI1 [Source:MGI Symbol	Acc:MGI:95727]
ENSMUST00000218236,Gli1,GLI-Kruppel family member GLI1 [Source:MGI Symbol	Acc:MGI:95727]
ENSMUST00000218451,Gli1,GLI-Kruppel family member GLI1 [Source:MGI Symbol	Acc:MGI:95727]
ENSMUST00000219671,Gli1,GLI-Kruppel family member GLI1 [Source:MGI Symbol	Acc:MGI:95727]
ENSMUST00000219808,Gli1,GLI-Kruppel family member GLI1 [Source:MGI Symbol	Acc:MGI:95727]
ENSMUST00000038551,Ppp1r21,"protein phosphatase 1, regulatory subunit 21 [Source:MGI Symbol	Acc:MGI:1921075]"
ENSMUST00000185400,Ppp1r21,"protein phosphatase 1, regulatory subunit 21 [Source:MGI Symbol	Acc:MGI:1921075]"
ENSMUST00000188064,Ppp1r21,"protein phosphatase 1, regulatory subunit 21 [Source:MGI Symbol	Acc:MGI:1921075]"
ENSMUST00000189734,Ppp1r21,"protein phosphatase 1, regulatory subunit 21 [Source:MGI Symbol	Acc:MGI:1921075]"
ENSMUST00000190136,Ppp1r21,"protein phosphatase 1, regulatory subunit 21 [Source:MGI Symbol	Acc:MGI:1921075]"
ENSMUST00000191340,Ppp1r21,"protein phosphatase 1, regulatory subunit 21 [Source:MGI Symbol	Acc:MGI:1921075]"
ENSMUST00000068581,Gja1,"gap junction protein, alpha 1 [Source:MGI Symbol	Acc:MGI:95713]"
ENSMUST00000217789,Gja1,"gap junction protein, alpha 1 [Source:MGI Symbol	Acc:MGI:95713]"
ENSMUST00000218444,Gja1,"gap junction protein, alpha 1 [Source:MGI Symbol	Acc:MGI:95713]"
ENSMUST00000218760,Gja1,"gap junction protein, alpha 1 [Source:MGI Symbol	Acc:MGI:95713]"
ENSMUST00000218834,Gja1,"gap junction protein, alpha 1 [Source:MGI Symbol	Acc:MGI:95713]"
ENSMUST00000220069,Gja1,"gap junction protein, alpha 1 [Source:MGI Symbol	Acc:MGI:95713]"
ENSMUST00000220194,Gja1,"gap junction protein, alpha 1 [Source:MGI Symbol	Acc:MGI:95713]"
ENSMUST00000220204,Gja1,"gap junction protein, alpha 1 [Source:MGI Symbol	Acc:MGI:95713]"
ENSMUST00000065987,Abat,4-aminobutyrate aminotransferase [Source:MGI Symbol	Acc:MGI:2443582]
ENSMUST00000115838,Abat,4-aminobutyrate aminotransferase [Source:MGI Symbol	Acc:MGI:2443582]
ENSMUST00000115839,Abat,4-aminobutyrate aminotransferase [Source:MGI Symbol	Acc:MGI:2443582]
ENSMUST00000128459,Abat,4-aminobutyrate aminotransferase [Source:MGI Symbol	Acc:MGI:2443582]
ENSMUST00000138987,Abat,4-aminobutyrate aminotransferase [Source:MGI Symbol	Acc:MGI:2443582]
ENSMUST00000140795,Abat,4-aminobutyrate aminotransferase [Source:MGI Symbol	Acc:MGI:2443582]
ENSMUST00000144444,Abat,4-aminobutyrate aminotransferase [Source:MGI Symbol	Acc:MGI:2443582]
ENSMUST00000045699,Ambra1,autophagy/beclin 1 regulator 1 [Source:MGI Symbol	Acc:MGI:2443564]
ENSMUST00000045705,Ambra1,autophagy/beclin 1 regulator 1 [Source:MGI Symbol	Acc:MGI:2443564]
ENSMUST00000099712,Ambra1,autophagy/beclin 1 regulator 1 [Source:MGI Symbol	Acc:MGI:2443564]
ENSMUST00000111316,Ambra1,autophagy/beclin 1 regulator 1 [Source:MGI Symbol	Acc:MGI:2443564]
ENSMUST00000111317,Ambra1,autophagy/beclin 1 regulator 1 [Source:MGI Symbol	Acc:MGI:2443564]
ENSMUST00000124132,Ambra1,autophagy/beclin 1 regulator 1 [Source:MGI Symbol	Acc:MGI:2443564]
ENSMUST00000133490,Ambra1,autophagy/beclin 1 regulator 1 [Source:MGI Symbol	Acc:MGI:2443564]
ENSMUST00000142224,Ambra1,autophagy/beclin 1 regulator 1 [Source:MGI Symbol	Acc:MGI:2443564]
ENSMUST00000156496,Ambra1,autophagy/beclin 1 regulator 1 [Source:MGI Symbol	Acc:MGI:2443564]
ENSMUST00000090849,Mettl8,methyltransferase like 8 [Source:MGI Symbol	Acc:MGI:2385142]
ENSMUST00000100037,Mettl8,methyltransferase like 8 [Source:MGI Symbol	Acc:MGI:2385142]
ENSMUST00000112179,Mettl8,methyltransferase like 8 [Source:MGI Symbol	Acc:MGI:2385142]
ENSMUST00000112186,Mettl8,methyltransferase like 8 [Source:MGI Symbol	Acc:MGI:2385142]
ENSMUST00000121586,Mettl8,methyltransferase like 8 [Source:MGI Symbol	Acc:MGI:2385142]
ENSMUST00000124208,Mettl8,methyltransferase like 8 [Source:MGI Symbol	Acc:MGI:2385142]
ENSMUST00000124273,Mettl8,methyltransferase like 8 [Source:MGI Symbol	Acc:MGI:2385142]
ENSMUST00000124781,Mettl8,methyltransferase like 8 [Source:MGI Symbol	Acc:MGI:2385142]
ENSMUST00000140293,Mettl8,methyltransferase like 8 [Source:MGI Symbol	Acc:MGI:2385142]
ENSMUST00000148876,Mettl8,methyltransferase like 8 [Source:MGI Symbol	Acc:MGI:2385142]
ENSMUST00000149181,Mettl8,methyltransferase like 8 [Source:MGI Symbol	Acc:MGI:2385142]
ENSMUST00000028635,Cops2,COP9 signalosome subunit 2 [Source:MGI Symbol	Acc:MGI:1330276]
ENSMUST00000110462,Cops2,COP9 signalosome subunit 2 [Source:MGI Symbol	Acc:MGI:1330276]
ENSMUST00000110463,Cops2,COP9 signalosome subunit 2 [Source:MGI Symbol	Acc:MGI:1330276]
ENSMUST00000139343,Cops2,COP9 signalosome subunit 2 [Source:MGI Symbol	Acc:MGI:1330276]
ENSMUST00000152683,Cops2,COP9 signalosome subunit 2 [Source:MGI Symbol	Acc:MGI:1330276]
ENSMUST00000110819,Hdac9,histone deacetylase 9 [Source:MGI Symbol	Acc:MGI:1931221]
ENSMUST00000209463,Hdac9,histone deacetylase 9 [Source:MGI Symbol	Acc:MGI:1931221]
ENSMUST00000209667,Hdac9,histone deacetylase 9 [Source:MGI Symbol	Acc:MGI:1931221]
ENSMUST00000209750,Hdac9,histone deacetylase 9 [Source:MGI Symbol	Acc:MGI:1931221]
ENSMUST00000209902,Hdac9,histone deacetylase 9 [Source:MGI Symbol	Acc:MGI:1931221]
ENSMUST00000209990,Hdac9,histone deacetylase 9 [Source:MGI Symbol	Acc:MGI:1931221]
ENSMUST00000210724,Hdac9,histone deacetylase 9 [Source:MGI Symbol	Acc:MGI:1931221]
ENSMUST00000211107,Hdac9,histone deacetylase 9 [Source:MGI Symbol	Acc:MGI:1931221]
ENSMUST00000211632,Hdac9,histone deacetylase 9 [Source:MGI Symbol	Acc:MGI:1931221]
ENSMUST00000211752,Hdac9,histone deacetylase 9 [Source:MGI Symbol	Acc:MGI:1931221]
ENSMUST00000239321,Hdac9,histone deacetylase 9 [Source:MGI Symbol	Acc:MGI:1931221]
ENSMUST00000239340,Hdac9,histone deacetylase 9 [Source:MGI Symbol	Acc:MGI:1931221]
ENSMUST00000027269,Mstn,myostatin [Source:MGI Symbol	Acc:MGI:95691]
ENSMUST00000191197,Mstn,myostatin [Source:MGI Symbol	Acc:MGI:95691]
ENSMUST00000067417,Gata4,GATA binding protein 4 [Source:MGI Symbol	Acc:MGI:95664]
ENSMUST00000118022,Gata4,GATA binding protein 4 [Source:MGI Symbol	Acc:MGI:95664]
ENSMUST00000121312,Gata4,GATA binding protein 4 [Source:MGI Symbol	Acc:MGI:95664]
ENSMUST00000132122,Gata4,GATA binding protein 4 [Source:MGI Symbol	Acc:MGI:95664]
ENSMUST00000137244,Gata4,GATA binding protein 4 [Source:MGI Symbol	Acc:MGI:95664]
ENSMUST00000156782,Gata4,GATA binding protein 4 [Source:MGI Symbol	Acc:MGI:95664]
ENSMUST00000059362,Synb,syncytin b [Source:MGI Symbol	Acc:MGI:3045308]
ENSMUST00000184652,Gm27179,predicted gene 27179 [Source:MGI Symbol	Acc:MGI:5521022]
ENSMUST00000068088,Tafa5,TAFA chemokine like family member 5 [Source:MGI Symbol	Acc:MGI:2146182]
ENSMUST00000230414,Tafa5,TAFA chemokine like family member 5 [Source:MGI Symbol	Acc:MGI:2146182]
ENSMUST00000082059,Erbb3,erb-b2 receptor tyrosine kinase 3 [Source:MGI Symbol	Acc:MGI:95411]
ENSMUST00000006397,Epor,erythropoietin receptor [Source:MGI Symbol	Acc:MGI:95408]
ENSMUST00000213181,Epor,erythropoietin receptor [Source:MGI Symbol	Acc:MGI:95408]
ENSMUST00000031723,Epo,erythropoietin [Source:MGI Symbol	Acc:MGI:95407]
ENSMUST00000111038,Epo,erythropoietin [Source:MGI Symbol	Acc:MGI:95407]
ENSMUST00000111039,Epo,erythropoietin [Source:MGI Symbol	Acc:MGI:95407]
ENSMUST00000047816,Pla2g6,"phospholipase A2, group VI [Source:MGI Symbol	Acc:MGI:1859152]"
ENSMUST00000166977,Pla2g6,"phospholipase A2, group VI [Source:MGI Symbol	Acc:MGI:1859152]"
ENSMUST00000172403,Pla2g6,"phospholipase A2, group VI [Source:MGI Symbol	Acc:MGI:1859152]"
ENSMUST00000172936,Pla2g6,"phospholipase A2, group VI [Source:MGI Symbol	Acc:MGI:1859152]"
ENSMUST00000173109,Pla2g6,"phospholipase A2, group VI [Source:MGI Symbol	Acc:MGI:1859152]"
ENSMUST00000173163,Pla2g6,"phospholipase A2, group VI [Source:MGI Symbol	Acc:MGI:1859152]"
ENSMUST00000173412,Pla2g6,"phospholipase A2, group VI [Source:MGI Symbol	Acc:MGI:1859152]"
ENSMUST00000173601,Pla2g6,"phospholipase A2, group VI [Source:MGI Symbol	Acc:MGI:1859152]"
ENSMUST00000173632,Pla2g6,"phospholipase A2, group VI [Source:MGI Symbol	Acc:MGI:1859152]"
ENSMUST00000174021,Pla2g6,"phospholipase A2, group VI [Source:MGI Symbol	Acc:MGI:1859152]"
ENSMUST00000174089,Pla2g6,"phospholipase A2, group VI [Source:MGI Symbol	Acc:MGI:1859152]"
ENSMUST00000174375,Pla2g6,"phospholipase A2, group VI [Source:MGI Symbol	Acc:MGI:1859152]"
ENSMUST00000229011,Pla2g6,"phospholipase A2, group VI [Source:MGI Symbol	Acc:MGI:1859152]"
ENSMUST00000041984,Akap7,A kinase (PRKA) anchor protein 7 [Source:MGI Symbol	Acc:MGI:1859150]
ENSMUST00000095779,Akap7,A kinase (PRKA) anchor protein 7 [Source:MGI Symbol	Acc:MGI:1859150]
ENSMUST00000100012,Akap7,A kinase (PRKA) anchor protein 7 [Source:MGI Symbol	Acc:MGI:1859150]
ENSMUST00000175979,Akap7,A kinase (PRKA) anchor protein 7 [Source:MGI Symbol	Acc:MGI:1859150]
ENSMUST00000176231,Akap7,A kinase (PRKA) anchor protein 7 [Source:MGI Symbol	Acc:MGI:1859150]
ENSMUST00000176258,Akap7,A kinase (PRKA) anchor protein 7 [Source:MGI Symbol	Acc:MGI:1859150]
ENSMUST00000177124,Akap7,A kinase (PRKA) anchor protein 7 [Source:MGI Symbol	Acc:MGI:1859150]
ENSMUST00000220347,Akap7,A kinase (PRKA) anchor protein 7 [Source:MGI Symbol	Acc:MGI:1859150]
ENSMUST00000098548,Scn1b,"sodium channel, voltage-gated, type I, beta [Source:MGI Symbol	Acc:MGI:98247]"
ENSMUST00000211923,Scn1b,"sodium channel, voltage-gated, type I, beta [Source:MGI Symbol	Acc:MGI:98247]"
ENSMUST00000211945,Scn1b,"sodium channel, voltage-gated, type I, beta [Source:MGI Symbol	Acc:MGI:98247]"
ENSMUST00000079866,Srsf1,serine and arginine-rich splicing factor 1 [Source:MGI Symbol	Acc:MGI:98283]
ENSMUST00000107920,Srsf1,serine and arginine-rich splicing factor 1 [Source:MGI Symbol	Acc:MGI:98283]
ENSMUST00000132983,Srsf1,serine and arginine-rich splicing factor 1 [Source:MGI Symbol	Acc:MGI:98283]
ENSMUST00000134824,Srsf1,serine and arginine-rich splicing factor 1 [Source:MGI Symbol	Acc:MGI:98283]
ENSMUST00000139129,Srsf1,serine and arginine-rich splicing factor 1 [Source:MGI Symbol	Acc:MGI:98283]
ENSMUST00000171976,Srsf1,serine and arginine-rich splicing factor 1 [Source:MGI Symbol	Acc:MGI:98283]
ENSMUST00000172186,Srsf1,serine and arginine-rich splicing factor 1 [Source:MGI Symbol	Acc:MGI:98283]
ENSMUST00000039110,Shc1,src homology 2 domain-containing transforming protein C1 [Source:MGI Symbol	Acc:MGI:98296]
ENSMUST00000094378,Shc1,src homology 2 domain-containing transforming protein C1 [Source:MGI Symbol	Acc:MGI:98296]
ENSMUST00000107417,Shc1,src homology 2 domain-containing transforming protein C1 [Source:MGI Symbol	Acc:MGI:98296]
ENSMUST00000125036,Shc1,src homology 2 domain-containing transforming protein C1 [Source:MGI Symbol	Acc:MGI:98296]
ENSMUST00000128238,Shc1,src homology 2 domain-containing transforming protein C1 [Source:MGI Symbol	Acc:MGI:98296]
ENSMUST00000137793,Shc1,src homology 2 domain-containing transforming protein C1 [Source:MGI Symbol	Acc:MGI:98296]
ENSMUST00000146306,Shc1,src homology 2 domain-containing transforming protein C1 [Source:MGI Symbol	Acc:MGI:98296]
ENSMUST00000153334,Shc1,src homology 2 domain-containing transforming protein C1 [Source:MGI Symbol	Acc:MGI:98296]
ENSMUST00000154791,Shc1,src homology 2 domain-containing transforming protein C1 [Source:MGI Symbol	Acc:MGI:98296]
ENSMUST00000191485,Shc1,src homology 2 domain-containing transforming protein C1 [Source:MGI Symbol	Acc:MGI:98296]
ENSMUST00000025349,Myot,myotilin [Source:MGI Symbol	Acc:MGI:1889800]
ENSMUST00000115498,Myot,myotilin [Source:MGI Symbol	Acc:MGI:1889800]
ENSMUST00000072841,Eno3,"enolase 3, beta muscle [Source:MGI Symbol	Acc:MGI:95395]"
ENSMUST00000108548,Eno3,"enolase 3, beta muscle [Source:MGI Symbol	Acc:MGI:95395]"
ENSMUST00000126241,Eno3,"enolase 3, beta muscle [Source:MGI Symbol	Acc:MGI:95395]"
ENSMUST00000134087,Eno3,"enolase 3, beta muscle [Source:MGI Symbol	Acc:MGI:95395]"
ENSMUST00000157027,Eno3,"enolase 3, beta muscle [Source:MGI Symbol	Acc:MGI:95395]"
ENSMUST00000170716,Eno3,"enolase 3, beta muscle [Source:MGI Symbol	Acc:MGI:95395]"
ENSMUST00000179055,Eno3,"enolase 3, beta muscle [Source:MGI Symbol	Acc:MGI:95395]"
ENSMUST00000179738,Eno3,"enolase 3, beta muscle [Source:MGI Symbol	Acc:MGI:95395]"
ENSMUST00000009705,Eng,endoglin [Source:MGI Symbol	Acc:MGI:95392]
ENSMUST00000113272,Eng,endoglin [Source:MGI Symbol	Acc:MGI:95392]
ENSMUST00000139770,Eng,endoglin [Source:MGI Symbol	Acc:MGI:95392]
ENSMUST00000156306,Eng,endoglin [Source:MGI Symbol	Acc:MGI:95392]
ENSMUST00000167841,Eng,endoglin [Source:MGI Symbol	Acc:MGI:95392]
ENSMUST00000192455,Eng,endoglin [Source:MGI Symbol	Acc:MGI:95392]
ENSMUST00000001172,Ankrd39,ankyrin repeat domain 39 [Source:MGI Symbol	Acc:MGI:1914816]
ENSMUST00000194894,Ankrd39,ankyrin repeat domain 39 [Source:MGI Symbol	Acc:MGI:1914816]
ENSMUST00000207843,Ankrd39,ankyrin repeat domain 39 [Source:MGI Symbol	Acc:MGI:1914816]
ENSMUST00000207922,Ankrd39,ankyrin repeat domain 39 [Source:MGI Symbol	Acc:MGI:1914816]
ENSMUST00000208269,Ankrd39,ankyrin repeat domain 39 [Source:MGI Symbol	Acc:MGI:1914816]
ENSMUST00000208690,Ankrd39,ankyrin repeat domain 39 [Source:MGI Symbol	Acc:MGI:1914816]
ENSMUST00000015138,Eln,elastin [Source:MGI Symbol	Acc:MGI:95317]
ENSMUST00000201399,Eln,elastin [Source:MGI Symbol	Acc:MGI:95317]
ENSMUST00000201856,Eln,elastin [Source:MGI Symbol	Acc:MGI:95317]
ENSMUST00000202570,Eln,elastin [Source:MGI Symbol	Acc:MGI:95317]
ENSMUST00000202620,Eln,elastin [Source:MGI Symbol	Acc:MGI:95317]
ENSMUST00000023707,Sod1,"superoxide dismutase 1, soluble [Source:MGI Symbol	Acc:MGI:98351]"
ENSMUST00000232505,Sod1,"superoxide dismutase 1, soluble [Source:MGI Symbol	Acc:MGI:98351]"
ENSMUST00000046257,Sptan1,"spectrin alpha, non-erythrocytic 1 [Source:MGI Symbol	Acc:MGI:98386]"
ENSMUST00000095083,Sptan1,"spectrin alpha, non-erythrocytic 1 [Source:MGI Symbol	Acc:MGI:98386]"
ENSMUST00000100225,Sptan1,"spectrin alpha, non-erythrocytic 1 [Source:MGI Symbol	Acc:MGI:98386]"
ENSMUST00000113717,Sptan1,"spectrin alpha, non-erythrocytic 1 [Source:MGI Symbol	Acc:MGI:98386]"
ENSMUST00000113719,Sptan1,"spectrin alpha, non-erythrocytic 1 [Source:MGI Symbol	Acc:MGI:98386]"
ENSMUST00000113741,Sptan1,"spectrin alpha, non-erythrocytic 1 [Source:MGI Symbol	Acc:MGI:98386]"
ENSMUST00000124494,Sptan1,"spectrin alpha, non-erythrocytic 1 [Source:MGI Symbol	Acc:MGI:98386]"
ENSMUST00000129241,Sptan1,"spectrin alpha, non-erythrocytic 1 [Source:MGI Symbol	Acc:MGI:98386]"
ENSMUST00000131827,Sptan1,"spectrin alpha, non-erythrocytic 1 [Source:MGI Symbol	Acc:MGI:98386]"
ENSMUST00000143918,Sptan1,"spectrin alpha, non-erythrocytic 1 [Source:MGI Symbol	Acc:MGI:98386]"
ENSMUST00000149038,Sptan1,"spectrin alpha, non-erythrocytic 1 [Source:MGI Symbol	Acc:MGI:98386]"
ENSMUST00000149846,Sptan1,"spectrin alpha, non-erythrocytic 1 [Source:MGI Symbol	Acc:MGI:98386]"
ENSMUST00000152453,Sptan1,"spectrin alpha, non-erythrocytic 1 [Source:MGI Symbol	Acc:MGI:98386]"
ENSMUST00000201758,Sptan1,"spectrin alpha, non-erythrocytic 1 [Source:MGI Symbol	Acc:MGI:98386]"
ENSMUST00000202286,Sptan1,"spectrin alpha, non-erythrocytic 1 [Source:MGI Symbol	Acc:MGI:98386]"
ENSMUST00000202844,Sptan1,"spectrin alpha, non-erythrocytic 1 [Source:MGI Symbol	Acc:MGI:98386]"
ENSMUST00000238871,Sptan1,"spectrin alpha, non-erythrocytic 1 [Source:MGI Symbol	Acc:MGI:98386]"
ENSMUST00000029175,Src,Rous sarcoma oncogene [Source:MGI Symbol	Acc:MGI:98397]
ENSMUST00000092576,Src,Rous sarcoma oncogene [Source:MGI Symbol	Acc:MGI:98397]
ENSMUST00000109529,Src,Rous sarcoma oncogene [Source:MGI Symbol	Acc:MGI:98397]
ENSMUST00000109531,Src,Rous sarcoma oncogene [Source:MGI Symbol	Acc:MGI:98397]
ENSMUST00000109533,Src,Rous sarcoma oncogene [Source:MGI Symbol	Acc:MGI:98397]
ENSMUST00000129770,Src,Rous sarcoma oncogene [Source:MGI Symbol	Acc:MGI:98397]
ENSMUST00000133900,Src,Rous sarcoma oncogene [Source:MGI Symbol	Acc:MGI:98397]
ENSMUST00000145715,Src,Rous sarcoma oncogene [Source:MGI Symbol	Acc:MGI:98397]
ENSMUST00000029030,Edn3,endothelin 3 [Source:MGI Symbol	Acc:MGI:95285]
ENSMUST00000137369,Edn3,endothelin 3 [Source:MGI Symbol	Acc:MGI:95285]
ENSMUST00000140908,Edn3,endothelin 3 [Source:MGI Symbol	Acc:MGI:95285]
ENSMUST00000162473,Edn3,endothelin 3 [Source:MGI Symbol	Acc:MGI:95285]
ENSMUST00000030384,Edn2,endothelin 2 [Source:MGI Symbol	Acc:MGI:95284]
ENSMUST00000027777,Parp1,"poly (ADP-ribose) polymerase family, member 1 [Source:MGI Symbol	Acc:MGI:1340806]"
ENSMUST00000191639,Parp1,"poly (ADP-ribose) polymerase family, member 1 [Source:MGI Symbol	Acc:MGI:1340806]"
ENSMUST00000191833,Parp1,"poly (ADP-ribose) polymerase family, member 1 [Source:MGI Symbol	Acc:MGI:1340806]"
ENSMUST00000192411,Parp1,"poly (ADP-ribose) polymerase family, member 1 [Source:MGI Symbol	Acc:MGI:1340806]"
ENSMUST00000193238,Parp1,"poly (ADP-ribose) polymerase family, member 1 [Source:MGI Symbol	Acc:MGI:1340806]"
ENSMUST00000194434,Parp1,"poly (ADP-ribose) polymerase family, member 1 [Source:MGI Symbol	Acc:MGI:1340806]"
ENSMUST00000194608,Parp1,"poly (ADP-ribose) polymerase family, member 1 [Source:MGI Symbol	Acc:MGI:1340806]"
ENSMUST00000195560,Parp1,"poly (ADP-ribose) polymerase family, member 1 [Source:MGI Symbol	Acc:MGI:1340806]"
ENSMUST00000046846,Kdm1a,lysine (K)-specific demethylase 1A [Source:MGI Symbol	Acc:MGI:1196256]
ENSMUST00000105847,Kdm1a,lysine (K)-specific demethylase 1A [Source:MGI Symbol	Acc:MGI:1196256]
ENSMUST00000116273,Kdm1a,lysine (K)-specific demethylase 1A [Source:MGI Symbol	Acc:MGI:1196256]
ENSMUST00000125111,Kdm1a,lysine (K)-specific demethylase 1A [Source:MGI Symbol	Acc:MGI:1196256]
ENSMUST00000139690,Kdm1a,lysine (K)-specific demethylase 1A [Source:MGI Symbol	Acc:MGI:1196256]
ENSMUST00000147886,Kdm1a,lysine (K)-specific demethylase 1A [Source:MGI Symbol	Acc:MGI:1196256]
ENSMUST00000155354,Kdm1a,lysine (K)-specific demethylase 1A [Source:MGI Symbol	Acc:MGI:1196256]
ENSMUST00000170979,Kdm1a,lysine (K)-specific demethylase 1A [Source:MGI Symbol	Acc:MGI:1196256]
ENSMUST00000171424,Kdm1a,lysine (K)-specific demethylase 1A [Source:MGI Symbol	Acc:MGI:1196256]
ENSMUST00000025263,Tnf,tumor necrosis factor [Source:MGI Symbol	Acc:MGI:104798]
ENSMUST00000167924,Tnf,tumor necrosis factor [Source:MGI Symbol	Acc:MGI:104798]
ENSMUST00000074301,Smyd1,SET and MYND domain containing 1 [Source:MGI Symbol	Acc:MGI:104790]
ENSMUST00000114186,Smyd1,SET and MYND domain containing 1 [Source:MGI Symbol	Acc:MGI:104790]
ENSMUST00000114188,Smyd1,SET and MYND domain containing 1 [Source:MGI Symbol	Acc:MGI:104790]
ENSMUST00000129630,Smyd1,SET and MYND domain containing 1 [Source:MGI Symbol	Acc:MGI:104790]
ENSMUST00000173297,Smyd1,SET and MYND domain containing 1 [Source:MGI Symbol	Acc:MGI:104790]
ENSMUST00000173730,Smyd1,SET and MYND domain containing 1 [Source:MGI Symbol	Acc:MGI:104790]
ENSMUST00000061973,Trex1,three prime repair exonuclease 1 [Source:MGI Symbol	Acc:MGI:1328317]
ENSMUST00000112053,Trex1,three prime repair exonuclease 1 [Source:MGI Symbol	Acc:MGI:1328317]
ENSMUST00000023289,Chkb,choline kinase beta [Source:MGI Symbol	Acc:MGI:1328313]
ENSMUST00000112664,Chkb,choline kinase beta [Source:MGI Symbol	Acc:MGI:1328313]
ENSMUST00000115278,Chkb,choline kinase beta [Source:MGI Symbol	Acc:MGI:1328313]
ENSMUST00000165623,Chkb,choline kinase beta [Source:MGI Symbol	Acc:MGI:1328313]
ENSMUST00000166267,Chkb,choline kinase beta [Source:MGI Symbol	Acc:MGI:1328313]
ENSMUST00000170334,Chkb,choline kinase beta [Source:MGI Symbol	Acc:MGI:1328313]
ENSMUST00000170460,Chkb,choline kinase beta [Source:MGI Symbol	Acc:MGI:1328313]
ENSMUST00000171140,Chkb,choline kinase beta [Source:MGI Symbol	Acc:MGI:1328313]
ENSMUST00000171666,Chkb,choline kinase beta [Source:MGI Symbol	Acc:MGI:1328313]
ENSMUST00000141387,Sypl2,synaptophysin-like 2 [Source:MGI Symbol	Acc:MGI:1328311]
ENSMUST00000156371,Sypl2,synaptophysin-like 2 [Source:MGI Symbol	Acc:MGI:1328311]
ENSMUST00000096869,Ang6,"angiogenin, ribonuclease A family, member 6 [Source:MGI Symbol	Acc:MGI:3528602]"
ENSMUST00000160223,Ang6,"angiogenin, ribonuclease A family, member 6 [Source:MGI Symbol	Acc:MGI:3528602]"
ENSMUST00000023352,Prkdc,"protein kinase, DNA activated, catalytic polypeptide [Source:MGI Symbol	Acc:MGI:104779]"
ENSMUST00000182134,Prkdc,"protein kinase, DNA activated, catalytic polypeptide [Source:MGI Symbol	Acc:MGI:104779]"
ENSMUST00000067258,Adra1b,"adrenergic receptor, alpha 1b [Source:MGI Symbol	Acc:MGI:104774]"
ENSMUST00000124306,Adra1b,"adrenergic receptor, alpha 1b [Source:MGI Symbol	Acc:MGI:104774]"
ENSMUST00000139906,Adra1b,"adrenergic receptor, alpha 1b [Source:MGI Symbol	Acc:MGI:104774]"
ENSMUST00000167574,Adra1b,"adrenergic receptor, alpha 1b [Source:MGI Symbol	Acc:MGI:104774]"
ENSMUST00000054661,Adra1a,"adrenergic receptor, alpha 1a [Source:MGI Symbol	Acc:MGI:104773]"
ENSMUST00000159068,Adra1a,"adrenergic receptor, alpha 1a [Source:MGI Symbol	Acc:MGI:104773]"
ENSMUST00000159365,Adra1a,"adrenergic receptor, alpha 1a [Source:MGI Symbol	Acc:MGI:104773]"
ENSMUST00000160647,Adra1a,"adrenergic receptor, alpha 1a [Source:MGI Symbol	Acc:MGI:104773]"
ENSMUST00000161339,Adra1a,"adrenergic receptor, alpha 1a [Source:MGI Symbol	Acc:MGI:104773]"
ENSMUST00000225182,Adra1a,"adrenergic receptor, alpha 1a [Source:MGI Symbol	Acc:MGI:104773]"
ENSMUST00000119142,Erbb4,erb-b2 receptor tyrosine kinase 4 [Source:MGI Symbol	Acc:MGI:104771]
ENSMUST00000121473,Erbb4,erb-b2 receptor tyrosine kinase 4 [Source:MGI Symbol	Acc:MGI:104771]
ENSMUST00000126682,Erbb4,erb-b2 receptor tyrosine kinase 4 [Source:MGI Symbol	Acc:MGI:104771]
ENSMUST00000131148,Erbb4,erb-b2 receptor tyrosine kinase 4 [Source:MGI Symbol	Acc:MGI:104771]
ENSMUST00000153432,Erbb4,erb-b2 receptor tyrosine kinase 4 [Source:MGI Symbol	Acc:MGI:104771]
ENSMUST00000034533,Kcnj5,"potassium inwardly-rectifying channel, subfamily J, member 5 [Source:MGI Symbol	Acc:MGI:104755]"
ENSMUST00000214223,Kcnj5,"potassium inwardly-rectifying channel, subfamily J, member 5 [Source:MGI Symbol	Acc:MGI:104755]"
ENSMUST00000216033,Kcnj5,"potassium inwardly-rectifying channel, subfamily J, member 5 [Source:MGI Symbol	Acc:MGI:104755]"
ENSMUST00000024839,Sik1,salt inducible kinase 1 [Source:MGI Symbol	Acc:MGI:104754]
ENSMUST00000234142,Sik1,salt inducible kinase 1 [Source:MGI Symbol	Acc:MGI:104754]
ENSMUST00000234331,Sik1,salt inducible kinase 1 [Source:MGI Symbol	Acc:MGI:104754]
ENSMUST00000234867,Sik1,salt inducible kinase 1 [Source:MGI Symbol	Acc:MGI:104754]
ENSMUST00000042970,Kcnj2,"potassium inwardly-rectifying channel, subfamily J, member 2 [Source:MGI Symbol	Acc:MGI:104744]"
ENSMUST00000021413,Nfkbia,"nuclear factor of kappa light polypeptide gene enhancer in B cells inhibitor, alpha [Source:MGI Symbol	Acc:MGI:104741]"
ENSMUST00000219869,Nfkbia,"nuclear factor of kappa light polypeptide gene enhancer in B cells inhibitor, alpha [Source:MGI Symbol	Acc:MGI:104741]"
ENSMUST00000057979,Ppara,peroxisome proliferator activated receptor alpha [Source:MGI Symbol	Acc:MGI:104740]
ENSMUST00000109422,Ppara,peroxisome proliferator activated receptor alpha [Source:MGI Symbol	Acc:MGI:104740]
ENSMUST00000109423,Ppara,peroxisome proliferator activated receptor alpha [Source:MGI Symbol	Acc:MGI:104740]
ENSMUST00000134880,Ppara,peroxisome proliferator activated receptor alpha [Source:MGI Symbol	Acc:MGI:104740]
ENSMUST00000136453,Ppara,peroxisome proliferator activated receptor alpha [Source:MGI Symbol	Acc:MGI:104740]
ENSMUST00000138813,Ppara,peroxisome proliferator activated receptor alpha [Source:MGI Symbol	Acc:MGI:104740]
ENSMUST00000060501,Cdkn2a,cyclin dependent kinase inhibitor 2A [Source:MGI Symbol	Acc:MGI:104738]
ENSMUST00000107131,Cdkn2a,cyclin dependent kinase inhibitor 2A [Source:MGI Symbol	Acc:MGI:104738]
ENSMUST00000018572,Akap1,A kinase (PRKA) anchor protein 1 [Source:MGI Symbol	Acc:MGI:104729]
ENSMUST00000107903,Akap1,A kinase (PRKA) anchor protein 1 [Source:MGI Symbol	Acc:MGI:104729]
ENSMUST00000107904,Akap1,A kinase (PRKA) anchor protein 1 [Source:MGI Symbol	Acc:MGI:104729]
ENSMUST00000143720,Akap1,A kinase (PRKA) anchor protein 1 [Source:MGI Symbol	Acc:MGI:104729]
ENSMUST00000153787,Akap1,A kinase (PRKA) anchor protein 1 [Source:MGI Symbol	Acc:MGI:104729]
ENSMUST00000153961,Akap1,A kinase (PRKA) anchor protein 1 [Source:MGI Symbol	Acc:MGI:104729]
ENSMUST00000022545,Fgf9,fibroblast growth factor 9 [Source:MGI Symbol	Acc:MGI:104723]
ENSMUST00000074654,Fgf9,fibroblast growth factor 9 [Source:MGI Symbol	Acc:MGI:104723]
ENSMUST00000165526,Fgf9,fibroblast growth factor 9 [Source:MGI Symbol	Acc:MGI:104723]
ENSMUST00000166770,Fgf9,fibroblast growth factor 9 [Source:MGI Symbol	Acc:MGI:104723]
ENSMUST00000068264,Meis1,Meis homeobox 1 [Source:MGI Symbol	Acc:MGI:104717]
ENSMUST00000102878,Meis1,Meis homeobox 1 [Source:MGI Symbol	Acc:MGI:104717]
ENSMUST00000118661,Meis1,Meis homeobox 1 [Source:MGI Symbol	Acc:MGI:104717]
ENSMUST00000125722,Meis1,Meis homeobox 1 [Source:MGI Symbol	Acc:MGI:104717]
ENSMUST00000137300,Meis1,Meis homeobox 1 [Source:MGI Symbol	Acc:MGI:104717]
ENSMUST00000144988,Meis1,Meis homeobox 1 [Source:MGI Symbol	Acc:MGI:104717]
ENSMUST00000177357,Meis1,Meis homeobox 1 [Source:MGI Symbol	Acc:MGI:104717]
ENSMUST00000177417,Meis1,Meis homeobox 1 [Source:MGI Symbol	Acc:MGI:104717]
ENSMUST00000185131,Meis1,Meis homeobox 1 [Source:MGI Symbol	Acc:MGI:104717]
ENSMUST00000093312,Irx3,Iroquois related homeobox 3 [Source:MGI Symbol	Acc:MGI:1197522]
ENSMUST00000175795,Irx3,Iroquois related homeobox 3 [Source:MGI Symbol	Acc:MGI:1197522]
ENSMUST00000058692,Pdgfd,"platelet-derived growth factor, D polypeptide [Source:MGI Symbol	Acc:MGI:1919035]"
ENSMUST00000168039,Pdgfd,"platelet-derived growth factor, D polypeptide [Source:MGI Symbol	Acc:MGI:1919035]"
ENSMUST00000214892,Pdgfd,"platelet-derived growth factor, D polypeptide [Source:MGI Symbol	Acc:MGI:1919035]"
ENSMUST00000021554,Actn1,"actinin, alpha 1 [Source:MGI Symbol	Acc:MGI:2137706]"
ENSMUST00000167327,Actn1,"actinin, alpha 1 [Source:MGI Symbol	Acc:MGI:2137706]"
ENSMUST00000217984,Actn1,"actinin, alpha 1 [Source:MGI Symbol	Acc:MGI:2137706]"
ENSMUST00000218874,Actn1,"actinin, alpha 1 [Source:MGI Symbol	Acc:MGI:2137706]"
ENSMUST00000219382,Actn1,"actinin, alpha 1 [Source:MGI Symbol	Acc:MGI:2137706]"
ENSMUST00000219634,Actn1,"actinin, alpha 1 [Source:MGI Symbol	Acc:MGI:2137706]"
ENSMUST00000220351,Actn1,"actinin, alpha 1 [Source:MGI Symbol	Acc:MGI:2137706]"
ENSMUST00000041901,Cib2,calcium and integrin binding family member 2 [Source:MGI Symbol	Acc:MGI:1929293]
ENSMUST00000027997,Rgs5,regulator of G-protein signaling 5 [Source:MGI Symbol	Acc:MGI:1098434]
ENSMUST00000152809,Rgs5,regulator of G-protein signaling 5 [Source:MGI Symbol	Acc:MGI:1098434]
ENSMUST00000033161,Scnn1b,"sodium channel, nonvoltage-gated 1 beta [Source:MGI Symbol	Acc:MGI:104696]"
ENSMUST00000205520,Scnn1b,"sodium channel, nonvoltage-gated 1 beta [Source:MGI Symbol	Acc:MGI:104696]"
ENSMUST00000206079,Scnn1b,"sodium channel, nonvoltage-gated 1 beta [Source:MGI Symbol	Acc:MGI:104696]"
ENSMUST00000006293,Crkl,v-crk avian sarcoma virus CT10 oncogene homolog-like [Source:MGI Symbol	Acc:MGI:104686]
ENSMUST00000231228,Crkl,v-crk avian sarcoma virus CT10 oncogene homolog-like [Source:MGI Symbol	Acc:MGI:104686]
ENSMUST00000231629,Crkl,v-crk avian sarcoma virus CT10 oncogene homolog-like [Source:MGI Symbol	Acc:MGI:104686]
ENSMUST00000027059,Tfap2b,transcription factor AP-2 beta [Source:MGI Symbol	Acc:MGI:104672]
ENSMUST00000064976,Tfap2b,transcription factor AP-2 beta [Source:MGI Symbol	Acc:MGI:104672]
ENSMUST00000186972,Tfap2b,transcription factor AP-2 beta [Source:MGI Symbol	Acc:MGI:104672]
ENSMUST00000187754,Tfap2b,transcription factor AP-2 beta [Source:MGI Symbol	Acc:MGI:104672]
ENSMUST00000191068,Tfap2b,transcription factor AP-2 beta [Source:MGI Symbol	Acc:MGI:104672]
ENSMUST00000089112,Tcf15,transcription factor 15 [Source:MGI Symbol	Acc:MGI:104664]
ENSMUST00000069789,Lep,leptin [Source:MGI Symbol	Acc:MGI:104663]
ENSMUST00000169505,Lep,leptin [Source:MGI Symbol	Acc:MGI:104663]
ENSMUST00000034766,Rora,RAR-related orphan receptor alpha [Source:MGI Symbol	Acc:MGI:104661]
ENSMUST00000113624,Rora,RAR-related orphan receptor alpha [Source:MGI Symbol	Acc:MGI:104661]
ENSMUST00000132355,Rora,RAR-related orphan receptor alpha [Source:MGI Symbol	Acc:MGI:104661]
ENSMUST00000140351,Rora,RAR-related orphan receptor alpha [Source:MGI Symbol	Acc:MGI:104661]
ENSMUST00000143507,Rora,RAR-related orphan receptor alpha [Source:MGI Symbol	Acc:MGI:104661]
ENSMUST00000174296,Rora,RAR-related orphan receptor alpha [Source:MGI Symbol	Acc:MGI:104661]
ENSMUST00000014917,Dll1,delta like canonical Notch ligand 1 [Source:MGI Symbol	Acc:MGI:104659]
ENSMUST00000124196,Dll1,delta like canonical Notch ligand 1 [Source:MGI Symbol	Acc:MGI:104659]
ENSMUST00000129395,Dll1,delta like canonical Notch ligand 1 [Source:MGI Symbol	Acc:MGI:104659]
ENSMUST00000140784,Dll1,delta like canonical Notch ligand 1 [Source:MGI Symbol	Acc:MGI:104659]
ENSMUST00000143460,Dll1,delta like canonical Notch ligand 1 [Source:MGI Symbol	Acc:MGI:104659]
ENSMUST00000152416,Dll1,delta like canonical Notch ligand 1 [Source:MGI Symbol	Acc:MGI:104659]
ENSMUST00000020107,Atp2b1,"ATPase, Ca++ transporting, plasma membrane 1 [Source:MGI Symbol	Acc:MGI:104653]"
ENSMUST00000218312,Atp2b1,"ATPase, Ca++ transporting, plasma membrane 1 [Source:MGI Symbol	Acc:MGI:104653]"
ENSMUST00000218419,Atp2b1,"ATPase, Ca++ transporting, plasma membrane 1 [Source:MGI Symbol	Acc:MGI:104653]"
ENSMUST00000218695,Atp2b1,"ATPase, Ca++ transporting, plasma membrane 1 [Source:MGI Symbol	Acc:MGI:104653]"
ENSMUST00000218948,Atp2b1,"ATPase, Ca++ transporting, plasma membrane 1 [Source:MGI Symbol	Acc:MGI:104653]"
ENSMUST00000219090,Atp2b1,"ATPase, Ca++ transporting, plasma membrane 1 [Source:MGI Symbol	Acc:MGI:104653]"
ENSMUST00000219557,Atp2b1,"ATPase, Ca++ transporting, plasma membrane 1 [Source:MGI Symbol	Acc:MGI:104653]"
ENSMUST00000219624,Atp2b1,"ATPase, Ca++ transporting, plasma membrane 1 [Source:MGI Symbol	Acc:MGI:104653]"
ENSMUST00000220104,Atp2b1,"ATPase, Ca++ transporting, plasma membrane 1 [Source:MGI Symbol	Acc:MGI:104653]"
ENSMUST00000220124,Atp2b1,"ATPase, Ca++ transporting, plasma membrane 1 [Source:MGI Symbol	Acc:MGI:104653]"
ENSMUST00000220358,Atp2b1,"ATPase, Ca++ transporting, plasma membrane 1 [Source:MGI Symbol	Acc:MGI:104653]"
ENSMUST00000030518,Capzb,"capping protein (actin filament) muscle Z-line, beta [Source:MGI Symbol	Acc:MGI:104652]"
ENSMUST00000042675,Capzb,"capping protein (actin filament) muscle Z-line, beta [Source:MGI Symbol	Acc:MGI:104652]"
ENSMUST00000102507,Capzb,"capping protein (actin filament) muscle Z-line, beta [Source:MGI Symbol	Acc:MGI:104652]"
ENSMUST00000102508,Capzb,"capping protein (actin filament) muscle Z-line, beta [Source:MGI Symbol	Acc:MGI:104652]"
ENSMUST00000131793,Capzb,"capping protein (actin filament) muscle Z-line, beta [Source:MGI Symbol	Acc:MGI:104652]"
ENSMUST00000131912,Capzb,"capping protein (actin filament) muscle Z-line, beta [Source:MGI Symbol	Acc:MGI:104652]"
ENSMUST00000132385,Capzb,"capping protein (actin filament) muscle Z-line, beta [Source:MGI Symbol	Acc:MGI:104652]"
ENSMUST00000138045,Capzb,"capping protein (actin filament) muscle Z-line, beta [Source:MGI Symbol	Acc:MGI:104652]"
ENSMUST00000145368,Capzb,"capping protein (actin filament) muscle Z-line, beta [Source:MGI Symbol	Acc:MGI:104652]"
ENSMUST00000150077,Capzb,"capping protein (actin filament) muscle Z-line, beta [Source:MGI Symbol	Acc:MGI:104652]"
ENSMUST00000156760,Capzb,"capping protein (actin filament) muscle Z-line, beta [Source:MGI Symbol	Acc:MGI:104652]"
ENSMUST00000032309,Ybx3,Y box protein 3 [Source:MGI Symbol	Acc:MGI:2137670]
ENSMUST00000087865,Ybx3,Y box protein 3 [Source:MGI Symbol	Acc:MGI:2137670]
ENSMUST00000203157,Ybx3,Y box protein 3 [Source:MGI Symbol	Acc:MGI:2137670]
ENSMUST00000204481,Ybx3,Y box protein 3 [Source:MGI Symbol	Acc:MGI:2137670]
ENSMUST00000205035,Ybx3,Y box protein 3 [Source:MGI Symbol	Acc:MGI:2137670]
ENSMUST00000031224,Tgfbr3,"transforming growth factor, beta receptor III [Source:MGI Symbol	Acc:MGI:104637]"
ENSMUST00000136882,Tgfbr3,"transforming growth factor, beta receptor III [Source:MGI Symbol	Acc:MGI:104637]"
ENSMUST00000138469,Tgfbr3,"transforming growth factor, beta receptor III [Source:MGI Symbol	Acc:MGI:104637]"
ENSMUST00000146591,Tgfbr3,"transforming growth factor, beta receptor III [Source:MGI Symbol	Acc:MGI:104637]"
ENSMUST00000076817,Utrn,utrophin [Source:MGI Symbol	Acc:MGI:104631]
ENSMUST00000217899,Utrn,utrophin [Source:MGI Symbol	Acc:MGI:104631]
ENSMUST00000217938,Utrn,utrophin [Source:MGI Symbol	Acc:MGI:104631]
ENSMUST00000217994,Utrn,utrophin [Source:MGI Symbol	Acc:MGI:104631]
ENSMUST00000218635,Utrn,utrophin [Source:MGI Symbol	Acc:MGI:104631]
ENSMUST00000219003,Utrn,utrophin [Source:MGI Symbol	Acc:MGI:104631]
ENSMUST00000219130,Utrn,utrophin [Source:MGI Symbol	Acc:MGI:104631]
ENSMUST00000219135,Utrn,utrophin [Source:MGI Symbol	Acc:MGI:104631]
ENSMUST00000219145,Utrn,utrophin [Source:MGI Symbol	Acc:MGI:104631]
ENSMUST00000219163,Utrn,utrophin [Source:MGI Symbol	Acc:MGI:104631]
ENSMUST00000219584,Utrn,utrophin [Source:MGI Symbol	Acc:MGI:104631]
ENSMUST00000219660,Utrn,utrophin [Source:MGI Symbol	Acc:MGI:104631]
ENSMUST00000219724,Utrn,utrophin [Source:MGI Symbol	Acc:MGI:104631]
ENSMUST00000097785,Dst,dystonin [Source:MGI Symbol	Acc:MGI:104627]
ENSMUST00000097786,Dst,dystonin [Source:MGI Symbol	Acc:MGI:104627]
ENSMUST00000115104,Dst,dystonin [Source:MGI Symbol	Acc:MGI:104627]
ENSMUST00000182018,Dst,dystonin [Source:MGI Symbol	Acc:MGI:104627]
ENSMUST00000182314,Dst,dystonin [Source:MGI Symbol	Acc:MGI:104627]
ENSMUST00000182335,Dst,dystonin [Source:MGI Symbol	Acc:MGI:104627]
ENSMUST00000182410,Dst,dystonin [Source:MGI Symbol	Acc:MGI:104627]
ENSMUST00000182507,Dst,dystonin [Source:MGI Symbol	Acc:MGI:104627]
ENSMUST00000182697,Dst,dystonin [Source:MGI Symbol	Acc:MGI:104627]
ENSMUST00000183006,Dst,dystonin [Source:MGI Symbol	Acc:MGI:104627]
ENSMUST00000183034,Dst,dystonin [Source:MGI Symbol	Acc:MGI:104627]
ENSMUST00000183100,Dst,dystonin [Source:MGI Symbol	Acc:MGI:104627]
ENSMUST00000183302,Dst,dystonin [Source:MGI Symbol	Acc:MGI:104627]
ENSMUST00000183331,Dst,dystonin [Source:MGI Symbol	Acc:MGI:104627]
ENSMUST00000185269,Dst,dystonin [Source:MGI Symbol	Acc:MGI:104627]
ENSMUST00000185736,Dst,dystonin [Source:MGI Symbol	Acc:MGI:104627]
ENSMUST00000185897,Dst,dystonin [Source:MGI Symbol	Acc:MGI:104627]
ENSMUST00000187486,Dst,dystonin [Source:MGI Symbol	Acc:MGI:104627]
ENSMUST00000189952,Dst,dystonin [Source:MGI Symbol	Acc:MGI:104627]
ENSMUST00000194192,Dst,dystonin [Source:MGI Symbol	Acc:MGI:104627]
ENSMUST00000239001,Dst,dystonin [Source:MGI Symbol	Acc:MGI:104627]
ENSMUST00000149604,Syna,syncytin a [Source:MGI Symbol	Acc:MGI:2684898]
ENSMUST00000068045,Actn4,actinin alpha 4 [Source:MGI Symbol	Acc:MGI:1890773]
ENSMUST00000127210,Actn4,actinin alpha 4 [Source:MGI Symbol	Acc:MGI:1890773]
ENSMUST00000129338,Actn4,actinin alpha 4 [Source:MGI Symbol	Acc:MGI:1890773]
ENSMUST00000140622,Actn4,actinin alpha 4 [Source:MGI Symbol	Acc:MGI:1890773]
ENSMUST00000143584,Actn4,actinin alpha 4 [Source:MGI Symbol	Acc:MGI:1890773]
ENSMUST00000144909,Actn4,actinin alpha 4 [Source:MGI Symbol	Acc:MGI:1890773]
ENSMUST00000148196,Actn4,actinin alpha 4 [Source:MGI Symbol	Acc:MGI:1890773]
ENSMUST00000150493,Actn4,actinin alpha 4 [Source:MGI Symbol	Acc:MGI:1890773]
ENSMUST00000207765,Actn4,actinin alpha 4 [Source:MGI Symbol	Acc:MGI:1890773]
ENSMUST00000216863,Actn4,actinin alpha 4 [Source:MGI Symbol	Acc:MGI:1890773]
ENSMUST00000217157,Actn4,actinin alpha 4 [Source:MGI Symbol	Acc:MGI:1890773]
ENSMUST00000028155,Tsc1,TSC complex subunit 1 [Source:MGI Symbol	Acc:MGI:1929183]
ENSMUST00000113867,Tsc1,TSC complex subunit 1 [Source:MGI Symbol	Acc:MGI:1929183]
ENSMUST00000113869,Tsc1,TSC complex subunit 1 [Source:MGI Symbol	Acc:MGI:1929183]
ENSMUST00000113870,Tsc1,TSC complex subunit 1 [Source:MGI Symbol	Acc:MGI:1929183]
ENSMUST00000124507,Tsc1,TSC complex subunit 1 [Source:MGI Symbol	Acc:MGI:1929183]
ENSMUST00000125715,Tsc1,TSC complex subunit 1 [Source:MGI Symbol	Acc:MGI:1929183]
ENSMUST00000133565,Tsc1,TSC complex subunit 1 [Source:MGI Symbol	Acc:MGI:1929183]
ENSMUST00000139642,Tsc1,TSC complex subunit 1 [Source:MGI Symbol	Acc:MGI:1929183]
ENSMUST00000150274,Tsc1,TSC complex subunit 1 [Source:MGI Symbol	Acc:MGI:1929183]
ENSMUST00000153625,Tsc1,TSC complex subunit 1 [Source:MGI Symbol	Acc:MGI:1929183]
ENSMUST00000156857,Tsc1,TSC complex subunit 1 [Source:MGI Symbol	Acc:MGI:1929183]
ENSMUST00000055738,Tsc22d3,"TSC22 domain family, member 3 [Source:MGI Symbol	Acc:MGI:1196284]"
ENSMUST00000112995,Tsc22d3,"TSC22 domain family, member 3 [Source:MGI Symbol	Acc:MGI:1196284]"
ENSMUST00000112996,Tsc22d3,"TSC22 domain family, member 3 [Source:MGI Symbol	Acc:MGI:1196284]"
ENSMUST00000123898,Tsc22d3,"TSC22 domain family, member 3 [Source:MGI Symbol	Acc:MGI:1196284]"
ENSMUST00000133023,Tsc22d3,"TSC22 domain family, member 3 [Source:MGI Symbol	Acc:MGI:1196284]"
ENSMUST00000152048,Tsc22d3,"TSC22 domain family, member 3 [Source:MGI Symbol	Acc:MGI:1196284]"
ENSMUST00000050544,Has2,hyaluronan synthase 2 [Source:MGI Symbol	Acc:MGI:107821]
ENSMUST00000034300,Hsbp1,heat shock factor binding protein 1 [Source:MGI Symbol	Acc:MGI:1915446]
ENSMUST00000212468,Hsbp1,heat shock factor binding protein 1 [Source:MGI Symbol	Acc:MGI:1915446]
ENSMUST00000212795,Hsbp1,heat shock factor binding protein 1 [Source:MGI Symbol	Acc:MGI:1915446]
ENSMUST00000213037,Hsbp1,heat shock factor binding protein 1 [Source:MGI Symbol	Acc:MGI:1915446]
ENSMUST00000054598,Ablim2,actin-binding LIM protein 2 [Source:MGI Symbol	Acc:MGI:2385758]
ENSMUST00000101280,Ablim2,actin-binding LIM protein 2 [Source:MGI Symbol	Acc:MGI:2385758]
ENSMUST00000114203,Ablim2,actin-binding LIM protein 2 [Source:MGI Symbol	Acc:MGI:2385758]
ENSMUST00000114204,Ablim2,actin-binding LIM protein 2 [Source:MGI Symbol	Acc:MGI:2385758]
ENSMUST00000114205,Ablim2,actin-binding LIM protein 2 [Source:MGI Symbol	Acc:MGI:2385758]
ENSMUST00000114206,Ablim2,actin-binding LIM protein 2 [Source:MGI Symbol	Acc:MGI:2385758]
ENSMUST00000114210,Ablim2,actin-binding LIM protein 2 [Source:MGI Symbol	Acc:MGI:2385758]
ENSMUST00000125378,Ablim2,actin-binding LIM protein 2 [Source:MGI Symbol	Acc:MGI:2385758]
ENSMUST00000129347,Ablim2,actin-binding LIM protein 2 [Source:MGI Symbol	Acc:MGI:2385758]
ENSMUST00000130209,Ablim2,actin-binding LIM protein 2 [Source:MGI Symbol	Acc:MGI:2385758]
ENSMUST00000130233,Ablim2,actin-binding LIM protein 2 [Source:MGI Symbol	Acc:MGI:2385758]
ENSMUST00000135885,Ablim2,actin-binding LIM protein 2 [Source:MGI Symbol	Acc:MGI:2385758]
ENSMUST00000150146,Ablim2,actin-binding LIM protein 2 [Source:MGI Symbol	Acc:MGI:2385758]
ENSMUST00000151322,Ablim2,actin-binding LIM protein 2 [Source:MGI Symbol	Acc:MGI:2385758]
ENSMUST00000151636,Ablim2,actin-binding LIM protein 2 [Source:MGI Symbol	Acc:MGI:2385758]
ENSMUST00000153025,Ablim2,actin-binding LIM protein 2 [Source:MGI Symbol	Acc:MGI:2385758]
ENSMUST00000153529,Ablim2,actin-binding LIM protein 2 [Source:MGI Symbol	Acc:MGI:2385758]
ENSMUST00000047666,Pgm5,phosphoglucomutase 5 [Source:MGI Symbol	Acc:MGI:1925668]
ENSMUST00000129127,Pgm5,phosphoglucomutase 5 [Source:MGI Symbol	Acc:MGI:1925668]
ENSMUST00000133692,Pgm5,phosphoglucomutase 5 [Source:MGI Symbol	Acc:MGI:1925668]
ENSMUST00000150339,Pgm5,phosphoglucomutase 5 [Source:MGI Symbol	Acc:MGI:1925668]
ENSMUST00000057343,Ptbp1,polypyrimidine tract binding protein 1 [Source:MGI Symbol	Acc:MGI:97791]
ENSMUST00000095457,Ptbp1,polypyrimidine tract binding protein 1 [Source:MGI Symbol	Acc:MGI:97791]
ENSMUST00000099958,Ptbp1,polypyrimidine tract binding protein 1 [Source:MGI Symbol	Acc:MGI:97791]
ENSMUST00000164385,Ptbp1,polypyrimidine tract binding protein 1 [Source:MGI Symbol	Acc:MGI:97791]
ENSMUST00000165153,Ptbp1,polypyrimidine tract binding protein 1 [Source:MGI Symbol	Acc:MGI:97791]
ENSMUST00000165704,Ptbp1,polypyrimidine tract binding protein 1 [Source:MGI Symbol	Acc:MGI:97791]
ENSMUST00000165724,Ptbp1,polypyrimidine tract binding protein 1 [Source:MGI Symbol	Acc:MGI:97791]
ENSMUST00000168216,Ptbp1,polypyrimidine tract binding protein 1 [Source:MGI Symbol	Acc:MGI:97791]
ENSMUST00000168683,Ptbp1,polypyrimidine tract binding protein 1 [Source:MGI Symbol	Acc:MGI:97791]
ENSMUST00000168988,Ptbp1,polypyrimidine tract binding protein 1 [Source:MGI Symbol	Acc:MGI:97791]
ENSMUST00000169091,Ptbp1,polypyrimidine tract binding protein 1 [Source:MGI Symbol	Acc:MGI:97791]
ENSMUST00000169483,Ptbp1,polypyrimidine tract binding protein 1 [Source:MGI Symbol	Acc:MGI:97791]
ENSMUST00000169580,Ptbp1,polypyrimidine tract binding protein 1 [Source:MGI Symbol	Acc:MGI:97791]
ENSMUST00000171216,Ptbp1,polypyrimidine tract binding protein 1 [Source:MGI Symbol	Acc:MGI:97791]
ENSMUST00000171599,Ptbp1,polypyrimidine tract binding protein 1 [Source:MGI Symbol	Acc:MGI:97791]
ENSMUST00000172282,Ptbp1,polypyrimidine tract binding protein 1 [Source:MGI Symbol	Acc:MGI:97791]
ENSMUST00000032760,Mesp1,mesoderm posterior 1 [Source:MGI Symbol	Acc:MGI:107785]
ENSMUST00000081165,Apbb1,"amyloid beta (A4) precursor protein-binding, family B, member 1 [Source:MGI Symbol	Acc:MGI:107765]"
ENSMUST00000186814,Apbb1,"amyloid beta (A4) precursor protein-binding, family B, member 1 [Source:MGI Symbol	Acc:MGI:107765]"
ENSMUST00000186868,Apbb1,"amyloid beta (A4) precursor protein-binding, family B, member 1 [Source:MGI Symbol	Acc:MGI:107765]"
ENSMUST00000187051,Apbb1,"amyloid beta (A4) precursor protein-binding, family B, member 1 [Source:MGI Symbol	Acc:MGI:107765]"
ENSMUST00000187057,Apbb1,"amyloid beta (A4) precursor protein-binding, family B, member 1 [Source:MGI Symbol	Acc:MGI:107765]"
ENSMUST00000187683,Apbb1,"amyloid beta (A4) precursor protein-binding, family B, member 1 [Source:MGI Symbol	Acc:MGI:107765]"
ENSMUST00000187721,Apbb1,"amyloid beta (A4) precursor protein-binding, family B, member 1 [Source:MGI Symbol	Acc:MGI:107765]"
ENSMUST00000188001,Apbb1,"amyloid beta (A4) precursor protein-binding, family B, member 1 [Source:MGI Symbol	Acc:MGI:107765]"
ENSMUST00000188368,Apbb1,"amyloid beta (A4) precursor protein-binding, family B, member 1 [Source:MGI Symbol	Acc:MGI:107765]"
ENSMUST00000188440,Apbb1,"amyloid beta (A4) precursor protein-binding, family B, member 1 [Source:MGI Symbol	Acc:MGI:107765]"
ENSMUST00000188726,Apbb1,"amyloid beta (A4) precursor protein-binding, family B, member 1 [Source:MGI Symbol	Acc:MGI:107765]"
ENSMUST00000189072,Apbb1,"amyloid beta (A4) precursor protein-binding, family B, member 1 [Source:MGI Symbol	Acc:MGI:107765]"
ENSMUST00000189265,Apbb1,"amyloid beta (A4) precursor protein-binding, family B, member 1 [Source:MGI Symbol	Acc:MGI:107765]"
ENSMUST00000189378,Apbb1,"amyloid beta (A4) precursor protein-binding, family B, member 1 [Source:MGI Symbol	Acc:MGI:107765]"
ENSMUST00000190369,Apbb1,"amyloid beta (A4) precursor protein-binding, family B, member 1 [Source:MGI Symbol	Acc:MGI:107765]"
ENSMUST00000190961,Apbb1,"amyloid beta (A4) precursor protein-binding, family B, member 1 [Source:MGI Symbol	Acc:MGI:107765]"
ENSMUST00000191011,Apbb1,"amyloid beta (A4) precursor protein-binding, family B, member 1 [Source:MGI Symbol	Acc:MGI:107765]"
ENSMUST00000191250,Apbb1,"amyloid beta (A4) precursor protein-binding, family B, member 1 [Source:MGI Symbol	Acc:MGI:107765]"
ENSMUST00000191601,Apbb1,"amyloid beta (A4) precursor protein-binding, family B, member 1 [Source:MGI Symbol	Acc:MGI:107765]"
ENSMUST00000210079,Apbb1,"amyloid beta (A4) precursor protein-binding, family B, member 1 [Source:MGI Symbol	Acc:MGI:107765]"
ENSMUST00000211614,Apbb1,"amyloid beta (A4) precursor protein-binding, family B, member 1 [Source:MGI Symbol	Acc:MGI:107765]"
ENSMUST00000058475,Neurog1,neurogenin 1 [Source:MGI Symbol	Acc:MGI:107754]
ENSMUST00000034880,Stra6,stimulated by retinoic acid gene 6 [Source:MGI Symbol	Acc:MGI:107742]
ENSMUST00000085677,Stra6,stimulated by retinoic acid gene 6 [Source:MGI Symbol	Acc:MGI:107742]
ENSMUST00000128021,Stra6,stimulated by retinoic acid gene 6 [Source:MGI Symbol	Acc:MGI:107742]
ENSMUST00000128378,Stra6,stimulated by retinoic acid gene 6 [Source:MGI Symbol	Acc:MGI:107742]
ENSMUST00000133287,Stra6,stimulated by retinoic acid gene 6 [Source:MGI Symbol	Acc:MGI:107742]
ENSMUST00000134450,Stra6,stimulated by retinoic acid gene 6 [Source:MGI Symbol	Acc:MGI:107742]
ENSMUST00000134955,Stra6,stimulated by retinoic acid gene 6 [Source:MGI Symbol	Acc:MGI:107742]
ENSMUST00000136154,Stra6,stimulated by retinoic acid gene 6 [Source:MGI Symbol	Acc:MGI:107742]
ENSMUST00000136338,Stra6,stimulated by retinoic acid gene 6 [Source:MGI Symbol	Acc:MGI:107742]
ENSMUST00000145886,Stra6,stimulated by retinoic acid gene 6 [Source:MGI Symbol	Acc:MGI:107742]
ENSMUST00000147134,Stra6,stimulated by retinoic acid gene 6 [Source:MGI Symbol	Acc:MGI:107742]
ENSMUST00000150820,Stra6,stimulated by retinoic acid gene 6 [Source:MGI Symbol	Acc:MGI:107742]
ENSMUST00000167479,Stra6,stimulated by retinoic acid gene 6 [Source:MGI Symbol	Acc:MGI:107742]
ENSMUST00000170397,Stra6,stimulated by retinoic acid gene 6 [Source:MGI Symbol	Acc:MGI:107742]
ENSMUST00000002121,Supt6,"SPT6, histone chaperone and transcription elongation factor [Source:MGI Symbol	Acc:MGI:107726]"
ENSMUST00000108314,Supt6,"SPT6, histone chaperone and transcription elongation factor [Source:MGI Symbol	Acc:MGI:107726]"
ENSMUST00000016771,Myh9,"myosin, heavy polypeptide 9, non-muscle [Source:MGI Symbol	Acc:MGI:107717]"
ENSMUST00000123101,Myh9,"myosin, heavy polypeptide 9, non-muscle [Source:MGI Symbol	Acc:MGI:107717]"
ENSMUST00000124844,Myh9,"myosin, heavy polypeptide 9, non-muscle [Source:MGI Symbol	Acc:MGI:107717]"
ENSMUST00000126796,Myh9,"myosin, heavy polypeptide 9, non-muscle [Source:MGI Symbol	Acc:MGI:107717]"
ENSMUST00000129453,Myh9,"myosin, heavy polypeptide 9, non-muscle [Source:MGI Symbol	Acc:MGI:107717]"
ENSMUST00000134878,Myh9,"myosin, heavy polypeptide 9, non-muscle [Source:MGI Symbol	Acc:MGI:107717]"
ENSMUST00000139729,Myh9,"myosin, heavy polypeptide 9, non-muscle [Source:MGI Symbol	Acc:MGI:107717]"
ENSMUST00000229259,Myh9,"myosin, heavy polypeptide 9, non-muscle [Source:MGI Symbol	Acc:MGI:107717]"
ENSMUST00000231192,Myh9,"myosin, heavy polypeptide 9, non-muscle [Source:MGI Symbol	Acc:MGI:107717]"
ENSMUST00000102636,Akirin1,akirin 1 [Source:MGI Symbol	Acc:MGI:1915300]
ENSMUST00000142778,Akirin1,akirin 1 [Source:MGI Symbol	Acc:MGI:1915300]
ENSMUST00000153472,Akirin1,akirin 1 [Source:MGI Symbol	Acc:MGI:1915300]
ENSMUST00000046091,Elane,"elastase, neutrophil expressed [Source:MGI Symbol	Acc:MGI:2679229]"
ENSMUST00000054665,Ankrd23,ankyrin repeat domain 23 [Source:MGI Symbol	Acc:MGI:1925571]
ENSMUST00000193083,Ankrd23,ankyrin repeat domain 23 [Source:MGI Symbol	Acc:MGI:1925571]
ENSMUST00000193991,Ankrd23,ankyrin repeat domain 23 [Source:MGI Symbol	Acc:MGI:1925571]
ENSMUST00000194853,Ankrd23,ankyrin repeat domain 23 [Source:MGI Symbol	Acc:MGI:1925571]
ENSMUST00000042296,Qk,"quaking, KH domain containing RNA binding [Source:MGI Symbol	Acc:MGI:97837]"
ENSMUST00000097414,Qk,"quaking, KH domain containing RNA binding [Source:MGI Symbol	Acc:MGI:97837]"
ENSMUST00000232721,Qk,"quaking, KH domain containing RNA binding [Source:MGI Symbol	Acc:MGI:97837]"
ENSMUST00000233645,Qk,"quaking, KH domain containing RNA binding [Source:MGI Symbol	Acc:MGI:97837]"
ENSMUST00000233684,Qk,"quaking, KH domain containing RNA binding [Source:MGI Symbol	Acc:MGI:97837]"
ENSMUST00000233828,Qk,"quaking, KH domain containing RNA binding [Source:MGI Symbol	Acc:MGI:97837]"
ENSMUST00000102632,Sort1,sortilin 1 [Source:MGI Symbol	Acc:MGI:1338015]
ENSMUST00000129755,Sort1,sortilin 1 [Source:MGI Symbol	Acc:MGI:1338015]
ENSMUST00000135636,Sort1,sortilin 1 [Source:MGI Symbol	Acc:MGI:1338015]
ENSMUST00000049845,Plxna1,plexin A1 [Source:MGI Symbol	Acc:MGI:107685]
ENSMUST00000163139,Plxna1,plexin A1 [Source:MGI Symbol	Acc:MGI:107685]
ENSMUST00000204468,Plxna1,plexin A1 [Source:MGI Symbol	Acc:MGI:107685]
ENSMUST00000204997,Plxna1,plexin A1 [Source:MGI Symbol	Acc:MGI:107685]
ENSMUST00000205121,Plxna1,plexin A1 [Source:MGI Symbol	Acc:MGI:107685]
ENSMUST00000205230,Plxna1,plexin A1 [Source:MGI Symbol	Acc:MGI:107685]
ENSMUST00000005751,Irag1,"inositol 1,4,5-triphosphate receptor associated 1 [Source:MGI Symbol	Acc:MGI:1338023]"
ENSMUST00000125758,Irag1,"inositol 1,4,5-triphosphate receptor associated 1 [Source:MGI Symbol	Acc:MGI:1338023]"
ENSMUST00000127935,Irag1,"inositol 1,4,5-triphosphate receptor associated 1 [Source:MGI Symbol	Acc:MGI:1338023]"
ENSMUST00000135590,Irag1,"inositol 1,4,5-triphosphate receptor associated 1 [Source:MGI Symbol	Acc:MGI:1338023]"
ENSMUST00000142368,Irag1,"inositol 1,4,5-triphosphate receptor associated 1 [Source:MGI Symbol	Acc:MGI:1338023]"
ENSMUST00000149923,Irag1,"inositol 1,4,5-triphosphate receptor associated 1 [Source:MGI Symbol	Acc:MGI:1338023]"
ENSMUST00000154466,Irag1,"inositol 1,4,5-triphosphate receptor associated 1 [Source:MGI Symbol	Acc:MGI:1338023]"
ENSMUST00000088823,Mapk11,mitogen-activated protein kinase 11 [Source:MGI Symbol	Acc:MGI:1338024]
ENSMUST00000228967,Mapk11,mitogen-activated protein kinase 11 [Source:MGI Symbol	Acc:MGI:1338024]
ENSMUST00000230634,Mapk11,mitogen-activated protein kinase 11 [Source:MGI Symbol	Acc:MGI:1338024]
ENSMUST00000230734,Mapk11,mitogen-activated protein kinase 11 [Source:MGI Symbol	Acc:MGI:1338024]
ENSMUST00000087210,Ppp1r10,"protein phosphatase 1, regulatory subunit 10 [Source:MGI Symbol	Acc:MGI:1289273]"
ENSMUST00000087211,Ppp1r10,"protein phosphatase 1, regulatory subunit 10 [Source:MGI Symbol	Acc:MGI:1289273]"
ENSMUST00000130124,Ppp1r10,"protein phosphatase 1, regulatory subunit 10 [Source:MGI Symbol	Acc:MGI:1289273]"
ENSMUST00000133641,Ppp1r10,"protein phosphatase 1, regulatory subunit 10 [Source:MGI Symbol	Acc:MGI:1289273]"
ENSMUST00000151375,Ppp1r10,"protein phosphatase 1, regulatory subunit 10 [Source:MGI Symbol	Acc:MGI:1289273]"
ENSMUST00000151664,Ppp1r10,"protein phosphatase 1, regulatory subunit 10 [Source:MGI Symbol	Acc:MGI:1289273]"
ENSMUST00000154856,Ppp1r10,"protein phosphatase 1, regulatory subunit 10 [Source:MGI Symbol	Acc:MGI:1289273]"
ENSMUST00000068592,Ifng,interferon gamma [Source:MGI Symbol	Acc:MGI:107656]
ENSMUST00000220309,Ifng,interferon gamma [Source:MGI Symbol	Acc:MGI:107656]
ENSMUST00000005279,Klf5,Kruppel-like factor 5 [Source:MGI Symbol	Acc:MGI:1338056]
ENSMUST00000226784,Klf5,Kruppel-like factor 5 [Source:MGI Symbol	Acc:MGI:1338056]
ENSMUST00000023672,Rcan1,regulator of calcineurin 1 [Source:MGI Symbol	Acc:MGI:1890564]
ENSMUST00000060005,Rcan1,regulator of calcineurin 1 [Source:MGI Symbol	Acc:MGI:1890564]
ENSMUST00000231410,Rcan1,regulator of calcineurin 1 [Source:MGI Symbol	Acc:MGI:1890564]
ENSMUST00000231813,Rcan1,regulator of calcineurin 1 [Source:MGI Symbol	Acc:MGI:1890564]
ENSMUST00000232197,Rcan1,regulator of calcineurin 1 [Source:MGI Symbol	Acc:MGI:1890564]
ENSMUST00000232239,Rcan1,regulator of calcineurin 1 [Source:MGI Symbol	Acc:MGI:1890564]
ENSMUST00000232457,Rcan1,regulator of calcineurin 1 [Source:MGI Symbol	Acc:MGI:1890564]
ENSMUST00000080469,Met,met proto-oncogene [Source:MGI Symbol	Acc:MGI:96969]
ENSMUST00000115442,Met,met proto-oncogene [Source:MGI Symbol	Acc:MGI:96969]
ENSMUST00000115443,Met,met proto-oncogene [Source:MGI Symbol	Acc:MGI:96969]
ENSMUST00000140070,Met,met proto-oncogene [Source:MGI Symbol	Acc:MGI:96969]
ENSMUST00000145473,Met,met proto-oncogene [Source:MGI Symbol	Acc:MGI:96969]
ENSMUST00000148903,Met,met proto-oncogene [Source:MGI Symbol	Acc:MGI:96969]
ENSMUST00000152802,Met,met proto-oncogene [Source:MGI Symbol	Acc:MGI:96969]
ENSMUST00000020408,Mdm2,transformed mouse 3T3 cell double minute 2 [Source:MGI Symbol	Acc:MGI:96952]
ENSMUST00000105263,Mdm2,transformed mouse 3T3 cell double minute 2 [Source:MGI Symbol	Acc:MGI:96952]
ENSMUST00000126022,Mdm2,transformed mouse 3T3 cell double minute 2 [Source:MGI Symbol	Acc:MGI:96952]
ENSMUST00000131627,Mdm2,transformed mouse 3T3 cell double minute 2 [Source:MGI Symbol	Acc:MGI:96952]
ENSMUST00000132277,Mdm2,transformed mouse 3T3 cell double minute 2 [Source:MGI Symbol	Acc:MGI:96952]
ENSMUST00000137102,Mdm2,transformed mouse 3T3 cell double minute 2 [Source:MGI Symbol	Acc:MGI:96952]
ENSMUST00000147823,Mdm2,transformed mouse 3T3 cell double minute 2 [Source:MGI Symbol	Acc:MGI:96952]
ENSMUST00000151725,Mdm2,transformed mouse 3T3 cell double minute 2 [Source:MGI Symbol	Acc:MGI:96952]
ENSMUST00000155285,Mdm2,transformed mouse 3T3 cell double minute 2 [Source:MGI Symbol	Acc:MGI:96952]
ENSMUST00000028672,Mdk,midkine [Source:MGI Symbol	Acc:MGI:96949]
ENSMUST00000069423,Mdk,midkine [Source:MGI Symbol	Acc:MGI:96949]
ENSMUST00000090602,Mdk,midkine [Source:MGI Symbol	Acc:MGI:96949]
ENSMUST00000111309,Mdk,midkine [Source:MGI Symbol	Acc:MGI:96949]
ENSMUST00000058754,Zmpste24,"zinc metallopeptidase, STE24 [Source:MGI Symbol	Acc:MGI:1890508]"
ENSMUST00000135788,Zmpste24,"zinc metallopeptidase, STE24 [Source:MGI Symbol	Acc:MGI:1890508]"
ENSMUST00000143768,Zmpste24,"zinc metallopeptidase, STE24 [Source:MGI Symbol	Acc:MGI:1890508]"
ENSMUST00000059458,Maml1,mastermind like transcriptional coactivator 1 [Source:MGI Symbol	Acc:MGI:1890504]
ENSMUST00000135868,Maml1,mastermind like transcriptional coactivator 1 [Source:MGI Symbol	Acc:MGI:1890504]
ENSMUST00000096350,Maff,"v-maf musculoaponeurotic fibrosarcoma oncogene family, protein F (avian) [Source:MGI Symbol	Acc:MGI:96910]"
ENSMUST00000163691,Maff,"v-maf musculoaponeurotic fibrosarcoma oncogene family, protein F (avian) [Source:MGI Symbol	Acc:MGI:96910]"
ENSMUST00000229130,Maff,"v-maf musculoaponeurotic fibrosarcoma oncogene family, protein F (avian) [Source:MGI Symbol	Acc:MGI:96910]"
ENSMUST00000229285,Maff,"v-maf musculoaponeurotic fibrosarcoma oncogene family, protein F (avian) [Source:MGI Symbol	Acc:MGI:96910]"
ENSMUST00000006106,Trpv1,"transient receptor potential cation channel, subfamily V, member 1 [Source:MGI Symbol	Acc:MGI:1341787]"
ENSMUST00000102526,Trpv1,"transient receptor potential cation channel, subfamily V, member 1 [Source:MGI Symbol	Acc:MGI:1341787]"
[truncated: 6,286 more rows]
